# Supplementary material for: Fecal microbiota transplant rescues mice from human pathogen mediated sepsis by restoring systemic immunity
Source: Nat Commun. 2020 May 11;11:2354. doi: 10.1038/s41467-020-15545-w (PMC7214422; doi:10.1038/s41467-020-15545-w)
Supplement: Supplementary file 4 — Supplementary Data 1 [file 41467_2020_15545_MOESM4_ESM.xlsx]

## Sheet: FMT vs Control
Table S2. List of differently expressed genes in response AC-FMT and FMT across all tissues and within each of the tissues studied
Gene ID	logFC	t	P.Value	adj.P.Val	B
Serpina3n	3.08681	14.1862	2.06402e-13	2.74763e-09	18.7671
Mt1	2.40137	11.3371	2.62404e-11	1.74656e-07	15.8209
Mtdh	0.557478	9.20871	1.75619e-09	5.38947e-06	12.9085
Efha1	-0.394047	-9.15446	1.96933e-09	5.38947e-06	12.8249
Saa3	3.47247	9.14145	2.02429e-09	5.38947e-06	12.8048
Clock	0.35108	8.62349	6.16644e-09	1.36813e-05	11.9807
1110007M04Rik	0.768718	8.4693	8.64991e-09	1.64497e-05	11.7265
D9Wsu20e	-0.511852	-8.3212	1.20082e-08	1.88096e-05	11.4785
Dbp	-1.80477	-8.29545	1.27168e-08	1.88096e-05	11.4349
Irf9	-0.629567	-8.04885	2.21194e-08	2.94454e-05	11.0124
Gpx3	1.55159	7.76719	4.20381e-08	5.02506e-05	10.5168
Osgep	-0.370635	-7.73472	4.5298e-08	5.02506e-05	10.4587
Ube1l	-0.936893	-7.49929	7.8179e-08	8.00553e-05	10.0325
Jmjd6	0.470236	7.40003	9.8619e-08	9.37726e-05	9.8499
Cenpl	-0.521859	-7.31518	1.204e-07	0.000106851	9.69246
Kptn	-0.304459	-7.22981	1.47308e-07	0.000119547	9.5328
Timp1	1.41172	7.21473	1.52667e-07	0.000119547	9.50446
Carhsp1	-0.599152	-7.18584	1.63492e-07	0.000120912	9.45009
Rhot1	0.293737	7.02483	2.39994e-07	0.000168147	9.14435
Lcn2	3.42891	6.95316	2.85004e-07	0.000189698	9.00686
2610103J23Rik	0.488598	6.92525	3.04786e-07	0.000193205	8.95308
D12Ertd647e	-0.881991	-6.89523	3.27636e-07	0.000198249	8.89509
Sfrs5	-0.615327	-6.85824	3.58213e-07	0.000207328	8.82343
Rapgef6	-0.412845	-6.81037	4.0216e-07	0.000223065	8.73035
Gch1	-0.6909	-6.7563	4.58475e-07	0.000244129	8.62475
Ifi35	-0.5559	-6.66503	5.72431e-07	0.00028049	8.44544
Rpl38	0.28274	6.64333	6.03535e-07	0.00028049	8.40261
Pdgfra	0.947642	6.63468	6.16416e-07	0.00028049	8.38551
Hps1	-0.360488	-6.62791	6.26694e-07	0.00028049	8.37212
Gp38	1.20361	6.62438	6.32114e-07	0.00028049	8.36514
Mmp14	1.01661	6.60388	6.64585e-07	0.000285386	8.32454
Slc6a8	0.590287	6.54625	7.65277e-07	0.000318355	8.21006
Ppl	0.407499	6.50739	8.4183e-07	0.000339589	8.13256
Rnf167	-0.529673	-6.48221	8.95564e-07	0.00035064	8.08222
Ppif	0.502741	6.43005	1.01826e-06	0.000387288	7.97761
2810405J04Rik	0.434509	6.36109	1.20722e-06	0.000446403	7.83866
1110038D17Rik	-0.263844	-6.29103	1.43586e-06	0.000516599	7.69676
LOC100038882	-1.89548	-6.20855	1.76239e-06	0.000611539	7.52872
Exoc4	-0.34758	-6.19455	1.82485e-06	0.000611539	7.50012
Ank	-0.510316	-6.19177	1.83756e-06	0.000611539	7.49442
St7l	0.329448	6.1529	2.02446e-06	0.000655943	7.41479
Slc25a1	-0.592647	-6.13698	2.10648e-06	0.000655943	7.38212
Rpl35	0.474015	6.13464	2.11881e-06	0.000655943	7.37732
Gpsn2	-0.488513	-6.08825	2.37916e-06	0.000708971	7.28187
F2	-0.297746	-6.08533	2.39661e-06	0.000708971	7.27585
Arsb	-0.298341	-6.04712	2.63711e-06	0.000761007	7.19699
Nob1	0.402829	6.03966	2.68685e-06	0.000761007	7.18157
Zkscan14	-0.405081	-6.02372	2.79641e-06	0.000768328	7.14858
LOC100045697	-0.431241	-6.01922	2.82813e-06	0.000768328	7.13927
Tmem119	0.297818	5.96986	3.20113e-06	0.000852268	7.03689
Rsl1d1	0.475601	5.96152	3.26889e-06	0.000853246	7.01956
Rps12	0.516796	5.94586	3.40012e-06	0.000863102	6.987
Dtx4	0.304236	5.94165	3.43633e-06	0.000863102	6.97823
Pcbd2	-0.518171	-5.92891	3.54824e-06	0.000874206	6.9517
Atp6v1b2	0.556174	5.92184	3.61188e-06	0.000874206	6.93698
H2-Q7	-0.491415	-5.89199	3.8939e-06	0.000925636	6.8747
Prrc1	0.46654	5.87839	4.02959e-06	0.000941085	6.8463
Tlr4	0.345563	5.83415	4.50543e-06	0.00102448	6.7537
Agps	0.319383	5.83107	4.54058e-06	0.00102448	6.74725
Fndc3b	0.446808	5.81681	4.70704e-06	0.00104433	6.71735
Gstm4	-0.47352	-5.79761	4.94113e-06	0.00107253	6.67703
LOC100044101	-0.448232	-5.7933	4.99524e-06	0.00107253	6.66798
Rnaset2	-0.452806	-5.77429	5.24122e-06	0.00110748	6.62802
Slc17a4	-0.880009	-5.75047	5.56693e-06	0.00115792	6.57787
Dnmt3b	0.208324	5.72083	6.00091e-06	0.00121858	6.51539
Pnpo	-0.876512	-5.7175	6.05181e-06	0.00121858	6.50836
Eif3s4	0.437533	5.71223	6.13318e-06	0.00121858	6.49724
Srm	0.538769	5.70421	6.25921e-06	0.00121993	6.48029
Ccdc111	-0.346277	-5.7002	6.32326e-06	0.00121993	6.47181
Hspa8	0.78325	5.68305	6.60441e-06	0.00125224	6.43556
OTTMUSG00000000971	1.37023	5.67863	6.67889e-06	0.00125224	6.42621
Abcf2	0.251193	5.67095	6.81028e-06	0.0012567	6.40997
Psme1	-0.442831	-5.66628	6.89147e-06	0.0012567	6.40009
Tnfrsf1a	0.341994	5.65937	7.0136e-06	0.00126169	6.38544
Cdkn1c	0.669575	5.64792	7.22048e-06	0.00128159	6.36119
Gtf2h1	0.327633	5.62641	7.6261e-06	0.00133577	6.31558
Casp7	-0.493601	-5.60788	7.99406e-06	0.00138177	6.27623
Nt5c3	-0.655451	-5.59934	8.16957e-06	0.00138177	6.25809
C1qb	1.13158	5.58985	8.36936e-06	0.00138177	6.23791
Nrbp2	0.822059	5.58602	8.45127e-06	0.00138177	6.22977
Fcgr3	0.928238	5.5808	8.56429e-06	0.00138177	6.21867
Dio1	-1.25355	-5.58049	8.57112e-06	0.00138177	6.218
6720456H20Rik	-0.182464	-5.57178	8.76316e-06	0.00138177	6.19948
Cfp	0.834869	5.57003	8.80241e-06	0.00138177	6.19575
Lrg1	1.5728	5.56511	8.91332e-06	0.00138177	6.18528
Hspa1a	0.663435	5.56452	8.92669e-06	0.00138177	6.18402
Tlr13	0.526769	5.5562	9.11782e-06	0.00139513	6.16631
2210023G05Rik	-0.349616	-5.54074	9.48428e-06	0.00143471	6.13335
Cxcl9	-1.0934	-5.52574	9.85382e-06	0.00147387	6.10137
BC006779	-0.568162	-5.49716	1.05989e-05	0.0015677	6.04035
5730469M10Rik	-0.647607	-5.49167	1.07486e-05	0.00157237	6.0286
Fcho1	-0.521728	-5.48607	1.09033e-05	0.00157766	6.01663
Hint1	0.331898	5.47869	1.11108e-05	0.00159039	6.00084
Apoa1bp	-0.336398	-5.46488	1.15093e-05	0.00162099	5.97131
Hsp105	0.56365	5.46289	1.1568e-05	0.00162099	5.96704
Chi3l3	1.54311	5.45115	1.19201e-05	0.00164771	5.94191
LOC666904	0.911146	5.44833	1.20063e-05	0.00164771	5.93587
Dab2	0.592358	5.43383	1.24597e-05	0.00169248	5.90479
Ppa1	0.482563	5.38775	1.4018e-05	0.00188492	5.8059
Ms4a6d	1.14903	5.36176	1.49824e-05	0.00199445	5.75001
Rdh11	-0.460946	-5.3469	1.55636e-05	0.00201808	5.71803
Anapc4	0.215973	5.34607	1.55967e-05	0.00201808	5.71625
Nln	-0.444238	-5.33938	1.5866e-05	0.00201808	5.70186
LOC100048313	-0.689971	-5.33926	1.58712e-05	0.00201808	5.70158
Morf4l2	0.495175	5.33811	1.59178e-05	0.00201808	5.69911
Gm561	0.265445	5.32569	1.64327e-05	0.0020637	5.67235
Retnlg	1.39619	5.31673	1.68145e-05	0.00208896	5.65304
Dmkn	0.725892	5.31365	1.69477e-05	0.00208896	5.6464
Abcb9	-0.215853	-5.30381	1.73807e-05	0.00210512	5.62518
Lyz	1.55507	5.30161	1.74791e-05	0.00210512	5.62043
C430004E15Rik	0.427512	5.29969	1.75652e-05	0.00210512	5.6163
Rrp12	0.550029	5.29646	1.77114e-05	0.00210512	5.60932
Wbp1	-0.396019	-5.29206	1.79124e-05	0.00211018	5.59982
Pxmp4	-0.475965	-5.28148	1.84049e-05	0.00214917	5.577
Ecm1	0.48513	5.26903	1.90023e-05	0.00218863	5.55011
Spg7	-0.296783	-5.26662	1.91202e-05	0.00218863	5.5449
Heatr1	0.389797	5.26427	1.9236e-05	0.00218863	5.53982
Ces5	-0.86012	-5.25623	1.96369e-05	0.00221531	5.52245
Nus1	0.292006	5.24257	2.03379e-05	0.00227511	5.4929
Acads	-0.40413	-5.23388	2.07966e-05	0.0023064	5.47411
Mgp	1.41817	5.22836	2.10936e-05	0.0023064	5.46216
Tmem41a	0.406701	5.22755	2.11374e-05	0.0023064	5.46042
Grn	0.638478	5.21148	2.20286e-05	0.0023841	5.42561
Rab31	0.599193	5.20397	2.24574e-05	0.00241091	5.40936
Rala	-0.274069	-5.19747	2.28359e-05	0.00243193	5.39527
Smn1	0.350178	5.18959	2.33027e-05	0.00246195	5.3782
Arpc5l	-0.313872	-5.18439	2.36166e-05	0.00247546	5.36692
AW555464	0.629181	5.17984	2.38941e-05	0.00248499	5.35706
Cat	-0.749305	-5.14844	2.59034e-05	0.00267035	5.28893
Impact	0.443722	5.14584	2.60776e-05	0.00267035	5.28327
Mrps16	-0.336569	-5.11782	2.80267e-05	0.00283127	5.22241
Atp1a1	0.468361	5.11716	2.80745e-05	0.00283127	5.22097
Txnrd2	-0.498454	-5.10808	2.87381e-05	0.0028764	5.20124
Rabl4	-0.250036	-5.1014	2.92367e-05	0.00288525	5.1867
Cirh1a	0.430895	5.10109	2.926e-05	0.00288525	5.18603
Eif4a1	0.457224	5.09268	2.99002e-05	0.00290672	5.16774
Syradb	-0.333135	-5.09153	2.99889e-05	0.00290672	5.16524
Plod3	0.381446	5.08968	3.01328e-05	0.00290672	5.1612
Rpl7l1	0.153441	5.07774	3.10734e-05	0.00297589	5.13522
Crip2	0.524504	5.06231	3.23333e-05	0.00307443	5.10161
Spc25	-0.236342	-5.05092	3.32962e-05	0.00314354	5.0768
Eif3g	0.405968	5.04724	3.36128e-05	0.00315108	5.06879
Extl2	0.278379	5.0431	3.3973e-05	0.00315548	5.05978
Cct6a	0.35009	5.04127	3.41338e-05	0.00315548	5.05578
Dyrk1b	-0.218569	-5.03131	3.50217e-05	0.00319616	5.03406
Cryl1	-0.337615	-5.02386	3.57001e-05	0.00319616	5.01782
Serpinb6a	0.381125	5.02344	3.57386e-05	0.00319616	5.01691
Psmb9	-0.603991	-5.02326	3.57558e-05	0.00319616	5.01651
Mmab	-0.146014	-5.02306	3.57743e-05	0.00319616	5.01607
Surf2	0.374915	5.01077	3.69259e-05	0.00327705	4.98926
Pgs1	0.479946	4.98829	3.91291e-05	0.00344958	4.94019
Rabac1	0.479667	4.98524	3.94383e-05	0.00345396	4.93353
Dnase1l3	-0.608166	-4.97445	4.05502e-05	0.00352814	4.90998
S100a8	2.13846	4.96982	4.10381e-05	0.0035474	4.89985
Bmper	0.803174	4.95723	4.2392e-05	0.00364079	4.87235
LOC100047615	0.286875	4.95233	4.29317e-05	0.0036635	4.86164
Vat1	0.523477	4.94814	4.33988e-05	0.00367437	4.85247
Plp2	0.407168	4.94536	4.37111e-05	0.00367437	4.84639
Nol1	0.321804	4.9438	4.38871e-05	0.00367437	4.84298
Arf2	0.454321	4.92589	4.59633e-05	0.0037927	4.80381
Rplp1	0.304376	4.92556	4.60017e-05	0.0037927	4.8031
Atad3a	0.489851	4.92427	4.61552e-05	0.0037927	4.80027
Prmt5	0.302081	4.91521	4.72466e-05	0.00384527	4.78046
1110007L15Rik	0.334795	4.91418	4.73727e-05	0.00384527	4.7782
Nudt1	-0.420242	-4.91136	4.77189e-05	0.0038499	4.77203
Klhdc2	0.421973	4.90491	4.85203e-05	0.00388956	4.7579
Gspt1	0.284419	4.90272	4.87948e-05	0.00388956	4.75312
D0H4S114	-0.994185	-4.89855	4.93235e-05	0.0039083	4.74398
Glo1	-0.532	-4.89578	4.96768e-05	0.00391301	4.73792
Rars	0.274225	4.88953	5.04844e-05	0.00395322	4.72424
Ccl6	1.02318	4.8835	5.12765e-05	0.00396168	4.71104
Lgmn	0.827014	4.88058	5.16654e-05	0.00396168	4.70463
Dynll1	0.9027	4.88054	5.16699e-05	0.00396168	4.70455
Rragc	0.355448	4.8785	5.19433e-05	0.00396168	4.70008
Tmem43	0.425493	4.87739	5.20926e-05	0.00396168	4.69764
Rpl3	0.414658	4.87527	5.23779e-05	0.00396168	4.69301
Hemk1	-0.257203	-4.87177	5.28537e-05	0.00396888	4.68533
E130306D19Rik	-0.354373	-4.87019	5.30695e-05	0.00396888	4.68188
1500001L15Rik	0.422125	4.8648	5.38135e-05	0.00398046	4.67006
Uspl1	0.355111	4.86474	5.38223e-05	0.00398046	4.66992
Prdx6	-0.335775	-4.85936	5.45741e-05	0.00401376	4.65815
H2-T23	-0.454318	-4.85388	5.53532e-05	0.00403195	4.64612
Zfp672	0.3619	4.85336	5.54272e-05	0.00403195	4.64499
Ahnak	0.65884	4.84667	5.63924e-05	0.00406024	4.63033
Gpnmb	0.527666	4.84644	5.64261e-05	0.00406024	4.62982
Hrsp12	-0.421207	-4.83946	5.74523e-05	0.00411186	4.61452
Slc25a28	0.472925	4.83699	5.78204e-05	0.00411607	4.6091
Fnbp1l	0.26315	4.83341	5.83575e-05	0.00412612	4.60125
Bag3	0.585143	4.83193	5.85815e-05	0.00412612	4.598
Rwdd1	0.342379	4.81982	6.0443e-05	0.00423483	4.57143
LOC675813	0.377311	4.78842	6.5549e-05	0.00456852	4.50254
Rab28	0.245851	4.78485	6.61571e-05	0.00458689	4.49469
Col14a1	-0.433541	-4.77427	6.79912e-05	0.00468963	4.47145
LOC100047427	-0.741063	-4.76773	6.91491e-05	0.00474491	4.4571
Cd3eap	0.376353	4.76201	7.0179e-05	0.00476794	4.44453
Ube2l6	-1.0417	-4.76177	7.02223e-05	0.00476794	4.44401
Col6a1	0.546787	4.75692	7.1107e-05	0.00476794	4.43336
BC010462	-0.503041	-4.75527	7.1411e-05	0.00476794	4.42974
Lgals9	-0.630089	-4.7525	7.19248e-05	0.00476794	4.42364
Ccndbp1	-0.536103	-4.75159	7.20932e-05	0.00476794	4.42165
Ccdc86	0.443411	4.75152	7.2107e-05	0.00476794	4.42149
Abcb6	-0.543504	-4.74683	7.29863e-05	0.00476794	4.41119
Jagn1	0.413817	4.74621	7.31036e-05	0.00476794	4.40982
Rsad2	-1.49162	-4.74372	7.35755e-05	0.00476794	4.40435
Prkrir	0.366464	4.74333	7.36497e-05	0.00476794	4.40349
Cfl1	0.608069	4.74263	7.37827e-05	0.00476794	4.40196
1500010J02Rik	-0.215406	-4.73665	7.49315e-05	0.00481878	4.38882
H47	0.351698	4.73424	7.54e-05	0.0048256	4.38352
Bzw2	0.412863	4.72405	7.7412e-05	0.00493066	4.36112
Zranb3	-0.253191	-4.71557	7.91279e-05	0.00499756	4.34247
Ccl9	1.03727	4.71365	7.95215e-05	0.00499756	4.33825
Ddit4	1.03918	4.71332	7.95885e-05	0.00499756	4.33753
Prmt3	0.412093	4.70333	8.16707e-05	0.00504686	4.31556
Cnih4	0.323403	4.70248	8.18502e-05	0.00504686	4.31369
Hsd3b2	-0.414853	-4.7015	8.20578e-05	0.00504686	4.31154
Gtpbp4	0.487196	4.70067	8.22334e-05	0.00504686	4.30972
Abtb1	-0.304698	-4.7005	8.22693e-05	0.00504686	4.30935
Atp2a2	0.50586	4.68917	8.47146e-05	0.00517303	4.28442
Rps14	0.368085	4.68686	8.52226e-05	0.00518029	4.27933
Nudt22	0.34557	4.68467	8.57067e-05	0.00518604	4.27451
Ctps	0.633266	4.67924	8.69182e-05	0.00523554	4.26257
Krt14	0.627596	4.67376	8.81579e-05	0.00527234	4.25051
Gstm6	-0.841085	-4.67304	8.83212e-05	0.00527234	4.24894
Rpl9	0.318801	4.66981	8.90622e-05	0.00529284	4.24183
Mphosph6	0.4347	4.6619	9.09025e-05	0.00534838	4.22441
Exosc2	0.177094	4.66024	9.1292e-05	0.00534838	4.22077
Cstb	0.52374	4.65822	9.17701e-05	0.00534838	4.21633
Psme2	-0.39382	-4.65741	9.19628e-05	0.00534838	4.21454
Chordc1	0.426682	4.65723	9.20057e-05	0.00534838	4.21414
Scd1	-2.16417	-4.65123	9.34427e-05	0.0054083	4.20095
Osmr	0.714179	4.6446	9.50596e-05	0.00545744	4.18634
Uaca	0.491275	4.64438	9.51116e-05	0.00545744	4.18587
Commd10	-0.424869	-4.63618	9.71497e-05	0.00553675	4.16782
Lyz2	1.62157	4.63459	9.75495e-05	0.00553675	4.16432
Clec4g	-1.09741	-4.63224	9.8144e-05	0.00553675	4.15914
Nr1d1	-0.587975	-4.63093	9.84782e-05	0.00553675	4.15625
Hagh	-0.710257	-4.63055	9.85734e-05	0.00553675	4.15543
Laptm5	0.951145	4.62475	0.000100064	0.00557797	4.14264
Lpin2	-0.597446	-4.62443	0.000100145	0.00557797	4.14195
Exosc1	0.346624	4.62199	0.00010078	0.00558994	4.13657
Ifit3	-0.950873	-4.61541	0.000102509	0.00566225	4.12208
Fcgr4	0.722326	4.61021	0.000103896	0.00571513	4.11063
LOC100044756	-0.288885	-4.60691	0.000104785	0.0057403	4.10337
Cd59b	-0.186767	-4.60405	0.000105564	0.0057593	4.09706
Hnrpc	-0.293015	-4.60245	0.000105999	0.00575943	4.09355
Aes	-0.454874	-4.59785	0.000107267	0.00580463	4.08342
Wrb	0.328817	4.59278	0.000108683	0.00585746	4.07224
Inppl1	0.273877	4.59116	0.000109139	0.0058583	4.06868
Serinc3	0.411471	4.58832	0.000109943	0.00587428	4.06242
Fubp1	0.359449	4.587	0.000110319	0.00587428	4.05951
Lrba	-0.181291	-4.57396	0.000114102	0.0060515	4.03077
C1qc	0.878774	4.56816	0.000115825	0.00611848	4.018
Ifitm2	0.596593	4.56042	0.000118166	0.00621748	4.00094
Papolg	-0.24734	-4.54974	0.000121473	0.00634643	3.97741
Gsta1	0.762286	4.54838	0.000121898	0.00634643	3.97443
Slc30a9	-0.144352	-4.54791	0.000122047	0.00634643	3.97339
S100a6	1.09318	4.54	0.000124567	0.00643731	3.95596
Sult1c2	-0.618685	-4.5394	0.000124762	0.00643731	3.95463
Tyms	-0.120529	-4.52993	0.000127852	0.0065713	3.93376
D19Bwg1357e	0.431058	4.52138	0.000130708	0.00669223	3.91492
Grwd1	0.309758	4.5159	0.000132571	0.00669703	3.90284
Fhod1	0.369117	4.51435	0.000133106	0.00669703	3.89941
Tgfbi	0.498025	4.51328	0.000133472	0.00669703	3.89707
Arl11	0.495728	4.51314	0.000133522	0.00669703	3.89675
Ahnak2	0.24673	4.51299	0.000133575	0.00669703	3.89641
F13a1	1.313	4.51091	0.000134294	0.00669703	3.89183
Rapgef4	-0.50312	-4.51082	0.000134323	0.00669703	3.89164
Ebpl	-0.444152	-4.49934	0.000138369	0.00685189	3.86632
Pgcp	-0.343781	-4.49909	0.000138458	0.00685189	3.86577
Papss2	-0.548951	-4.49226	0.000140924	0.00694807	3.85071
Ssr3	0.305433	4.48527	0.00014349	0.00703552	3.83531
Alas2	-1.5643	-4.48456	0.000143755	0.00703552	3.83374
Apba3	0.240981	4.47715	0.000146533	0.00714524	3.81741
Deb1	0.374347	4.47164	0.000148636	0.00722131	3.80525
Cd63	0.602861	4.4683	0.000149921	0.00725729	3.7979
Vldlr	0.678297	4.46621	0.000150733	0.00727013	3.79329
Cops6	-0.285686	-4.46337	0.000151843	0.00729722	3.78703
LOC100047619	0.441996	4.46116	0.000152715	0.00730027	3.78214
Acsf3	-0.323153	-4.45914	0.000153511	0.00730027	3.7777
Bag5	0.289897	4.45904	0.000153551	0.00730027	3.77748
Bst2	-0.601838	-4.45403	0.000155554	0.00736911	3.76642
Abcf3	0.460056	4.45265	0.000156107	0.00736911	3.76339
Dhcr7	-0.4625	-4.44894	0.00015761	0.00740074	3.7552
Il11ra1	0.462138	4.44826	0.000157888	0.00740074	3.7537
Rpl34	0.378142	4.44502	0.000159214	0.00743669	3.74656
Thnsl2	-0.332199	-4.44018	0.000161217	0.00748995	3.73589
Psmd13	0.340615	4.43955	0.000161479	0.00748995	3.7345
Fam173a	-0.316409	-4.43264	0.000164388	0.00759837	3.71926
Cdk5rap2	-0.182341	-4.42926	0.000165827	0.00762172	3.71181
Arg1	0.821713	4.42844	0.000166182	0.00762172	3.70999
Cmtm4	0.277487	4.42744	0.000166611	0.00762172	3.70779
Degs1	0.482137	4.42282	0.000168609	0.00768674	3.69761
Cspg5	-0.151227	-4.40953	0.000174495	0.00792159	3.6683
Clec4d	1.34302	4.40852	0.000174951	0.00792159	3.66608
Rps9	0.424536	4.40398	0.000177016	0.00797393	3.65605
Uck2	0.468259	4.40335	0.000177305	0.00797393	3.65466
Prdx2	-0.446171	-4.39446	0.000181419	0.00813149	3.63507
Vim	0.752057	4.38711	0.000184897	0.00824487	3.61885
3000004C01Rik	-0.269446	-4.38529	0.000185766	0.00824487	3.61484
5830468K18Rik	-0.238779	-4.38521	0.000185807	0.00824487	3.61465
Pros1	0.48323	4.38386	0.000186454	0.00824608	3.61168
Siva1	0.499077	4.38149	0.000187599	0.00826926	3.60645
Tyms-ps	-0.435971	-4.37587	0.000190337	0.00836225	3.59408
Mcoln1	-0.343893	-4.37448	0.000191024	0.00836486	3.59099
2017-03-08	-0.186803	-4.36701	0.000194744	0.00846506	3.57452
Sirpa	0.383195	4.36669	0.000194901	0.00846506	3.57383
Ppox	-0.334592	-4.36513	0.00019569	0.00846506	3.57038
Fech	-0.385575	-4.3648	0.000195856	0.00846506	3.56965
2410017P07Rik	-0.233851	-4.35834	0.00019915	0.00855614	3.5554
Cd33	0.293967	4.35738	0.000199641	0.00855614	3.5533
Blvrb	-0.465208	-4.35613	0.00020029	0.00855614	3.55052
Creld2	0.779572	4.35358	0.000201608	0.00855614	3.54492
Zfp715	0.277757	4.35297	0.000201925	0.00855614	3.54358
Eif2b4	0.320602	4.35242	0.000202212	0.00855614	3.54236
Commd1	-0.341659	-4.35194	0.000202463	0.00855614	3.5413
Ugt2b36	-0.600304	-4.34889	0.000204065	0.00859656	3.53457
Dhx58	-0.702844	-4.34603	0.000205578	0.008633	3.52825
Rpl18	0.310382	4.33841	0.000209659	0.00873735	3.51146
Isg20	-0.278986	-4.33831	0.000209713	0.00873735	3.51124
1110019N10Rik	-0.219283	-4.33772	0.000210032	0.00873735	3.50993
Heatr3	0.20806	4.33248	0.000212888	0.00882855	3.49839
Creb3	0.244686	4.32607	0.000216438	0.00894791	3.48425
Pkm2	0.827609	4.32452	0.000217307	0.00895265	3.48083
Hist1h2bf	-0.460979	-4.32347	0.000217898	0.00895265	3.47851
Rpl37	0.286906	4.31975	0.000219997	0.00901108	3.47031
Eif2s1	-0.0999206	-4.31616	0.000222044	0.00906704	3.4624
D130043K22Rik	-0.225126	-4.31266	0.000224056	0.00912121	3.45469
Ldb1	0.632806	4.3109	0.000225079	0.00912827	3.45079
5430437P03Rik	-0.26107	-4.31	0.000225601	0.00912827	3.44881
Tspan12	-0.218385	-4.30401	0.000229112	0.00924224	3.43561
Mcph1	-0.0972274	-4.29991	0.000231544	0.00931212	3.42658
A230051G13Rik	-0.401765	-4.29755	0.000232957	0.00934074	3.42138
Rps7	0.395551	4.28374	0.000241402	0.00962635	3.39093
Mrps11	-0.196119	-4.28354	0.000241527	0.00962635	3.39049
Hist1h2bj	-0.431992	-4.27909	0.000244314	0.00970132	3.38068
Fkbp5	0.966187	4.27788	0.000245077	0.00970132	3.37801
Nip7	0.472562	4.2751	0.000246838	0.00970132	3.37189
LOC667370	-0.71393	-4.27455	0.00024719	0.00970132	3.37067
Scrn2	-0.248091	-4.27379	0.000247674	0.00970132	3.369
Dut	-0.13356	-4.27363	0.00024778	0.00970132	3.36863
Myd116	-0.654698	-4.27168	0.000249029	0.00972163	3.36433
Gramd3	-0.260262	-4.26761	0.000251651	0.00977508	3.35538
Gpr108	-0.240917	-4.26728	0.000251867	0.00977508	3.35464
2310008H09Rik	0.203259	4.26518	0.000253236	0.00977612	3.35001
Dhrs1	-0.607518	-4.26498	0.000253363	0.00977612	3.34958
6720458F09Rik	0.747384	4.25858	0.00025758	0.00991013	3.33546
Rps19	0.194374	4.25337	0.000261058	0.00999834	3.32399
Lars2	-0.350331	-4.25285	0.000261407	0.00999834	3.32285
Ccdc134	0.319351	4.25179	0.000262126	0.00999834	3.3205
Lrrc49	0.18148	4.2488	0.000264152	0.0100272	3.31391
1300017J02Rik	-0.582313	-4.24845	0.000264389	0.0100272	3.31314
Nle1	0.198729	4.24551	0.0002664	0.0100747	3.30667
Pts	-0.344531	-4.23838	0.000271339	0.0102325	3.29095
Faf1	0.219825	4.23122	0.000276388	0.0103834	3.27518
Phkb	-0.15379	-4.22884	0.000278087	0.0103834	3.26994
Apol9b	-0.623635	-4.22857	0.000278282	0.0103834	3.26934
BC023151	-0.167094	-4.22832	0.000278461	0.0103834	3.26879
Trip10	0.333418	4.22566	0.000280373	0.0104255	3.26293
Fndc5	-0.0974378	-4.22338	0.00028203	0.0104579	3.25789
Nsdhl	-0.676284	-4.21486	0.000288282	0.01066	3.23913
Hmox1	0.780736	4.21233	0.000290169	0.0107001	3.23355
Mrps18b	0.347782	4.20853	0.000293021	0.0107602	3.22519
Ssr2	0.317113	4.20801	0.000293416	0.0107602	3.22403
Cct3	0.349325	4.19783	0.000301204	0.0110154	3.20162
2310047D13Rik	0.446956	4.19247	0.000305391	0.011138	3.18981
Trfr2	-0.12985	-4.19106	0.000306502	0.011148	3.1867
Pccb	-0.179661	-4.18863	0.000308424	0.0111651	3.18135
Gnl3	0.528789	4.18834	0.000308651	0.0111651	3.18072
Ap2m1	0.19326	4.18715	0.0003096	0.0111691	3.1781
LOC100046741	0.459435	4.18497	0.000311339	0.011183	3.1733
Nmt1	0.32764	4.18418	0.000311973	0.011183	3.17156
LOC100047490	0.275836	4.18302	0.000312904	0.011183	3.16901
Mfsd10	0.250785	4.18247	0.000313346	0.011183	3.1678
Morc2a	0.28818	4.17765	0.000317258	0.0112924	3.15719
Nap1l4	0.327603	4.17494	0.00031948	0.0113138	3.15121
Slc35e1	0.337602	4.17385	0.000320379	0.0113138	3.14881
Mrpl47	0.238918	4.17381	0.00032041	0.0113138	3.14873
1190007F08Rik	-0.550257	-4.16656	0.00032644	0.0114962	3.13277
Bxdc2	0.386156	4.16113	0.000331036	0.0116074	3.1208
Gclm	-0.571263	-4.16077	0.00033134	0.0116074	3.12002
LOC100045551	-0.279675	-4.15769	0.000333979	0.011616	3.11323
Eno3	-0.608488	-4.15762	0.000334037	0.011616	3.11308
Rab11fip5	0.61724	4.15728	0.000334332	0.011616	3.11233
Man2a1	0.689061	4.15641	0.000335077	0.011616	3.11042
Arrdc4	0.79381	4.15452	0.000336707	0.0116264	3.10627
Glt25d1	0.278433	4.15266	0.000338326	0.0116264	3.10216
Art4	-0.241393	-4.15218	0.000338741	0.0116264	3.10111
Cpne8	0.452333	4.15203	0.000338871	0.0116264	3.10078
Tor1aip2	-0.203381	-4.14901	0.000341517	0.0116871	3.09413
C1qa	0.453926	4.14722	0.00034309	0.0117108	3.09019
Mmp9	0.653099	4.13896	0.000350457	0.0119066	3.07201
Psmb10	-0.416003	-4.13717	0.00035207	0.0119066	3.06808
Pla2g6	-0.175558	-4.13685	0.000352363	0.0119066	3.06737
LOC100045019	-0.244199	-4.1368	0.000352403	0.0119066	3.06727
Gstm5	-0.405844	-4.13177	0.000356988	0.0120309	3.05621
Ap3b1	-0.161711	-4.13019	0.000358446	0.0120496	3.05272
Fcer1g	1.05383	4.12647	0.000361883	0.0121345	3.04455
2810441K11Rik	0.261991	4.12071	0.000367285	0.0122738	3.03186
Rpl29	0.266083	4.12008	0.000367881	0.0122738	3.03048
4432416J03Rik	-0.921968	-4.11543	0.000372304	0.0123834	3.02024
Kctd10	0.312435	4.11291	0.000374724	0.0123834	3.0147
Sap30l	0.274783	4.11239	0.000375216	0.0123834	3.01357
Mipep	-0.260218	-4.11161	0.000375972	0.0123834	3.01185
Zadh2	-0.30048	-4.11123	0.000376344	0.0123834	3.011
Uros	-0.406281	-4.11081	0.000376749	0.0123834	3.01009
Gdi1	-0.23207	-4.10913	0.000378375	0.0124062	3.0064
Rtn4ip1	-0.349845	-4.10798	0.000379494	0.0124123	3.00387
Cisd1	-0.506734	-4.10344	0.000383947	0.0124765	2.99388
Hp	0.803071	4.10229	0.000385084	0.0124765	2.99135
Sh3bgrl2	-0.315639	-4.10221	0.000385167	0.0124765	2.99117
2017-09-02	0.323091	4.10217	0.000385204	0.0124765	2.99109
Ccar1	0.212517	4.09432	0.000393047	0.0126931	2.97383
Matr3	0.390037	4.09358	0.000393799	0.0126931	2.97219
Alox5ap	1.23914	4.0922	0.000395188	0.0127071	2.96918
Rps6	0.396938	4.08939	0.000398058	0.0127433	2.96298
Pigq	-0.524028	-4.08922	0.000398227	0.0127433	2.96262
Ccr7	-0.156316	-4.08773	0.000399751	0.0127613	2.95935
4930570C03Rik	0.239815	4.08533	0.000402228	0.0128097	2.95406
BC022224	-0.68694	-4.08257	0.000405091	0.0128701	2.94799
Ppp2cb	0.333456	4.0754	0.000412615	0.0130779	2.93223
Plekhf2	-0.245889	-4.07179	0.000416454	0.0131551	2.9243
Chi3l1	0.841038	4.07125	0.000417025	0.0131551	2.92313
Gfpt2	0.1849	4.06897	0.000419474	0.013201	2.91811
Mki67ip	0.274334	4.06394	0.000424928	0.0132373	2.90705
Ube2l3	-0.280324	-4.06273	0.000426252	0.0132373	2.90439
9530008L14Rik	-0.394564	-4.06247	0.000426536	0.0132373	2.90382
Riok3	-0.430365	-4.06229	0.000426733	0.0132373	2.90342
Alg14	-0.432028	-4.06158	0.000427509	0.0132373	2.90187
Fdps	-0.902249	-4.06156	0.000427532	0.0132373	2.90182
Zeb2	0.549172	4.06151	0.000427586	0.0132373	2.90171
4931406C07Rik	-0.645708	-4.05401	0.000435893	0.0134631	2.88524
Cc2d1a	0.238147	4.05297	0.000437059	0.0134679	2.88295
Selenbp2	-0.867513	-4.04794	0.000442726	0.0136004	2.87192
Pkd2	0.334643	4.0464	0.000444486	0.0136004	2.86852
E430028B21Rik	0.246937	4.04515	0.000445913	0.0136004	2.86578
Rdh7	-0.339783	-4.045	0.000446085	0.0136004	2.86545
Rps25	0.52993	4.04466	0.000446469	0.0136004	2.86471
Tbl2	0.378032	4.04194	0.000449595	0.0136376	2.85873
Ier3	1.02067	4.04182	0.000449737	0.0136376	2.85846
Pcolce	-0.375966	-4.03871	0.000453335	0.0137066	2.85164
Decr1	-0.385899	-4.03808	0.000454073	0.0137066	2.85025
Wdr74	0.249501	4.03487	0.000457821	0.0137885	2.84321
Stab2	-0.383798	-4.03274	0.000460325	0.0138091	2.83854
Nkx2-3	0.268606	4.03192	0.000461294	0.0138091	2.83674
Fbxo34	-0.33885	-4.03024	0.000463283	0.0138091	2.83305
U2af1l4	-0.174557	-4.02994	0.000463649	0.0138091	2.83237
Dhx30	0.217321	4.02972	0.000463905	0.0138091	2.8319
B930041F14Rik	0.392141	4.02903	0.00046473	0.0138091	2.83038
Sh3yl1	-0.319707	-4.02543	0.00046903	0.0138873	2.82249
Psmc1	0.333197	4.02509	0.000469447	0.0138873	2.82173
Trim8	0.379818	4.02118	0.000474173	0.013996	2.81315
2010111I01Rik	0.285721	4.01913	0.000476676	0.0140097	2.80864
Pdlim4	0.503637	4.01791	0.000478157	0.0140097	2.80599
620807	-0.856677	-4.01782	0.000478277	0.0140097	2.80577
Rab15	0.583239	4.01735	0.000478848	0.0140097	2.80475
Tmtc4	-0.19303	-4.01139	0.000486218	0.0141942	2.79167
Acsl3	-0.426336	-4.00179	0.000498318	0.0145156	2.77062
Aqp9	-0.585035	-3.9999	0.000500743	0.014542	2.76646
Dyrk3	-0.256813	-3.99889	0.000502039	0.014542	2.76425
Ahdc1	0.287439	3.99853	0.000502502	0.014542	2.76346
Naca	0.381562	3.99568	0.000506184	0.0146099	2.7572
Sectm1a	-0.419634	-3.99502	0.000507043	0.0146099	2.75575
Exoc7	-0.260407	-3.98805	0.000516167	0.0148276	2.74048
Rpl24	0.372827	3.98668	0.000517977	0.0148276	2.73748
Etf1	0.338691	3.9856	0.000519412	0.0148276	2.73511
Exoc8	0.289912	3.9856	0.000519415	0.0148276	2.7351
Jarid1d	-0.176058	-3.98503	0.000520169	0.0148276	2.73386
Tmem141	-0.236775	-3.98308	0.000522777	0.0148701	2.72958
Mup1	-1.75387	-3.98079	0.000525849	0.0149256	2.72456
Ceacam1	-0.329087	-3.97659	0.000531538	0.0150147	2.71534
Ece2	0.260245	3.97635	0.00053186	0.0150147	2.71483
Ugp2	-0.42666	-3.97598	0.000532372	0.0150147	2.714
Appbp2	0.292126	3.97495	0.00053377	0.0150223	2.71175
Vps41	-0.161524	-3.97115	0.000538993	0.0151373	2.70341
Tpk1	-0.247545	-3.97003	0.000540532	0.0151486	2.70097
1300014I06Rik	-0.34123	-3.96236	0.000551241	0.0153905	2.68417
Proc	-0.354875	-3.9622	0.000551478	0.0153905	2.6838
Mapk1	-0.236349	-3.96126	0.000552805	0.0153953	2.68174
Tbcel	-0.556044	-3.95494	0.000561808	0.0155759	2.6679
Xbp1	0.57738	3.9543	0.000562732	0.0155759	2.6665
Nol5a	0.407393	3.95425	0.000562803	0.0155759	2.66639
Epor	-0.157316	-3.95225	0.000565688	0.0156148	2.66201
Aim2	-0.177158	-3.95157	0.000566668	0.0156148	2.66053
Hint3	-0.262837	-3.95084	0.000567724	0.0156148	2.65893
Psmc2	0.226489	3.94875	0.000570767	0.0156449	2.65435
Rps13	0.319505	3.94848	0.00057117	0.0156449	2.65375
Dkk3	0.47584	3.94683	0.000573576	0.0156785	2.65015
Acaa1b	-1.16979	-3.94542	0.000575655	0.0157031	2.64705
Diablo	0.280485	3.94268	0.000579701	0.0157812	2.64105
Serf2	-0.379697	-3.9353	0.000590739	0.0160488	2.62489
Rps6ka3	0.221161	3.93367	0.000593207	0.016083	2.62132
Suclg2	-0.300976	-3.9311	0.000597121	0.0161188	2.61569
Trappc6a	-0.26172	-3.93099	0.000597284	0.0161188	2.61545
Sec24b	0.334001	3.92986	0.000599008	0.0161188	2.61299
Sars2	-0.131269	-3.92843	0.000601201	0.0161188	2.60986
Serpina1e	-0.939546	-3.92817	0.000601606	0.0161188	2.60928
Gata6	0.431034	3.92734	0.000602885	0.0161188	2.60746
Slc6a6	0.630896	3.92726	0.000603	0.0161188	2.6073
Grb10	0.3404	3.924	0.000608044	0.0162132	2.60016
D6Wsu176e	-0.40564	-3.92303	0.00060956	0.0162132	2.59803
Lrrc41	0.228506	3.92262	0.000610188	0.0162132	2.59714
Npm1	0.401739	3.9217	0.000611629	0.0162191	2.59512
Thop1	0.287503	3.91472	0.000622628	0.0164754	2.57986
Rfc2	-0.438864	-3.91384	0.000624034	0.0164754	2.57792
Myd88	0.363362	3.91323	0.000625005	0.0164754	2.57659
Slc17a2	-0.47074	-3.91234	0.000626426	0.0164802	2.57465
Psma7	0.261006	3.9092	0.00063147	0.0165519	2.56778
Clpp	0.214548	3.90886	0.000632013	0.0165519	2.56704
Socs3	0.943115	3.90833	0.000632881	0.0165519	2.56587
Oas1g	-0.78242	-3.90738	0.000634408	0.0165593	2.5638
Rsph1	0.212942	3.90491	0.000638427	0.0166316	2.55839
Aig1	0.273032	3.90065	0.000645404	0.0167148	2.54908
Tspan6	-0.157764	-3.90003	0.000646432	0.0167148	2.54772
Arglu1	0.279745	3.89985	0.000646718	0.0167148	2.54734
AU014645	0.179086	3.89973	0.000646924	0.0167148	2.54707
Tap2	-0.331992	-3.89914	0.0006479	0.0167148	2.54578
Gnas	-0.254912	-3.89682	0.000651742	0.0167814	2.54071
Psmd12	0.167434	3.89583	0.000653394	0.0167915	2.53854
Rpp38	0.298943	3.89423	0.000656075	0.0168279	2.53503
Rnf114	-0.326318	-3.89315	0.000657873	0.0168415	2.53269
Scara5	0.947316	3.88763	0.000667211	0.0170154	2.52062
EG385328	-0.082279	-3.88734	0.000667706	0.0170154	2.51998
Ranbp10	-0.661824	-3.88688	0.000668497	0.0170154	2.51897
Tmc7	-0.50377	-3.88467	0.000672271	0.0170483	2.51415
0610007P14Rik	-0.388924	-3.88462	0.000672352	0.0170483	2.51404
C1qtnf2	-0.119231	-3.88299	0.000675156	0.0170868	2.51048
Hist1h2bn	-0.420951	-3.87897	0.000682114	0.0171886	2.50169
Car2	-0.43097	-3.8788	0.000682419	0.0171886	2.50131
Eif2ak1	-0.415573	-3.87843	0.000683052	0.0171886	2.50052
Tspan33	-0.72563	-3.87344	0.000691803	0.0173653	2.48961
LOC100048504	-0.166189	-3.87294	0.000692682	0.0173653	2.48852
Adamtsl4	0.289303	3.8686	0.000700392	0.0175047	2.47904
Nub1	-0.273935	-3.86827	0.000700978	0.0175047	2.47833
Dnajc3	0.605773	3.8676	0.000702186	0.0175047	2.47685
Ndufs8	-0.336006	-3.86105	0.000713997	0.0177554	2.46256
2210418O10Rik	0.388269	3.86055	0.000714913	0.0177554	2.46146
1700065O13Rik	-0.103445	-3.85962	0.000716603	0.0177643	2.45944
Col6a2	0.27803	3.85469	0.000725662	0.0179427	2.44868
Ppapdc1b	0.383479	3.85424	0.000726496	0.0179427	2.4477
Rusc1	0.220146	3.8512	0.00073215	0.0180489	2.44106
Tk1	-0.188362	-3.84827	0.000737634	0.0181368	2.43466
Dak	-0.514406	-3.84745	0.000739183	0.0181368	2.43287
Taldo1	-0.273285	-3.84688	0.000740252	0.0181368	2.43163
Fpr2	1.01289	3.84607	0.000741778	0.0181368	2.42986
Gstt1	-0.665005	-3.84503	0.00074375	0.0181368	2.42759
Mapkapk2	0.475551	3.84453	0.000744698	0.0181368	2.4265
Kcnk13	0.352541	3.84424	0.000745256	0.0181368	2.42586
Hdc	0.803589	3.83875	0.000755736	0.0183272	2.41389
1810027O10Rik	-0.339778	-3.8387	0.000755831	0.0183272	2.41379
Paip2b	0.169051	3.83597	0.000761113	0.0184217	2.40782
Slc25a17	-0.297673	-3.834	0.000764945	0.0184809	2.40352
LOC677205	0.291276	3.83214	0.000768578	0.018535	2.39946
Eif1b	0.334044	3.83108	0.00077065	0.0185513	2.39716
Gcg	0.421735	3.82681	0.00077907	0.0187202	2.38785
Tyrobp	0.560688	3.82315	0.000786362	0.0188259	2.37987
Irf7	-0.822219	-3.82308	0.000786496	0.0188259	2.37972
Rps8	0.296212	3.82247	0.000787713	0.0188259	2.3784
Dvl1	0.14534	3.82074	0.000791189	0.0188751	2.37462
Serpina3m	0.921049	3.81028	0.000812532	0.0193496	2.35182
Abi2	0.250463	3.80856	0.000816087	0.0193587	2.34808
Cxcr4	0.494607	3.80802	0.000817217	0.0193587	2.3469
Hspb1	0.693812	3.80799	0.000817277	0.0193587	2.34684
Urod	-0.549377	-3.80541	0.000822651	0.0194514	2.34122
Srprb	0.200366	3.80352	0.000826617	0.0195105	2.3371
D930015E06Rik	-0.522622	-3.80253	0.000828708	0.0195252	2.33494
OTTMUSG00000000231	-1.27822	-3.80156	0.000830753	0.0195388	2.33283
LOC676420	0.348749	3.80051	0.00083298	0.0195562	2.33053
Mup2	-0.88448	-3.7996	0.000834902	0.0195562	2.32856
Ints7	-0.249943	-3.79913	0.000835897	0.0195562	2.32754
Nbl1	0.789089	3.79629	0.000841959	0.0196341	2.32135
Fancl	-0.139059	-3.79619	0.000842179	0.0196341	2.32113
LOC100047369	0.136521	3.79493	0.000844883	0.0196627	2.31838
Gtpbp3	0.272693	3.79308	0.000848855	0.0196964	2.31436
1500011H22Rik	0.269886	3.79259	0.000849914	0.0196964	2.31329
2400010D15Rik	-0.340608	-3.7922	0.000850767	0.0196964	2.31244
Scly	-0.245719	-3.79006	0.000855405	0.0197449	2.30778
Tmem56	-0.434191	-3.78986	0.000855829	0.0197449	2.30735
Ccdc127	0.154338	3.78519	0.000866039	0.0199459	2.2972
Irf1	-0.365708	-3.78173	0.00087369	0.0200873	2.28966
Lrrc59	0.410371	3.78025	0.000876986	0.0200978	2.28644
Hook2	-0.2858	-3.77949	0.000878672	0.0200978	2.28479
LOC677144	-0.333642	-3.77949	0.000878674	0.0200978	2.28479
Pofut1	-0.102358	-3.77799	0.00088203	0.0201399	2.28152
Apoe	0.919717	3.77722	0.000883761	0.0201449	2.27985
Anapc13	-0.356614	-3.77613	0.000886215	0.0201663	2.27747
Rnf11	-0.371506	-3.77509	0.000888547	0.0201849	2.27522
Dapk2	-0.302425	-3.77198	0.000895597	0.0203012	2.26845
LOC100046039	-0.38157	-3.77114	0.00089751	0.0203012	2.26662
Immp2l	-0.361248	-3.77082	0.000898243	0.0203012	2.26592
Cd14	1.40142	3.76481	0.000912065	0.0205787	2.25284
Elovl6	-0.850934	-3.76276	0.000916814	0.0206508	2.2484
Alg5	0.230454	3.75972	0.000923924	0.0206762	2.24178
C8g	-0.548112	-3.75951	0.000924407	0.0206762	2.24133
Cox6b2	-0.163349	-3.75933	0.000924817	0.0206762	2.24095
Srd5a2	-0.186931	-3.75914	0.000925283	0.0206762	2.24052
Rpl28	0.279343	3.75896	0.000925709	0.0206762	2.24013
Nup43	0.264367	3.75815	0.000927593	0.0206836	2.23839
Eif4ebp1	0.402105	3.75692	0.000930513	0.020714	2.23569
Supt3h	-0.452792	-3.75478	0.000935568	0.0207918	2.23105
Rps4x	0.294222	3.75215	0.000941841	0.0208963	2.22533
Dtnbp1	0.352095	3.74612	0.000956355	0.021183	2.21223
Rpl12	0.445984	3.74458	0.000960083	0.0212303	2.2089
Pcca	-0.415726	-3.74317	0.000963536	0.0212541	2.20582
Fbxo4	0.246049	3.74283	0.000964353	0.0212541	2.2051
Nnmt	1.14158	3.74141	0.000967842	0.0212957	2.20201
Iigp2	-0.662121	-3.73962	0.000972243	0.0213573	2.19812
Phb2	0.205802	3.73842	0.000975214	0.0213872	2.19551
Rin1	0.261709	3.73741	0.000977712	0.0214067	2.19332
Fastkd5	0.306981	3.73373	0.00098686	0.0215185	2.18534
Spp1	0.473612	3.73271	0.000989413	0.0215185	2.18313
Crim2	-0.288308	-3.73225	0.00099058	0.0215185	2.18212
Epm2aip1	0.101303	3.73214	0.000990847	0.0215185	2.18189
Wdr93	-0.120958	-3.73212	0.000990896	0.0215185	2.18184
Ms4a8a	0.745164	3.73039	0.000995262	0.0215742	2.17808
0610007C21Rik	0.23856	3.72982	0.000996707	0.0215742	2.17684
LOC100045343	0.505722	3.72812	0.00100099	0.0216318	2.17316
Rdm1	-0.365894	-3.72555	0.00100754	0.0217381	2.16758
2610003J06Rik	-0.310787	-3.72414	0.00101114	0.0217631	2.16452
Ubqln4	0.23913	3.72359	0.00101256	0.0217631	2.16332
Rps26	0.341002	3.72307	0.0010139	0.0217631	2.16219
Scp2	-0.315855	-3.72255	0.00101524	0.0217631	2.16106
Atp5sl	-0.290752	-3.72043	0.00102069	0.0218447	2.15647
Mrpl14	-0.339167	-3.71877	0.00102499	0.0219016	2.15287
Gba	0.148671	3.71778	0.00102757	0.0219207	2.15072
Zfp207	0.336445	3.71716	0.00102918	0.0219207	2.14938
Tmem134	-0.196682	-3.71451	0.00103611	0.0220258	2.14364
Foxo1	-0.338227	-3.71401	0.00103742	0.0220258	2.14255
Alg10b	0.192213	3.70504	0.00106127	0.0224963	2.12308
Chuk	-0.27593	-3.70433	0.00106317	0.0225007	2.12156
Rps11	0.235123	3.70133	0.00107128	0.0225822	2.11505
BC043301	0.123558	3.70128	0.00107141	0.0225822	2.11494
Pla2g7	0.567201	3.70102	0.00107211	0.0225822	2.11438
2310039H08Rik	0.304768	3.69992	0.00107511	0.0226096	2.11199
Slc11a1	0.493243	3.69853	0.00107889	0.0226533	2.10898
Fxn	-0.113027	-3.69684	0.00108353	0.0227148	2.10531
8430427H17Rik	0.183951	3.69556	0.00108702	0.0227523	2.10256
Pabpn1	0.274994	3.69218	0.00109635	0.0229037	2.09524
Rbks	-0.20618	-3.6917	0.0010977	0.0229037	2.09419
Furin	0.21849	3.68902	0.00110515	0.0229915	2.08839
Nfatc4	0.451671	3.68895	0.00110536	0.0229915	2.08823
0610013E23Rik	-0.164426	-3.68609	0.00111339	0.0230483	2.08203
Esco2	-0.314037	-3.68523	0.00111582	0.0230483	2.08017
Chtf18	-0.24909	-3.68514	0.00111606	0.0230483	2.07998
B2m	-0.328935	-3.684	0.00111928	0.0230483	2.07751
C85492	0.331795	3.68399	0.00111932	0.0230483	2.07749
Dab2ip	0.279181	3.68364	0.00112029	0.0230483	2.07674
Atp5e	-0.176864	-3.68344	0.00112087	0.0230483	2.0763
Rps21	0.233535	3.68306	0.00112194	0.0230483	2.07548
Eif1a	0.529496	3.67899	0.00113355	0.0230794	2.06667
Pop5	0.253105	3.67862	0.00113461	0.0230794	2.06586
Pfdn4	0.17715	3.67844	0.00113513	0.0230794	2.06547
Slc7a7	0.308017	3.67842	0.00113518	0.0230794	2.06544
Ggta1	0.210001	3.67813	0.00113601	0.0230794	2.06481
Wins2	0.202579	3.67756	0.00113766	0.0230794	2.06357
Ccnd1	-0.74953	-3.67743	0.00113802	0.0230794	2.0633
Mcfd2	0.365003	3.67721	0.00113867	0.0230794	2.06281
Fbxo9	-0.241543	-3.67707	0.00113906	0.0230794	2.06252
Htra3	0.251587	3.67584	0.00114261	0.0231161	2.05985
Abcb10	-0.105137	-3.67284	0.00115131	0.0232569	2.05335
Rnf123	-0.30251	-3.67115	0.00115623	0.0233209	2.0497
Ttc1	0.228024	3.66985	0.00116004	0.023346	2.04689
Ptgis	0.471864	3.66916	0.00116206	0.023346	2.0454
Pja2	0.256326	3.66855	0.00116385	0.023346	2.04408
Sec11a	0.280204	3.66754	0.00116684	0.023346	2.04188
Hgsnat	0.258887	3.66743	0.00116715	0.023346	2.04166
Mrpl1	-0.0756267	-3.66714	0.001168	0.023346	2.04103
Kcnk5	-0.529556	-3.65851	0.00119377	0.0238083	2.02235
LOC100048589	-0.206893	-3.65815	0.00119484	0.0238083	2.02158
2810403A07Rik	0.396922	3.6576	0.0011965	0.0238083	2.0204
Uap1	0.285771	3.65517	0.00120386	0.0239191	2.01514
Osbpl3	-0.233476	-3.65336	0.00120937	0.0239927	2.01123
Aldoc	-0.462763	-3.65247	0.00121209	0.0240109	2.00931
Gsta2	0.329982	3.64815	0.00122539	0.0241964	1.99997
Bsdc1	-0.464977	-3.64804	0.00122571	0.0241964	1.99974
Pih1d1	-0.239858	-3.64728	0.00122809	0.0241964	1.99808
Ednrb	0.348793	3.64649	0.00123051	0.0241964	1.99639
2210021J22Rik	0.294118	3.64649	0.00123054	0.0241964	1.99638
Nme1	0.302542	3.64275	0.00124221	0.0243897	1.9883
Cyp4a12a	-0.498777	-3.63935	0.00125291	0.0245281	1.98096
Paf1	0.150102	3.63934	0.00125294	0.0245281	1.98094
Lgals3	0.933389	3.63875	0.0012548	0.0245284	1.97967
Acy3	-0.520156	-3.63817	0.00125664	0.0245285	1.97841
Rpl27	0.246456	3.63697	0.00126044	0.0245665	1.97583
Npm3-ps1	0.344199	3.63568	0.00126457	0.024611	1.97303
Anxa3	0.656625	3.63009	0.00128252	0.024886	1.96096
Hs2st1	0.187532	3.62995	0.00128296	0.024886	1.96066
Slc30a5	0.216781	3.62953	0.0012843	0.024886	1.95977
Slc6a13	-0.289671	-3.62798	0.00128934	0.0249473	1.95642
Slc25a20	-0.272942	-3.62686	0.001293	0.0249661	1.95399
Rrp15	0.284882	3.62653	0.00129407	0.0249661	1.95329
Mta3	-0.182034	-3.6243	0.00130136	0.0250704	1.94848
Meis1	0.391333	3.62186	0.0013094	0.025189	1.9432
Cyp3a13	0.789834	3.62056	0.00131368	0.0252114	1.94041
1200002N14Rik	0.563382	3.62036	0.00131436	0.0252114	1.93997
Serinc1	0.256149	3.61964	0.00131674	0.0252207	1.93842
Gtf2f2	0.272755	3.61579	0.00132956	0.0254298	1.93012
Tmem5	0.264114	3.6147	0.00133322	0.0254632	1.92777
Park7	-0.182246	-3.60853	0.0013541	0.0257884	1.91447
Mif	0.361283	3.60853	0.00135412	0.0257884	1.91446
Vti1a	-0.214222	-3.60614	0.00136229	0.0258786	1.90931
Apeh	-0.367143	-3.60598	0.00136285	0.0258786	1.90896
Mrgprf	0.240184	3.60544	0.00136469	0.0258786	1.9078
AU018778	-1.15634	-3.60341	0.00137169	0.0259742	1.90343
Tm7sf2	-0.408506	-3.60232	0.00137544	0.0259829	1.90109
Fn3k	-0.319489	-3.60178	0.00137732	0.0259829	1.89992
Sema3f	0.370406	3.60159	0.001378	0.0259829	1.8995
Cova1	-0.261382	-3.59787	0.00139095	0.0261901	1.89149
Phospho1	-0.242993	-3.59707	0.00139375	0.0262056	1.88977
Bicc1	0.444212	3.59111	0.00141481	0.0265034	1.87694
Tmem167	0.206658	3.58978	0.00141956	0.0265034	1.87407
Stx8	-0.190276	-3.58929	0.00142132	0.0265034	1.87301
Ik	0.274089	3.58899	0.00142237	0.0265034	1.87238
C330023M02Rik	0.26184	3.58892	0.00142262	0.0265034	1.87223
Tmprss2	0.553724	3.58869	0.00142345	0.0265034	1.87173
Prdm4	0.264644	3.58867	0.00142352	0.0265034	1.87168
AB182283	-0.357456	-3.58749	0.00142774	0.0265448	1.86915
Hsf1	0.28533	3.58684	0.00143011	0.0265517	1.86773
Cox7a1	-0.910682	-3.586	0.00143313	0.0265708	1.86592
Asah2	-0.273634	-3.58495	0.00143689	0.0266035	1.86368
Mpnd	-0.263401	-3.58323	0.00144312	0.0266528	1.85998
Rasl11b	0.823658	3.58311	0.00144356	0.0266528	1.85972
Upk1b	0.355529	3.58229	0.00144656	0.0266711	1.85795
Adamts18	-0.351485	-3.58078	0.00145207	0.0267358	1.85469
Sfxn1	0.237559	3.57924	0.00145769	0.0267884	1.85138
Acot8	-0.213854	-3.57889	0.00145896	0.0267884	1.85064
Pklr	-0.338542	-3.57808	0.00146193	0.0268035	1.8489
Kdelc1	0.150018	3.57757	0.0014638	0.0268035	1.8478
Dhrs4	-0.208584	-3.57657	0.00146752	0.0268101	1.84563
Clip1	0.256579	3.57638	0.00146819	0.0268101	1.84524
Rps24	0.221153	3.57559	0.00147112	0.0268269	1.84353
Cyp4f13	-0.322384	-3.57396	0.00147716	0.0268301	1.84003
Bcap31	-0.182837	-3.57392	0.0014773	0.0268301	1.83995
Anapc2	-0.152817	-3.57341	0.0014792	0.0268301	1.83885
Fam149b	-0.192151	-3.57232	0.00148325	0.0268301	1.83651
Rtp4	-0.206246	-3.57218	0.0014838	0.0268301	1.83619
Ciapin1	0.309938	3.57198	0.00148454	0.0268301	1.83576
Cdc25b	-0.238991	-3.57174	0.00148541	0.0268301	1.83526
Tlr6	0.407168	3.56989	0.00149236	0.0269192	1.83127
Fam115c	-0.262326	-3.569	0.00149568	0.0269424	1.82937
Arrb2	0.312884	3.56048	0.00152806	0.0274886	1.81104
9130005N14Rik	-0.271113	-3.55852	0.00153558	0.0275866	1.80684
Flywch2	-0.341444	-3.55306	0.00155679	0.0279154	1.79511
Rps5	0.396659	3.55273	0.00155808	0.0279154	1.7944
Renbp	0.294534	3.5514	0.00156328	0.027971	1.79155
Xkr7	-0.0895699	-3.55077	0.00156575	0.0279775	1.7902
Slc46a1	-0.297734	-3.54698	0.00158072	0.0282073	1.78205
Sema4a	-0.335933	-3.5443	0.0015914	0.0283598	1.77629
Tnfrsf22	0.202176	3.54167	0.00160191	0.0285089	1.77066
AA536717	-0.150055	-3.54017	0.00160795	0.0285782	1.76744
Tyki	-0.538337	-3.53957	0.00161038	0.0285831	1.76615
BC021614	-0.342002	-3.53882	0.00161343	0.0285991	1.76454
Pelo	0.340275	3.53369	0.0016343	0.0289305	1.75354
Aldh4a1	-0.524386	-3.53289	0.0016376	0.0289505	1.75181
Elf1	-0.233139	-3.53134	0.00164398	0.0290247	1.74849
A530050D06Rik	-0.375984	-3.52875	0.00165466	0.0291746	1.74295
Slc39a4	-0.474532	-3.52711	0.00166149	0.0292562	1.73943
Wdr77	0.126646	3.52626	0.00166505	0.0292802	1.73759
Cmah	-0.306236	-3.52456	0.00167214	0.0293288	1.73396
Pparg	-0.265606	-3.52454	0.00167222	0.0293288	1.73392
2810432D09Rik	0.277542	3.52381	0.00167529	0.029344	1.73235
Fam158a	-0.288773	-3.52223	0.00168194	0.0294217	1.72896
LOC192758	-0.223652	-3.51747	0.00170213	0.0297359	1.71876
Hist2h2aa1	0.403109	3.51583	0.00170912	0.0298078	1.71525
LOC100048445	0.29615	3.51405	0.00171676	0.0298078	1.71144
Rab4a	0.269101	3.51399	0.00171701	0.0298078	1.71131
Cyp4f15	-0.566325	-3.51393	0.00171726	0.0298078	1.71119
Man1a2	0.12401	3.51389	0.00171744	0.0298078	1.7111
LOC381629	0.277937	3.50856	0.00174051	0.0301688	1.69969
Clec4a3	0.295837	3.50304	0.00176475	0.0305492	1.68786
3300001G02Rik	-0.34235	-3.50164	0.00177093	0.0306165	1.68487
Tsga14	-0.116703	-3.49973	0.00177942	0.0307233	1.68078
Phf5a	0.231347	3.49842	0.00178523	0.0307836	1.67799
Oasl2	-0.648684	-3.49685	0.00179227	0.0308651	1.67462
Ramp2	0.440505	3.49362	0.00180683	0.0310457	1.66771
Meis2	0.439391	3.49349	0.00180742	0.0310457	1.66743
Ipo13	0.242118	3.49193	0.00181446	0.0311265	1.6641
Pgd	0.401768	3.48736	0.00183531	0.0314436	1.65433
Chn2	-0.392633	-3.48624	0.00184046	0.031472	1.65194
Sorbs1	-0.460487	-3.48597	0.0018417	0.031472	1.65136
S100a9	1.42369	3.48435	0.00184919	0.0315595	1.64789
Lsg1	0.18145	3.48212	0.00185953	0.0316953	1.64312
Mxd3	-0.12614	-3.48001	0.00186934	0.0318217	1.63863
Ptgr2	-0.202631	-3.47867	0.00187561	0.0318877	1.63576
Dck	-0.120847	-3.47518	0.00189203	0.0321258	1.62831
Ganc	-0.281558	-3.47235	0.00190545	0.0323126	1.62227
Polr1e	0.385667	3.47144	0.00190982	0.0323455	1.62031
Ikbkap	0.214455	3.46708	0.00193069	0.0326574	1.61102
1700029G01Rik	-0.310612	-3.46462	0.00194259	0.032769	1.60577
Tapbp	-0.186958	-3.46425	0.00194441	0.032769	1.60497
Rec8	-0.125171	-3.46419	0.00194468	0.032769	1.60485
Naip5	0.16699	3.46364	0.00194734	0.0327725	1.60368
Ints1	-0.214328	-3.46111	0.00195968	0.0329039	1.59828
Ubl4b	-0.0775916	-3.46103	0.0019601	0.0329039	1.5981
Cenpa	-0.568721	-3.46049	0.00196273	0.0329066	1.59695
Tbc1d5	-0.243457	-3.458	0.00197497	0.0330702	1.59164
P2ry6	0.536582	3.45413	0.00199415	0.0333493	1.58338
Prosapip1	0.18087	3.45251	0.00200221	0.0334166	1.57993
Coq10b	-0.58583	-3.45183	0.00200561	0.0334166	1.57847
Cbr3	0.30703	3.45181	0.0020057	0.0334166	1.57844
Taf1d	0.400827	3.45071	0.00201121	0.0334618	1.57609
Mycl1	-0.602582	-3.45027	0.00201344	0.0334618	1.57515
Large	-0.223614	-3.44958	0.0020169	0.0334776	1.57368
Mknk1	0.227428	3.44863	0.00202168	0.0334871	1.57166
Acss1	-0.383218	-3.44846	0.00202251	0.0334871	1.57131
Treh	0.527372	3.44452	0.00204248	0.0337577	1.56291
Hist1h2bh	-0.383071	-3.44343	0.00204805	0.0337577	1.56058
Ptprd	-0.592184	-3.44338	0.0020483	0.0337577	1.56048
Mettl1	0.265335	3.44253	0.00205265	0.0337577	1.55866
Fam164a	0.316142	3.44193	0.0020557	0.0337577	1.55739
Blcap	0.35891	3.44182	0.00205627	0.0337577	1.55716
Timm17a	0.293509	3.44176	0.0020566	0.0337577	1.55702
Adrm1	0.253179	3.43678	0.00208225	0.0341366	1.54643
Whdc1	-0.154711	-3.43541	0.00208942	0.0341948	1.54349
1810037C20Rik	0.194403	3.43511	0.00209094	0.0341948	1.54287
Mtap7d1	0.319384	3.43323	0.0021008	0.0342651	1.53885
2010001M09Rik	0.560489	3.43313	0.0021013	0.0342651	1.53864
Abcb4	-0.452899	-3.43249	0.00210463	0.0342651	1.53729
Pex7	-0.168063	-3.43173	0.00210863	0.0342651	1.53567
Phospho2	0.225798	3.4315	0.00210983	0.0342651	1.53518
P4ha2	0.156779	3.43134	0.00211068	0.0342651	1.53484
Stip1	0.264514	3.42723	0.00213238	0.0345752	1.5261
Znhit2	0.253914	3.42323	0.00215372	0.0348653	1.51759
Pfkp	0.364789	3.4229	0.00215551	0.0348653	1.51688
Kcnj8	0.279221	3.42237	0.00215835	0.0348689	1.51575
Aprt	0.476422	3.42174	0.00216173	0.0348729	1.51442
Vars2	-0.246852	-3.42135	0.00216384	0.0348729	1.51359
Wrn	-0.225577	-3.41905	0.00217626	0.0350307	1.50869
Otub2	-0.111236	-3.41856	0.00217894	0.0350314	1.50764
Ehd4	0.35426	3.41707	0.002187	0.0351186	1.50449
Rps16	0.299785	3.41491	0.00219879	0.0352655	1.49989
Smug1	0.235149	3.41264	0.00221125	0.0354226	1.49507
Hmga1	0.125967	3.41133	0.00221848	0.0354585	1.49228
Nudt7	-0.832771	-3.41035	0.00222386	0.0354585	1.49021
Dsp	-0.296788	-3.4102	0.00222469	0.0354585	1.48989
Pebp1	-0.202691	-3.40994	0.00222617	0.0354585	1.48932
Rpa3	-0.296482	-3.40982	0.00222681	0.0354585	1.48908
Daam1	-0.123639	-3.40888	0.00223205	0.0354784	1.48707
Hebp1	-0.468912	-3.40863	0.00223339	0.0354784	1.48656
D13Ertd608e	-0.248497	-3.40779	0.0022381	0.0355108	1.48476
Hip2	0.247652	3.40688	0.00224316	0.0355273	1.48283
Tppp3	0.179768	3.40664	0.00224448	0.0355273	1.48233
Ccrn4l	-0.391358	-3.40342	0.0022625	0.0357701	1.47549
Galnt12	-0.112803	-3.39977	0.00228313	0.0360086	1.46774
Hao3	-0.600307	-3.39971	0.00228349	0.0360086	1.46761
AI451617	-0.354615	-3.39932	0.00228571	0.0360086	1.46678
Mpp5	-0.233341	-3.39733	0.00229702	0.0361441	1.46256
Cdk10	-0.184425	-3.3965	0.00230175	0.0361639	1.4608
LOC100047583	0.87905	3.39567	0.0023065	0.0361639	1.45904
Rps2	0.322133	3.39504	0.00231013	0.0361639	1.4577
Ube2n	-0.132772	-3.395	0.00231037	0.0361639	1.45761
Ypel3	-0.268083	-3.39436	0.00231407	0.0361639	1.45624
Cpn1	-0.718811	-3.39342	0.00231947	0.0361639	1.45425
Acad8	-0.237337	-3.39325	0.00232043	0.0361639	1.4539
Ccrk	0.272802	3.39285	0.00232272	0.0361639	1.45306
Cd163	0.466667	3.39285	0.00232273	0.0361639	1.45305
Cd84	0.393807	3.39095	0.00233371	0.0362729	1.44902
2310067B10Rik	-0.296366	-3.3907	0.00233518	0.0362729	1.44849
Map3k6	0.561546	3.38963	0.00234136	0.0363266	1.44623
Bdh1	-0.692662	-3.38846	0.00234823	0.0363908	1.44373
Aifm1	-0.181208	-3.38675	0.00235817	0.0364482	1.44012
Acp2	0.263518	3.38643	0.00236007	0.0364482	1.43943
0610010E21Rik	0.353804	3.38642	0.00236015	0.0364482	1.4394
Cp	0.57054	3.3848	0.00236966	0.0365526	1.43597
Setd4	-0.121489	-3.38387	0.0023751	0.0365942	1.43401
Ctsk	0.345697	3.38244	0.00238356	0.0366374	1.43097
Rpia	-0.289077	-3.38146	0.00238938	0.0366374	1.42889
Kdelr3	0.267933	3.38116	0.00239115	0.0366374	1.42826
Rnaset2b	-0.264823	-3.38085	0.00239296	0.0366374	1.42761
Rpl41	0.258223	3.38064	0.00239423	0.0366374	1.42716
Ednra	0.377779	3.38061	0.00239442	0.0366374	1.42709
Hlcs	-0.163594	-3.37741	0.00241352	0.0368131	1.42031
LOC100047934	0.474412	3.37725	0.00241445	0.0368131	1.41998
Stx1a	0.210867	3.37659	0.00241844	0.0368131	1.41857
Mical2	0.205746	3.37591	0.00242251	0.0368131	1.41713
Mmp3	0.311933	3.37586	0.00242282	0.0368131	1.41702
Rhbdf1	0.469758	3.3756	0.00242434	0.0368131	1.41649
Wdfy2	-0.0708765	-3.37545	0.00242527	0.0368131	1.41616
Dbi	-0.576239	-3.37296	0.00244026	0.0369986	1.4109
Irgq	0.191584	3.36528	0.00248719	0.0376673	1.39463
Banf1	-0.173566	-3.36463	0.00249119	0.0376849	1.39326
2410129H14Rik	-0.24228	-3.36355	0.0024979	0.0377435	1.39097
Larp6	0.211099	3.36161	0.00250994	0.0378788	1.38686
2600011E07Rik	0.16536	3.36098	0.00251385	0.0378788	1.38553
Zswim1	0.212687	3.36021	0.00251868	0.0378788	1.38389
G6pc	-0.959858	-3.36009	0.00251942	0.0378788	1.38364
1700067K01Rik	0.184199	3.35982	0.00252108	0.0378788	1.38308
4930583H14Rik	0.233629	3.35761	0.00253493	0.0380439	1.3784
EG433016	0.690114	3.35676	0.00254029	0.0380493	1.3766
Ccdc23	-0.257335	-3.35665	0.002541	0.0380493	1.37636
Cd93	0.440106	3.35475	0.00255297	0.0381793	1.37235
Amdhd2	-0.153183	-3.35436	0.00255542	0.0381793	1.37153
Ccdc126	0.299621	3.35375	0.00255932	0.0381904	1.37023
Rps10	0.307997	3.35334	0.0025619	0.0381904	1.36937
Stk3	-0.128662	-3.35223	0.00256896	0.0382528	1.36702
4930504E06Rik	0.207571	3.35091	0.00257737	0.0383019	1.36423
Ppp1r9a	-0.356589	-3.35043	0.00258039	0.0383019	1.36323
Abhd3	-0.193358	-3.35036	0.00258089	0.0383019	1.36306
Kns2	0.136931	3.34755	0.00259891	0.0383903	1.35712
Lrp11	0.172405	3.34743	0.00259966	0.0383903	1.35688
Cmtm6	-0.334787	-3.34737	0.00260002	0.0383903	1.35676
Klra33	-0.144062	-3.3473	0.00260046	0.0383903	1.35662
Tmem143	-0.116062	-3.34718	0.00260127	0.0383903	1.35635
Mto1	-0.221643	-3.34587	0.00260974	0.0384728	1.35357
Tssc4	0.119071	3.34317	0.00262721	0.0386874	1.34788
LOC100045887	0.285345	3.34184	0.00263587	0.0387178	1.34507
Epha1	-0.155142	-3.34156	0.00263771	0.0387178	1.34448
Gemin4	0.228142	3.34124	0.00263976	0.0387178	1.34381
LOC100043257	0.693855	3.34089	0.0026421	0.0387178	1.34306
Nradd	0.109129	3.34029	0.00264601	0.0387178	1.34179
Igsf4a	-0.342925	-3.34018	0.00264673	0.0387178	1.34156
5133401N09Rik	-0.220546	-3.3379	0.0026617	0.0388679	1.33675
Ptk6	0.251757	3.33766	0.00266324	0.0388679	1.33626
Sc4mol	-0.640419	-3.33716	0.00266657	0.0388679	1.33519
Kntc1	-0.28044	-3.33588	0.00267503	0.0388679	1.33249
Cog3	0.172232	3.33578	0.00267571	0.0388679	1.33227
Psmb1	0.766476	3.33559	0.00267695	0.0388679	1.33187
Adamts4	0.20828	3.33552	0.00267742	0.0388679	1.33172
Ada	0.129438	3.33389	0.00268822	0.0389116	1.32829
Anp32e	-0.348899	-3.33385	0.00268851	0.0389116	1.3282
Rhag	-0.420554	-3.33374	0.00268921	0.0389116	1.32798
6430598A04Rik	-0.141821	-3.33268	0.00269626	0.0389714	1.32574
LOC100045300	0.246002	3.33159	0.00270355	0.0390343	1.32344
2017-03-02	-0.504321	-3.33007	0.00271373	0.0391327	1.32023
EG630499	-0.329244	-3.32938	0.00271833	0.0391327	1.31878
6430510M02Rik	-0.272619	-3.32826	0.00272589	0.0391327	1.31641
Ccdc92	0.0970332	3.32803	0.00272746	0.0391327	1.31592
Gas8	0.117432	3.32791	0.00272829	0.0391327	1.31566
Dtx2	0.202658	3.32764	0.00273005	0.0391327	1.31511
Ipp	-0.185771	-3.32724	0.00273276	0.0391327	1.31426
Ostb	0.61483	3.32708	0.00273388	0.0391327	1.31391
Scarb2	0.313428	3.32624	0.00273952	0.0391713	1.31216
Slc22a1	-0.534525	-3.32522	0.00274649	0.0391836	1.30999
Zfp39	-0.2357	-3.32445	0.00275167	0.0391836	1.30838
LOC669660	0.210484	3.32373	0.0027566	0.0391836	1.30685
Pmf1	-0.199138	-3.32369	0.00275684	0.0391836	1.30678
Epsti1	-0.158166	-3.32341	0.00275874	0.0391836	1.30619
Pcsk4	-0.371448	-3.32326	0.00275977	0.0391836	1.30587
Map3k12	0.0914588	3.32309	0.00276098	0.0391836	1.3055
Lmna	0.318936	3.32245	0.00276533	0.0392035	1.30416
Csrp2	0.281044	3.32169	0.00277052	0.0392353	1.30256
H2-M2	-0.27391	-3.31967	0.0027844	0.03939	1.29829
Pafah1b3	-0.292492	-3.31385	0.00282468	0.0399141	1.28604
Efs	0.151042	3.31345	0.00282745	0.0399141	1.2852
H2-K1	-0.311828	-3.3121	0.00283695	0.0400058	1.28234
Pgrmc1	-0.231651	-3.31094	0.00284506	0.0400777	1.27991
Ly75	-0.135999	-3.31045	0.00284847	0.0400834	1.27888
Rtn4rl1	0.195837	3.30792	0.00286635	0.0402554	1.27355
Cyp2a12	-0.173878	-3.30786	0.00286674	0.0402554	1.27343
Echdc1	-0.172754	-3.30632	0.00287767	0.0403663	1.27018
Ehd3	-0.34388	-3.30363	0.00289681	0.0405919	1.26453
Ltv1	0.196016	3.29926	0.00292827	0.0409896	1.25532
Tfg	0.256567	3.29664	0.00294725	0.041212	1.2498
Lrrc26	0.295703	3.29493	0.00295968	0.0412971	1.24622
Tmem106c	-0.14547	-3.29461	0.00296198	0.0412971	1.24555
Slk	0.368732	3.29452	0.00296265	0.0412971	1.24536
Nr1d2	-0.368006	-3.29041	0.00299282	0.0416741	1.23672
Dpep2	0.656911	3.28874	0.00300514	0.0417911	1.23322
Gstp2	-0.527411	-3.28843	0.0030075	0.0417911	1.23255
Emb	0.716686	3.28464	0.00303567	0.0421385	1.2246
Sec16a	0.241941	3.28411	0.00303967	0.042139	1.22347
Sil1	-0.221113	-3.28379	0.00304204	0.042139	1.22281
Emp3	0.823788	3.28316	0.00304677	0.0421607	1.22148
Wtip	0.271154	3.28191	0.00305617	0.0422469	1.21886
Cdca3	-0.430589	-3.28132	0.0030606	0.0422642	1.21762
Igtp	-0.659283	-3.27949	0.00307446	0.0424083	1.21377
Eif3f	0.283133	3.2791	0.0030774	0.0424083	1.21295
Slc35a1	-0.199358	-3.2782	0.00308418	0.0424577	1.21108
Capn1	-0.186392	-3.27748	0.00308969	0.0424897	1.20955
Slc4a1	-1.84793	-3.27449	0.00311253	0.0427423	1.20328
Lonp2	-0.518434	-3.27418	0.00311486	0.0427423	1.20264
Gstk1	-0.371874	-3.27381	0.0031177	0.0427423	1.20186
Fchsd2	-0.389434	-3.27262	0.00312689	0.0428242	1.19935
Irak3	0.575486	3.27044	0.00314372	0.0430104	1.19478
Apoa2	-1.28052	-3.2659	0.00317896	0.0434479	1.18527
Ubl5	-0.187378	-3.26249	0.00320574	0.0437366	1.17812
Cdc37l1	0.205709	3.26238	0.00320665	0.0437366	1.17788
Emp1	0.884836	3.25983	0.00322682	0.0439667	1.17254
1500015O10Rik	-0.11326	-3.25843	0.00323795	0.0440732	1.1696
1810008A18Rik	0.179137	3.25742	0.00324596	0.0441313	1.1675
Crls1	0.214404	3.25693	0.0032499	0.0441313	1.16646
Med8	0.174554	3.25664	0.00325216	0.0441313	1.16587
Clec4a1	0.60821	3.2547	0.00326774	0.044235	1.16179
Nos3	0.30474	3.25456	0.00326884	0.044235	1.16151
Ift140	-0.445365	-3.25445	0.00326977	0.044235	1.16126
Ets1	-0.076109	-3.25056	0.00330114	0.044614	1.15313
Ccdc90b	-0.222519	-3.25003	0.0033054	0.0446263	1.15203
Gstz1	-0.2544	-3.24918	0.00331231	0.0446712	1.15025
LOC100048346	-0.753531	-3.2488	0.00331544	0.0446712	1.14944
Ces1	-0.218014	-3.24719	0.0033286	0.044788	1.14607
Serf1	-0.219702	-3.24691	0.00333084	0.044788	1.1455
Nr1i2	-0.272464	-3.24629	0.00333598	0.0448118	1.14418
Nadk	-0.400819	-3.24583	0.00333973	0.044817	1.14322
LOC100046918	-0.280925	-3.24497	0.00334674	0.0448659	1.14144
Ckmt1	0.315477	3.24425	0.0033527	0.0449005	1.13992
Cyp4a14	1.53792	3.24355	0.00335847	0.0449326	1.13846
Impdh1	0.154382	3.23949	0.00339212	0.0453107	1.12996
Abcb1b	0.196972	3.23932	0.00339353	0.0453107	1.12961
Polr2e	0.216652	3.23868	0.00339883	0.0453359	1.12828
EG668668	0.237175	3.23638	0.00341809	0.045501	1.12346
Mgst1	0.371464	3.23625	0.00341914	0.045501	1.1232
Gart	0.166474	3.23537	0.00342658	0.045501	1.12135
LOC100040592	-0.741069	-3.23522	0.00342781	0.045501	1.12104
Fth1	0.251388	3.23516	0.0034283	0.045501	1.12092
Nelf	-0.171396	-3.23366	0.00344093	0.0455996	1.11779
Serpina1d	-0.975176	-3.23347	0.00344258	0.0455996	1.11738
Strbp	-0.236692	-3.23306	0.00344606	0.0456003	1.11652
3110057O12Rik	-0.144612	-3.2291	0.00347964	0.0459284	1.10826
Htr1d	-0.0915537	-3.22895	0.00348093	0.0459284	1.10794
Hist1h2bk	-0.366708	-3.22892	0.0034812	0.0459284	1.10788
Noc3l	0.216001	3.22747	0.00349356	0.0460169	1.10486
Ccdc137	0.167546	3.22697	0.00349785	0.0460169	1.10381
C8a	-0.320568	-3.22692	0.00349828	0.0460169	1.10371
Pdzrn3	0.28543	3.22612	0.0035052	0.0460624	1.10202
Qdpr	-0.354545	-3.22555	0.00351004	0.0460805	1.10085
Mt2	0.762016	3.22485	0.00351608	0.0461144	1.09938
Litaf	0.47082	3.2233	0.00352944	0.046244	1.09615
Brwd2	-0.180029	-3.22184	0.00354212	0.0463562	1.0931
Cdc42bpb	0.330614	3.22151	0.00354497	0.0463562	1.09241
Trem2	0.45471	3.22047	0.00355403	0.0463969	1.09024
Acad9	-0.227521	-3.22009	0.00355731	0.0463969	1.08945
Rhbdl1	-0.152747	-3.21995	0.00355853	0.0463969	1.08916
Nr2c2ap	0.189948	3.21932	0.0035641	0.046424	1.08783
Mybbp1a	0.265646	3.21633	0.00359031	0.0466977	1.08159
Atpaf2	-0.167062	-3.21612	0.00359213	0.0466977	1.08116
Trim28	0.273928	3.2156	0.00359667	0.0467111	1.08008
Lbp	0.389498	3.21397	0.00361104	0.0468283	1.07669
Ikzf2	-0.130888	-3.21378	0.00361273	0.0468283	1.07629
AI987692	-0.580874	-3.21333	0.00361675	0.0468349	1.07534
Mylpf	-0.13296	-3.21221	0.00362668	0.0468815	1.07301
Klra7	-0.45641	-3.21213	0.0036274	0.0468815	1.07284
Ncapd3	-0.24212	-3.21069	0.00364018	0.0470011	1.06984
Cep78	0.239239	3.20971	0.0036489	0.0470679	1.0678
LOC100039571	0.289022	3.20643	0.00367836	0.047366	1.06096
Hist1h2bm	-0.324329	-3.20618	0.0036806	0.047366	1.06044
Alg9	-0.16272	-3.20583	0.00368373	0.047366	1.05971
1600016N20Rik	-0.163789	-3.20555	0.00368624	0.047366	1.05913
Trmt2a	0.159746	3.20511	0.00369026	0.0473719	1.05821
Trappc9	-0.147522	-3.20431	0.0036975	0.0474192	1.05654
Agpat5	-0.169253	-3.20234	0.00371536	0.0475615	1.05243
Tspan1	-0.208348	-3.20216	0.00371695	0.0475615	1.05207
Tlr7	0.368595	3.2019	0.00371932	0.0475615	1.05153
Gpbp1	-0.212052	-3.19869	0.00374864	0.0478181	1.04484
Hbp1	-0.32686	-3.19866	0.00374892	0.0478181	1.04478
Tbcd	-0.215779	-3.19816	0.00375351	0.0478181	1.04374
Anxa8	0.148775	3.19813	0.00375375	0.0478181	1.04368
Sec15l1	-0.217225	-3.19706	0.00376363	0.0478981	1.04144
Tlcd2	-0.539766	-3.19484	0.00378408	0.0481124	1.03683
Zfc3h1	0.250517	3.19439	0.00378828	0.0481199	1.03589
Zfhx2	-0.192672	-3.19159	0.0038143	0.0484041	1.03006
Tnrc6a	0.312842	3.18956	0.00383325	0.0485983	1.02584
Ddx5	-0.270572	-3.18881	0.0038403	0.0486067	1.02428
Dym	-0.259612	-3.18871	0.00384121	0.0486067	1.02407
Brp44	-0.175929	-3.18605	0.00386621	0.0488766	1.01855
Ahctf1	0.322181	3.18524	0.00387392	0.0489275	1.01686
Gys2	-0.243683	-3.18275	0.00389752	0.0490858	1.01169
Pigf	0.238632	3.18247	0.00390018	0.0490858	1.01111
Cox10	0.267989	3.18227	0.00390213	0.0490858	1.01068
Snx22	-0.158714	-3.18187	0.00390595	0.0490858	1.00985
Syt8	0.148651	3.18165	0.00390802	0.0490858	1.0094
Mppe1	-0.101243	-3.18159	0.00390858	0.0490858	1.00928
Atg12	-0.262939	-3.17896	0.00393373	0.049309	1.00382
Tmem86a	0.276609	3.17896	0.00393375	0.049309	1.00381
LOC619597	-0.134927	-3.17821	0.00394099	0.0493531	1.00225
Itih1	-0.222827	-3.17734	0.00394935	0.0493684	1.00045
LOC380691	-0.423495	-3.17731	0.00394962	0.0493684	1.00039
Sult1d1	0.369662	3.17639	0.00395856	0.0493718	0.998463
Arsa	-0.310836	-3.17636	0.0039588	0.0493718	0.998412
Slc30a7	0.198669	3.17604	0.00396193	0.0493718	0.99774
Uevld	-0.162042	-3.17575	0.00396473	0.0493718	0.997139
Rad23a	-0.167659	-3.17497	0.00397226	0.0494193	0.995524
Pdcd11	0.116264	3.17425	0.00397922	0.0494597	0.994034
Mup3	-1.27083	-3.17378	0.00398384	0.049471	0.993046
Atg10	-0.132885	-3.17238	0.00399748	0.049554	0.990138
Sar1a	0.218118	3.17233	0.00399797	0.049554	0.990033
Slc39a11	-0.420231	-3.17156	0.00400545	0.0496005	0.988443
Atp6v1h	0.235936	3.17104	0.00401052	0.0496172	0.987366
Pigx	0.269607	3.16863	0.00403419	0.0498637	0.982359
Asprv1	0.542285	3.16824	0.00403801	0.0498646	0.981554
C9	-0.364255	-3.16425	0.00407748	0.0502716	0.973278
3830406C13Rik	-0.196877	-3.16391	0.00408087	0.0502716	0.972571
Serpina1c	-0.685385	-3.16377	0.0040823	0.0502716	0.972273
Lep	-0.105393	-3.16239	0.00409604	0.050388	0.969415
Trim47	0.120671	3.16201	0.00409982	0.050388	0.96863
Fam122b	-0.097348	-3.16168	0.00410311	0.050388	0.967947
Pik3c3	-0.166959	-3.16012	0.00411879	0.050534	0.964702
Bex4	-0.175798	-3.15909	0.00412909	0.0505831	0.962577
Narf	-0.305554	-3.15896	0.0041304	0.0505831	0.962309
Olfr339	-0.0809822	-3.15837	0.0041363	0.0506088	0.961094
LOC100048187	0.335809	3.15789	0.00414121	0.0506224	0.960084
Gpn2	0.192713	3.15543	0.00416606	0.0508795	0.954995
Anxa2	0.886124	3.1527	0.00419387	0.0511721	0.949336
Ly6e	-0.405784	-3.14857	0.00423624	0.0516333	0.940786
BC026585	-0.238124	-3.14703	0.00425217	0.0516333	0.937595
Tpst2	0.229644	3.14652	0.0042574	0.0516333	0.936549
Pyy	0.340045	3.14644	0.00425827	0.0516333	0.936376
Nudt9	-0.177523	-3.14627	0.00426003	0.0516333	0.936023
Mta2	0.167778	3.14621	0.0042606	0.0516333	0.93591
Snurf	-0.244238	-3.14559	0.00426705	0.0516333	0.934625
Tmem218	-0.14424	-3.14538	0.00426931	0.0516333	0.934174
Rfc5	-0.183324	-3.14527	0.00427046	0.0516333	0.933945
Rit1	0.234646	3.14523	0.00427085	0.0516333	0.933866
Nsf	0.160863	3.14447	0.00427876	0.0516333	0.932292
Efnb1	0.248055	3.14433	0.00428022	0.0516333	0.932002
Suclg1	-0.224726	-3.14415	0.00428209	0.0516333	0.931631
Mup5	-0.353656	-3.14297	0.00429436	0.0517345	0.929197
4632404H12Rik	0.0793432	3.14148	0.00431	0.0518381	0.926106
2310003L22Rik	-0.0947003	-3.14141	0.00431075	0.0518381	0.925958
Grk5	0.156006	3.13977	0.00432794	0.0519978	0.922574
F11	-0.474776	-3.13889	0.00433718	0.0520618	0.920762
Cd68	0.456235	3.13802	0.00434636	0.0521006	0.918963
App	0.367364	3.13785	0.00434824	0.0521006	0.918596
Tubb6	0.524079	3.13729	0.0043541	0.0521239	0.91745
Preb	0.233505	3.13652	0.00436223	0.0521743	0.915864
Akr7a5	-0.286196	-3.13542	0.00437396	0.0522677	0.913581
Aqp8	-0.743804	-3.13338	0.00439572	0.0524806	0.909362
Akr1c18	0.161739	3.13291	0.00440078	0.0524939	0.908384
Es1	-0.478559	-3.13164	0.00441431	0.0525627	0.905774
Snca	-1.0507	-3.13163	0.00441444	0.0525627	0.905748
Mfsd11	0.211156	3.13095	0.00442174	0.0526025	0.904344
Abcd3	-0.56976	-3.13025	0.00442924	0.0526191	0.902904
Nola1	0.356895	3.13009	0.00443104	0.0526191	0.902558
Ruvbl2	0.23716	3.1289	0.00444387	0.0526719	0.9001
Utp11l	0.195561	3.12869	0.00444606	0.0526719	0.899682
Klrg1	-0.128687	-3.12857	0.00444735	0.0526719	0.899434
Med18	-0.122423	-3.12717	0.00446251	0.0528044	0.896542
Tpcn2	0.232541	3.12475	0.00448887	0.0530691	0.891536
Stard4	-0.529475	-3.12399	0.00449713	0.0531196	0.889973
Igf1r	0.14768	3.12283	0.00450986	0.0531785	0.88757
Cyp17a1	0.918561	3.12207	0.00451813	0.0531785	0.886012
Trim10	-0.95555	-3.12205	0.00451843	0.0531785	0.885957
Zdhhc13	0.353197	3.1216	0.00452331	0.0531785	0.885038
Serpinf1	-0.480323	-3.12128	0.00452686	0.0531785	0.884371
Arl6ip1	-0.360832	-3.12124	0.00452728	0.0531785	0.884294
Dcps	-0.248366	-3.12098	0.00453008	0.0531785	0.883768
Srebf2	-0.265951	-3.11878	0.00455437	0.0534165	0.879223
Aptx	-0.143871	-3.11774	0.0045659	0.0535046	0.877074
Cd99l2	-0.198251	-3.11671	0.0045773	0.053591	0.874955
Cmya1	-0.0618954	-3.11533	0.00459265	0.0536484	0.872109
1200015F23Rik	-0.337612	-3.11519	0.00459428	0.0536484	0.871808
AI317395	-0.247241	-3.11489	0.00459758	0.0536484	0.871198
Tle4	-0.101006	-3.11482	0.00459832	0.0536484	0.871061
4933407N01Rik	0.18634	3.11388	0.00460885	0.0537044	0.869117
Sh3pxd2b	0.118352	3.11367	0.00461119	0.0537044	0.868686
Zfyve16	0.180736	3.11316	0.00461694	0.0537244	0.867627
2010001J22Rik	-0.307917	-3.11055	0.00464622	0.0540179	0.862254
LOC100045950	-0.196872	-3.10918	0.00466166	0.0540239	0.859436
1110008F13Rik	0.229705	3.10874	0.00466664	0.0540239	0.858528
Sssca1	0.22457	3.10872	0.00466686	0.0540239	0.858487
Cideb	-0.292958	-3.10855	0.00466884	0.0540239	0.858127
Mug2	-0.584142	-3.10843	0.00467023	0.0540239	0.857875
Nsun4	-0.298567	-3.1079	0.00467618	0.0540239	0.856792
Acat2	-0.389012	-3.10766	0.00467892	0.0540239	0.856296
Pmpcb	-0.19012	-3.1073	0.004683	0.0540239	0.855554
Cd82	-0.246168	-3.10728	0.00468326	0.0540239	0.855507
Gldc	0.250404	3.1069	0.00468756	0.0540266	0.854728
Rab3d	0.269096	3.10649	0.00469222	0.0540336	0.853883
Apba2	0.077769	3.10554	0.00470302	0.0541111	0.85193
Ndufb2	-0.214157	-3.10229	0.00474027	0.0544557	0.845227
Gloxd1	0.13219	3.1019	0.00474467	0.0544557	0.844438
Stk19	0.225311	3.10185	0.00474524	0.0544557	0.844336
Tuba8	0.435444	3.10129	0.00475172	0.0544832	0.843176
Oas3	-0.247058	-3.10052	0.00476056	0.0544957	0.841598
Wfs1	0.141732	3.10049	0.004761	0.0544957	0.841519
Ppa2	-0.25065	-3.09714	0.00479978	0.0548923	0.834628
Thbd	0.373286	3.09354	0.00484175	0.0552798	0.827232
Sts	-0.0862081	-3.09352	0.00484196	0.0552798	0.827195
Ctgf	0.645236	3.09314	0.00484646	0.0552836	0.826407
Dctn1	0.221377	3.09129	0.00486827	0.0554849	0.822593
Rpl39	0.334855	3.08959	0.00488835	0.0556662	0.819096
Chst1	0.464	3.08863	0.00489966	0.0557472	0.817135
Efcab4a	0.164439	3.08759	0.00491197	0.0558395	0.815004
Itgb4	0.261346	3.08622	0.00492833	0.0559777	0.812179
Akap12	0.552421	3.08526	0.00493974	0.0560596	0.810214
Osgepl1	-0.133657	-3.0849	0.00494405	0.0560606	0.809475
Smc1a	-0.178332	-3.0842	0.00495253	0.056109	0.80802
Diap1	0.250042	3.08373	0.00495806	0.0561239	0.807071
Cldn4	-0.697998	-3.08323	0.00496405	0.0561439	0.806046
Lass4	-0.0914394	-3.08235	0.00497468	0.0562076	0.804229
Hsd3b5	-1.73539	-3.08206	0.00497812	0.0562076	0.803643
Cyp2j9	-0.302156	-3.08144	0.00498561	0.0562444	0.802366
Fes	0.278709	3.07965	0.0050073	0.0563794	0.798679
Dis3l2	-0.205469	-3.07945	0.00500968	0.0563794	0.798277
Rangrf	0.240504	3.0794	0.00501028	0.0563794	0.798174
Kel	-0.745762	-3.07895	0.00501578	0.0563893	0.797243
Zfp213	0.277335	3.07863	0.00501963	0.0563893	0.796591
Dhx9	-0.268025	-3.07583	0.00505371	0.0567243	0.790846
Cdc2a	-0.414604	-3.07439	0.00507134	0.0568322	0.78789
Plekho2	0.500366	3.07435	0.00507186	0.0568322	0.787802
Copz1	-0.276018	-3.07354	0.00508175	0.056895	0.786149
Rhbg	-0.154011	-3.07293	0.00508929	0.0569316	0.784891
4831426I19Rik	-0.0740492	-3.07242	0.0050956	0.0569543	0.783839
Fbxo31	0.297388	3.07178	0.0051034	0.0569937	0.782539
C5ar1	0.0939806	3.07027	0.00512208	0.0571175	0.779438
Cryz	-0.222156	-3.07019	0.00512307	0.0571175	0.779274
Sec61a1	0.217966	3.06952	0.00513135	0.0571512	0.777903
Acnat2	0.524206	3.06925	0.00513467	0.0571512	0.777353
Luc7l	0.173979	3.06797	0.00515066	0.0572409	0.774715
Uimc1	0.142495	3.06788	0.00515169	0.0572409	0.774544
Hdgfrp2	0.238698	3.06757	0.00515563	0.0572409	0.773895
Mep1a	-0.208465	-3.06644	0.00516973	0.0573495	0.771578
Ppap2c	0.229194	3.06455	0.00519338	0.0575639	0.767704
0610006I08Rik	-0.201553	-3.06337	0.00520818	0.05768	0.765288
Nf1	-0.0694574	-3.06268	0.00521688	0.0577283	0.763871
4930539E08Rik	-0.452792	-3.06199	0.00522554	0.0577761	0.762463
Wdr34	0.146283	3.06025	0.00524758	0.0579716	0.758891
Ocln	-0.197525	-3.05981	0.00525306	0.057984	0.758006
Gtpbp2	-0.44436	-3.0567	0.00529265	0.0583727	0.751633
Cblc	-0.24306	-3.05407	0.00532632	0.0585982	0.746251
Endod1	-0.413054	-3.05386	0.00532905	0.0585982	0.745818
Ugcg	-0.239861	-3.05311	0.00533868	0.0585982	0.744285
Parp12	-0.334249	-3.05306	0.00533935	0.0585982	0.744179
LOC100044829	0.196261	3.05282	0.00534243	0.0585982	0.743689
Cdc2l1	0.11809	3.05277	0.00534303	0.0585982	0.743593
C2	-0.489389	-3.0527	0.00534392	0.0585982	0.743453
Pira4	0.50242	3.05151	0.00535934	0.0587189	0.741008
Cherp	0.151251	3.05074	0.00536924	0.0587791	0.739442
D10Ertd641e	0.344505	3.04865	0.00539645	0.0590197	0.735154
C330019G07Rik	-0.098791	-3.04837	0.00540009	0.0590197	0.734581
Elovl1	0.149992	3.0478	0.00540748	0.059052	0.73342
Lmf1	-0.203582	-3.04611	0.00542956	0.0592445	0.729963
Irf6	-0.18561	-3.0452	0.0054414	0.0593251	0.728114
Nol10	0.284703	3.04449	0.00545073	0.0593782	0.726662
Aebp1	0.376376	3.04322	0.00546753	0.0595125	0.724051
Cd7	-0.075777	-3.04274	0.00547384	0.0595325	0.723072
Ttr	-0.73828	-3.04158	0.0054891	0.0596497	0.720712
BC013529	0.349703	3.04057	0.00550243	0.0597458	0.718654
Dscam	-0.0605036	-3.03969	0.00551419	0.0597972	0.716842
Zcchc6	-0.285425	-3.03914	0.00552151	0.0597972	0.715717
Cox15	-0.20566	-3.03895	0.00552404	0.0597972	0.715329
Nek3	-0.118173	-3.03886	0.00552513	0.0597972	0.715161
Galm	-0.520303	-3.038	0.00553665	0.0598732	0.713395
Ifnar2	0.165516	3.03735	0.00554529	0.0598829	0.712072
Zfp131	0.253631	3.03726	0.00554654	0.0598829	0.71188
Cep70	-0.0795199	-3.03628	0.00555958	0.0599469	0.709889
Thtpa	-0.217743	-3.03614	0.00556148	0.0599469	0.709599
Tmem85	0.187742	3.03396	0.00559078	0.0601129	0.705142
Agt	0.255847	3.03392	0.00559126	0.0601129	0.70507
Insig1	-0.36015	-3.03351	0.00559679	0.0601129	0.704232
Hdhd2	-0.196084	-3.0334	0.00559827	0.0601129	0.704007
Lsm6	-0.235039	-3.03331	0.00559946	0.0601129	0.703827
Igf2bp1	-0.095428	-3.03129	0.00562686	0.0603584	0.699688
Yipf2	-0.23901	-3.03024	0.00564105	0.0604276	0.697552
Abhd8	0.188355	3.03014	0.00564239	0.0604276	0.69735
Pex6	-0.235271	-3.0294	0.00565243	0.0604864	0.695842
Gaa	0.223934	3.02837	0.00566644	0.0605877	0.693743
Insm1	0.0899026	3.02794	0.00567238	0.0605961	0.692854
Tex19.1	-0.327649	-3.02759	0.00567715	0.0605961	0.692142
Sap30	0.268089	3.02716	0.00568296	0.0605961	0.691274
Mbl1	-0.361355	-3.02698	0.00568544	0.0605961	0.690905
Heph	-0.106928	-3.02514	0.0057106	0.0608156	0.68716
Htra2	-0.134285	-3.02444	0.00572024	0.0608696	0.68573
Kif11	-0.15133	-3.02376	0.00572964	0.0609209	0.684338
Rps6ka4	0.227249	3.02268	0.00574449	0.061011	0.682143
Rnf113a1	0.237924	3.02248	0.00574728	0.061011	0.681731
Polr2h	0.32341	3.0215	0.00576091	0.0610857	0.679724
Ubd	-0.348032	-3.02131	0.0057635	0.0610857	0.679343
Brms1	0.199806	3.02097	0.00576819	0.0610869	0.678652
Fkhl18	0.116649	3.01995	0.0057823	0.0611876	0.676582
Mpg	-0.0770322	-3.0195	0.00578857	0.0612053	0.675662
Ptplad1	0.31842	3.01784	0.00581175	0.0614016	0.672274
A930009M04Rik	-0.236269	-3.01653	0.0058301	0.0615466	0.669602
Gsdmc3	-0.524623	-3.01608	0.00583637	0.061564	0.66869
Gadd45b	0.474022	3.01463	0.00585677	0.0617164	0.665733
Btbd12	0.23053	3.01439	0.00586009	0.0617164	0.665253
Prkce	-0.101105	-3.01402	0.00586529	0.0617223	0.664501
Ambp	-0.635443	-3.01326	0.00587604	0.0617866	0.662949
Sqle	-0.47401	-3.01227	0.00589	0.0618654	0.660937
Olfr1023	-0.0889075	-3.01181	0.00589655	0.0618654	0.659995
Mod1	-0.243169	-3.0115	0.00590096	0.0618654	0.659362
Echdc2	-0.209278	-3.01141	0.00590213	0.0618654	0.659194
Glrx5	-0.430835	-3.01008	0.00592102	0.0619764	0.656485
Lox	0.987254	3.01001	0.00592202	0.0619764	0.656341
Brpf1	0.173219	3.00875	0.00593997	0.0621154	0.653777
Usp18	-0.708309	-3.00787	0.00595251	0.0621976	0.65199
Pdzk1ip1	-0.367943	-3.00743	0.00595881	0.0622147	0.651093
Cyba	0.634431	3.0071	0.00596357	0.0622156	0.650416
Cldn5	0.406992	3.00577	0.0059826	0.0623653	0.647716
Arid3a	0.285782	3.00421	0.00600502	0.0625499	0.644547
Cyp2d40	-0.520945	-3.00252	0.00602945	0.0627285	0.641106
Usp28	-0.214681	-3.00237	0.00603159	0.0627285	0.640806
Isy1	0.240166	3.00192	0.00603814	0.0627361	0.639886
Fars2	-0.302924	-3.00167	0.00604174	0.0627361	0.63938
Plch2	0.158605	3.00088	0.00605316	0.0627911	0.63778
Gm962	0.17285	3.00066	0.00605647	0.0627911	0.637317
A330080J22Rik	-0.23952	-3.00007	0.00606502	0.0628308	0.636121
Hrmt1l2	0.231847	2.99807	0.00609422	0.0630842	0.632052
Tmem41b	-0.149678	-2.99614	0.00612241	0.0633268	0.628142
Fam20a	0.164298	2.99468	0.00614388	0.0634995	0.625176
Hspa2	0.341088	2.99263	0.00617418	0.0637631	0.621009
Lphn1	0.11071	2.99043	0.00620682	0.0640505	0.616542
Psmb4	0.247271	2.98873	0.00623217	0.0642623	0.61309
Pcx	-0.183256	-2.9876	0.00624901	0.0643861	0.610804
Cops2	0.152998	2.98676	0.00626163	0.0644347	0.609095
Fam108a	-0.228983	-2.98664	0.00626341	0.0644347	0.608854
1110028A07Rik	-0.260489	-2.98517	0.0062855	0.0645976	0.605873
Lrrc40	-0.112738	-2.98482	0.00629072	0.0645976	0.605169
1700023M03Rik	0.306486	2.98462	0.00629381	0.0645976	0.604754
Metrn	-0.251454	-2.98344	0.00631161	0.0646043	0.602361
1700007G11Rik	0.0907343	2.98337	0.00631256	0.0646043	0.602234
Epb4.9	-0.435828	-2.98337	0.00631267	0.0646043	0.602219
Sppl3	-0.207955	-2.98298	0.00631845	0.0646043	0.601444
Zfp397	0.106749	2.98297	0.00631872	0.0646043	0.601407
2810046M22Rik	-0.128108	-2.98249	0.00632596	0.0646287	0.600438
Snx18	0.284705	2.97949	0.00637155	0.0650415	0.594356
Srgn	0.471233	2.97919	0.00637614	0.0650415	0.593747
Prps2	-0.128226	-2.97778	0.00639769	0.0652114	0.590889
LOC100047674	-0.222174	-2.97704	0.0064089	0.0652756	0.589408
Lpxn	0.501165	2.97612	0.00642312	0.0653704	0.587531
Pole3	-0.153206	-2.97348	0.00646375	0.0656532	0.582191
LOC100046690	-0.363042	-2.97323	0.00646769	0.0656532	0.581676
Pfkm	-0.216704	-2.97318	0.0064684	0.0656532	0.581583
Uox	-0.295725	-2.97304	0.00647063	0.0656532	0.581291
Mark3	0.134046	2.97234	0.00648142	0.0657127	0.57988
LOC100048638	-0.119929	-2.97082	0.006505	0.0659015	0.576806
Mfn1	0.199198	2.96915	0.00653104	0.0661031	0.573424
Apom	-0.262419	-2.96891	0.00653483	0.0661031	0.572932
Avpr1a	0.326771	2.96841	0.00654258	0.0661136	0.571929
Cck	0.186807	2.9682	0.0065458	0.0661136	0.571513
LOC100046264	-0.0828155	-2.96754	0.00655615	0.0661679	0.570175
Rbms3	-0.341919	-2.96645	0.00657336	0.0662809	0.567956
F8	-0.175086	-2.96535	0.0065906	0.0662809	0.565739
Hnrpll	0.127971	2.96534	0.00659072	0.0662809	0.565723
Stat2	-0.420416	-2.96526	0.00659199	0.0662809	0.56556
Cog8	0.222714	2.96524	0.00659225	0.0662809	0.565527
Abcg8	-0.559997	-2.96463	0.00660193	0.0663282	0.564285
Gdpd1	0.421483	2.96328	0.00662318	0.0664226	0.561564
Ctnnal1	0.229127	2.96328	0.00662324	0.0664226	0.561557
Pygo2	0.23295	2.96258	0.00663441	0.0664226	0.560131
Ank1	-0.344721	-2.96255	0.00663486	0.0664226	0.560074
Emd	0.228065	2.96246	0.00663627	0.0664226	0.559893
Rnaseh2c	-0.215754	-2.96139	0.00665328	0.0665428	0.557726
Imp3	0.237368	2.96107	0.00665831	0.0665431	0.557087
A430084P05Rik	-0.154013	-2.96042	0.00666861	0.066596	0.555779
Bmp3	0.581165	2.95851	0.00669917	0.0668511	0.551909
Pus1	0.123595	2.95774	0.00671152	0.0669242	0.55035
Acss2	-0.389793	-2.95709	0.0067218	0.0669765	0.549055
Nudc	0.166077	2.95669	0.00672824	0.0669905	0.548246
Htatsf1	0.15758	2.95557	0.00674632	0.0671204	0.545974
Qtrt1	0.168316	2.95449	0.00676375	0.0672435	0.543791
Thap11	0.231416	2.95416	0.0067691	0.0672465	0.543121
Cenpp	-0.199006	-2.95364	0.0067775	0.0672797	0.542072
Sypl	0.221342	2.95329	0.00678313	0.0672854	0.541369
Gnat3	-0.0716206	-2.9525	0.0067959	0.0673619	0.539779
Pno1	0.273877	2.95052	0.00682812	0.0675872	0.535776
3300001P08Rik	0.317	2.95048	0.00682879	0.0675872	0.535693
Zfyve21	0.389259	2.9498	0.00683974	0.0676285	0.534337
Degs2	0.217463	2.9496	0.00684311	0.0676285	0.53392
Klhl6	0.637897	2.94867	0.00685821	0.0677274	0.532055
Add1	-0.127584	-2.94791	0.00687067	0.0678002	0.53052
Mx2	-0.416641	-2.94721	0.00688219	0.0678169	0.529103
Arid5b	0.13376	2.94719	0.00688256	0.0678169	0.529058
Mrps7	0.155796	2.94527	0.0069141	0.0680773	0.525189
1500031L02Rik	0.178445	2.94454	0.00692613	0.0681333	0.523719
Zfp64	0.179141	2.9443	0.00693003	0.0681333	0.523243
6330505N24Rik	-0.68624	-2.94313	0.00694952	0.0682745	0.520867
Serpina12	-0.586043	-2.9426	0.00695815	0.0682984	0.519818
2610510J17Rik	-0.177355	-2.94236	0.00696221	0.0682984	0.519324
5730596K20Rik	0.200598	2.9413	0.00697985	0.0684014	0.517183
1700025G04Rik	0.231135	2.94111	0.00698298	0.0684014	0.516804
Mettl6	0.199911	2.93959	0.00700838	0.0685997	0.513733
Tatdn2	0.261153	2.9387	0.00702323	0.0686769	0.511942
Bcap29	0.228407	2.93823	0.00703097	0.0686769	0.511011
Idi1	-0.0947275	-2.93819	0.00703174	0.0686769	0.510918
Morf4l1	0.185118	2.93697	0.00705215	0.0687736	0.508467
Plekhj1	-0.103598	-2.93694	0.00705274	0.0687736	0.508396
Rasl12	0.0804271	2.93662	0.00705807	0.0687736	0.507757
Ppm1j	-0.110268	-2.93637	0.00706231	0.0687736	0.50725
Ncaph2	0.218186	2.93596	0.00706914	0.0687755	0.506432
Nos2	0.075033	2.93574	0.00707284	0.0687755	0.50599
Tmed1	-0.109398	-2.934	0.00710231	0.0690116	0.502474
Gas2l1	0.119655	2.93339	0.0071126	0.0690613	0.501249
Anln	-0.126715	-2.93291	0.00712063	0.0690888	0.500295
Cxcl4	0.906728	2.93181	0.00713934	0.0692199	0.498076
Lypla1	-0.198664	-2.93087	0.00715538	0.0693173	0.496178
Cyp2d13	-0.144587	-2.93048	0.00716201	0.0693173	0.495395
Col4a3bp	0.174667	2.92964	0.00717623	0.0693173	0.493718
Pttg1ip	0.311313	2.92951	0.0071785	0.0693173	0.493451
Mfsd3	-0.141213	-2.92946	0.00717943	0.0693173	0.493341
Gne	-0.369332	-2.92939	0.00718063	0.0693173	0.4932
Cnn1	-0.0800969	-2.92891	0.00718879	0.0693458	0.492239
Trak2	-0.360827	-2.92822	0.00720058	0.0694092	0.490854
Vps4a	0.144829	2.92713	0.00721936	0.0695399	0.488652
Galnt10	-0.156924	-2.92518	0.00725277	0.0698112	0.484748
Tnp1	-0.0791062	-2.92402	0.00727282	0.0699536	0.482414
Gadd45a	-0.800506	-2.92365	0.00727926	0.069965	0.481666
Chrd	0.153639	2.92323	0.00728652	0.0699842	0.480824
Ndrl	0.558529	2.92206	0.00730679	0.0701283	0.478475
Plek2	-0.263006	-2.91868	0.00736577	0.0706435	0.471679
Thrsp	-1.08509	-2.91833	0.00737198	0.0706445	0.470967
Snx6	0.208829	2.91799	0.00737789	0.0706445	0.470289
Sh3bgrl3	0.672153	2.91777	0.0073818	0.0706445	0.469842
Palm	0.0863248	2.91617	0.00740987	0.0708622	0.466634
Pbk	-0.511919	-2.91526	0.00742585	0.07094	0.464813
3010026O09Rik	-0.416045	-2.9151	0.00742867	0.07094	0.464493
Ap1g2	-0.0884478	-2.91332	0.00746027	0.0711908	0.460905
Clec4n	0.341748	2.91292	0.0074673	0.0712068	0.460108
Slc12a3	0.148938	2.91257	0.00747348	0.0712147	0.45941
Crispld2	0.152053	2.91206	0.00748248	0.0712187	0.458393
Mecr	-0.169541	-2.91177	0.00748771	0.0712187	0.457802
Fmo3	0.694515	2.91143	0.00749377	0.0712187	0.457118
Kat2b	-0.194143	-2.9113	0.00749612	0.0712187	0.456854
Ddx20	0.193802	2.91104	0.00750065	0.0712187	0.456343
Myg1	-0.14125	-2.91043	0.00751159	0.0712718	0.455111
Gpc1	0.312499	2.90646	0.00758276	0.0718457	0.447144
Stac2	0.0793487	2.90645	0.00758287	0.0718457	0.447131
Akr1c14	-0.112123	-2.90586	0.00759349	0.0718585	0.445948
Spnb3	-0.184925	-2.90561	0.00759796	0.0718585	0.445452
Evi2a	0.35917	2.90548	0.00760042	0.0718585	0.445178
2300002D11Rik	0.469492	2.90324	0.00764078	0.0721816	0.440703
2010106G01Rik	-0.161166	-2.90299	0.00764543	0.0721816	0.440189
Ppt1	-0.36037	-2.90172	0.00766837	0.0723468	0.437659
Prtn3	0.472292	2.90064	0.00768813	0.0724782	0.435484
Clmn	-0.19405	-2.90036	0.00769319	0.0724782	0.434929
Saa4	-0.612289	-2.89998	0.0077002	0.0724887	0.434159
Efr3a	-0.153951	-2.8997	0.0077052	0.0724887	0.433612
9030624J02Rik	-0.147183	-2.89917	0.00771495	0.0725293	0.432543
Elovl3	-0.503874	-2.89746	0.00774628	0.0727724	0.429119
Agpat2	0.275535	2.89681	0.00775817	0.0728327	0.427824
Cyb5b	-0.520885	-2.89641	0.00776565	0.0728515	0.42701
Gpd2	-0.397212	-2.89308	0.00782704	0.0733757	0.42036
BC024868	-0.122036	-2.89213	0.00784471	0.0734896	0.418455
Spsb1	0.35343	2.89139	0.00785858	0.0735678	0.416964
Atp1b3	0.376915	2.88761	0.00792919	0.0741767	0.40941
Bzrpl1	-0.321634	-2.88586	0.00796213	0.0742267	0.40591
Edf1	-0.27339	-2.8857	0.00796505	0.0742267	0.4056
Anp32a	-0.176582	-2.88534	0.00797196	0.0742267	0.404868
Psmc4	0.21696	2.88519	0.00797468	0.0742267	0.40458
Mrps10	-0.166225	-2.88508	0.00797686	0.0742267	0.404349
Eif6	0.167882	2.88499	0.00797848	0.0742267	0.404177
Pnpla2	0.51103	2.88482	0.00798172	0.0742267	0.403835
Cyp4a31	0.747827	2.88464	0.00798508	0.0742267	0.40348
Slc7a8	0.237443	2.88431	0.0079913	0.0742267	0.402822
Wbscr27	-0.129671	-2.88417	0.00799402	0.0742267	0.402535
Spint2	-0.0833285	-2.88403	0.00799663	0.0742267	0.402259
Ociad1	0.122717	2.88378	0.00800145	0.0742267	0.401751
Ube2c	-0.0607911	-2.88339	0.00800883	0.0742434	0.400972
Mmp15	-0.473442	-2.88216	0.00803218	0.0743731	0.398515
Rab43	-0.143941	-2.88185	0.00803799	0.0743731	0.397903
Vav1	0.350791	2.88177	0.00803958	0.0743731	0.397737
Syt9	-0.0838739	-2.88145	0.00804564	0.0743775	0.397101
Card10	0.374612	2.88025	0.00806858	0.0745036	0.394697
Akr1c12	-0.32007	-2.88003	0.00807263	0.0745036	0.394273
Mmp10	-0.0660786	-2.87985	0.00807607	0.0745036	0.393914
Fads2	-0.401639	-2.87918	0.00808897	0.0745709	0.392567
Trim56	-0.255734	-2.87806	0.00811041	0.0746334	0.390332
Mrps17	0.276846	2.87796	0.00811227	0.0746334	0.390138
1700001C19Rik	-0.276562	-2.87762	0.0081188	0.0746334	0.38946
Csf3r	0.129104	2.8771	0.00812884	0.0746334	0.388416
Glg1	0.284263	2.87695	0.00813171	0.0746334	0.388119
Gm867	-0.146661	-2.87668	0.00813689	0.0746334	0.387581
Hs3st1	0.337198	2.87653	0.00813977	0.0746334	0.387283
Lrp10	0.189337	2.87649	0.0081406	0.0746334	0.387196
Glyat	-0.359484	-2.87594	0.0081511	0.0746366	0.386108
Cebpb	0.531613	2.87577	0.00815444	0.0746366	0.385762
Rplp0	0.199538	2.8756	0.00815777	0.0746366	0.385418
AU021838	0.168158	2.87427	0.00818333	0.074819	0.382777
H2-Q8	-0.30437	-2.87374	0.00819377	0.0748481	0.381702
Nol5	0.390442	2.87353	0.00819776	0.0748481	0.381291
Ly6g6c	-0.725275	-2.87272	0.00821339	0.0749395	0.379683
D5Wsu178e	0.16318	2.87204	0.00822662	0.0750087	0.378325
Cask	0.246858	2.87014	0.00826375	0.0752957	0.374525
Ddx27	0.221341	2.86731	0.00831904	0.0757477	0.368897
AI747699	-0.169452	-2.86693	0.00832662	0.0757648	0.368129
Ptprf	-0.149493	-2.86662	0.00833266	0.075768	0.367517
Cct4	0.238414	2.86494	0.00836591	0.0759918	0.364157
Krt19	0.25135	2.86479	0.00836869	0.0759918	0.363877
Rrm1	-0.339195	-2.86442	0.00837606	0.0760069	0.363134
LOC100046232	0.395092	2.86334	0.00839753	0.0761498	0.360974
Pnpla1	0.118795	2.86155	0.0084331	0.0763781	0.357409
Mal	-0.500518	-2.86146	0.00843488	0.0763781	0.35723
Vps45	-0.187028	-2.86098	0.00844448	0.0763781	0.356271
Elp2	0.18442	2.86034	0.00845721	0.0763781	0.354999
Stard3nl	0.213907	2.86015	0.00846104	0.0763781	0.354617
Clspn	-0.17492	-2.86002	0.00846358	0.0763781	0.354365
Asns	0.437658	2.85997	0.00846455	0.0763781	0.354268
Muc4	-0.243243	-2.85962	0.00847158	0.0763781	0.353568
Dgat2	-0.558235	-2.85934	0.00847711	0.0763781	0.353017
Commd5	0.19163	2.85919	0.00848008	0.0763781	0.352722
Mgst3	-0.686751	-2.8584	0.00849606	0.0764703	0.351133
Rbl1	-0.255466	-2.85803	0.0085033	0.0764777	0.350415
Nupr1	1.00134	2.85777	0.00850853	0.0764777	0.349896
Tmem11	0.210446	2.8575	0.00851412	0.0764777	0.349342
LOC677317	-0.281187	-2.85535	0.00855723	0.0768131	0.345082
Hsd17b6	-0.2156	-2.85416	0.00858138	0.076978	0.342706
Plau	0.157017	2.85294	0.00860617	0.0771484	0.340272
Pank1	-0.344823	-2.8519	0.00862714	0.0772844	0.33822
Arf3	-0.145108	-2.8515	0.00863545	0.0773068	0.337408
Map3k11	0.141993	2.84917	0.00868293	0.0776304	0.332784
2410022L05Rik	0.256649	2.84915	0.00868327	0.0776304	0.332752
Flrt2	0.0639467	2.84813	0.0087043	0.0777662	0.330712
Upf2	0.186617	2.84763	0.00871457	0.0777767	0.329718
Btnl2	-0.154367	-2.84728	0.00872164	0.0777767	0.329034
Nenf	-0.29816	-2.84722	0.008723	0.0777767	0.328902
Klk8	0.473318	2.8463	0.00874191	0.0778222	0.327076
Grb7	-0.389587	-2.84601	0.00874772	0.0778222	0.326516
Il8rb	0.191004	2.84595	0.00874907	0.0778222	0.326386
Rgs12	-0.199859	-2.84583	0.00875156	0.0778222	0.326146
Gramd1b	0.211195	2.84555	0.00875734	0.0778222	0.32559
V1rd6	-0.126048	-2.84487	0.00877131	0.0778944	0.324245
Cxcl13	0.789211	2.84435	0.00878206	0.0779379	0.323212
Neu1	0.236264	2.84362	0.00879729	0.0780137	0.321752
Ngef	-0.256185	-2.84337	0.00880233	0.0780137	0.321269
Ang4	-0.622386	-2.84224	0.00882584	0.0781701	0.31902
Kcnh1	-0.0635547	-2.84178	0.00883538	0.0782025	0.318109
Polg2	-0.226404	-2.84077	0.00885633	0.0783359	0.316112
Slc25a39	-0.421324	-2.83915	0.00889032	0.0785476	0.312884
Supt5h	0.13515	2.83906	0.00889207	0.0785476	0.312717
Birc5	-0.50778	-2.838	0.0089144	0.0786926	0.310604
1700012L04Rik	-0.108863	-2.83619	0.00895239	0.0788899	0.307019
Dlg3	0.274983	2.83541	0.00896879	0.0788899	0.305477
2310005E10Rik	-0.245865	-2.83513	0.00897479	0.0788899	0.304913
Tmem117	-0.163409	-2.83504	0.00897668	0.0788899	0.304735
Il18	-0.48868	-2.83471	0.00898363	0.0788899	0.304083
Slc39a13	0.120202	2.83455	0.00898694	0.0788899	0.303773
Calca	0.116932	2.83444	0.0089894	0.0788899	0.303542
Rhbdd2	-0.0911594	-2.83438	0.00899061	0.0788899	0.303429
Dnajc5	0.234801	2.83416	0.00899532	0.0788899	0.302987
Tcfec	0.0677763	2.83407	0.0089971	0.0788899	0.30282
Tceal8	0.21652	2.83372	0.00900456	0.0788899	0.302122
Pbp2	-0.377644	-2.83356	0.00900806	0.0788899	0.301794
Mpst	-0.321806	-2.83329	0.00901379	0.0788899	0.301259
Atg16l1	0.257011	2.83292	0.00902144	0.0789036	0.300543
Katna1	-0.144324	-2.83265	0.00902721	0.0789036	0.300005
Gm166	-0.063828	-2.83051	0.00907285	0.0792505	0.295755
Mettl7a2	-0.0607827	-2.82971	0.0090899	0.0793474	0.294172
Ermap	-0.210813	-2.82895	0.0091061	0.0794367	0.292673
Slc30a10	-0.785663	-2.82805	0.00912546	0.0795534	0.290883
Tagln	-0.306536	-2.8267	0.00915447	0.0797035	0.288209
Actr1a	0.150971	2.82669	0.00915465	0.0797035	0.288192
Timm9	0.155359	2.82616	0.00916612	0.0797512	0.287137
Hsd17b12	-0.304388	-2.82566	0.00917688	0.0797927	0.286149
Gkap1	0.154499	2.82528	0.00918505	0.0798116	0.285399
Apoa4	1.46707	2.82493	0.00919251	0.0798132	0.284715
Golga1	0.151317	2.82472	0.00919723	0.0798132	0.284283
Raver1	0.0995071	2.82381	0.00921677	0.0799307	0.282494
Hsd17b7	-0.356829	-2.82242	0.00924697	0.0800914	0.279738
Asl	0.565838	2.82211	0.00925375	0.0800914	0.279121
Ttc7	-0.20975	-2.82188	0.00925868	0.0800914	0.278672
Chdh	-0.209074	-2.82185	0.00925937	0.0800914	0.27861
Fxyd5	0.549262	2.82114	0.0092749	0.0801295	0.277198
C8b	-0.492733	-2.82109	0.00927581	0.0801295	0.277115
Slc14a1	-0.141287	-2.82063	0.009286	0.0801655	0.27619
Hsp90ab1	0.309675	2.81986	0.00930277	0.0802235	0.27467
Zfp566	-0.081797	-2.81977	0.00930476	0.0802235	0.27449
Gltp	0.307635	2.81641	0.00937834	0.0807703	0.267856
Copg	0.108725	2.81628	0.00938128	0.0807703	0.267592
Tmcc2	-0.43441	-2.81564	0.00939533	0.0807703	0.266332
Hkdc1	-0.375111	-2.81559	0.0093964	0.0807703	0.266235
A530099J19Rik	-0.0953268	-2.8155	0.00939853	0.0807703	0.266045
1110049F12Rik	-0.124794	-2.81449	0.0094208	0.0809095	0.264051
Prr15	0.25473	2.81307	0.00945219	0.0811267	0.26125
2310007B03Rik	0.112039	2.81252	0.00946438	0.081179	0.260165
Ch25h	0.206324	2.81218	0.00947198	0.0811919	0.259488
Pigz	-0.186639	-2.81135	0.00949032	0.0812967	0.25786
Hsd17b2	-0.471947	-2.81042	0.00951119	0.0813738	0.25601
Ccbl1	-0.38778	-2.8104	0.00951154	0.0813738	0.255979
LOC100045430	-0.194019	-2.80834	0.00955755	0.0817149	0.251916
Nudt6	-0.18272	-2.80578	0.00961514	0.0821546	0.246857
Cysltr1	0.1814	2.80543	0.00962302	0.0821691	0.246168
Hsd17b10	0.449744	2.80476	0.00963808	0.0821991	0.244851
Abcg4	-0.296359	-2.80473	0.00963889	0.0821991	0.244781
Erlin1	-0.369019	-2.80403	0.00965479	0.082282	0.243393
Plcb3	0.211554	2.80374	0.00966129	0.0822848	0.242827
Lyve1	0.425185	2.80286	0.00968117	0.0824013	0.241096
Serpina1b	-0.845907	-2.80069	0.00973046	0.082768	0.236821
B9d1	-0.111205	-2.8003	0.00973941	0.0827912	0.236047
2610028A01Rik	0.167461	2.79955	0.00975653	0.0828838	0.234569
Masp1	-0.154304	-2.79922	0.00976407	0.082895	0.233919
F7	-0.144921	-2.79834	0.00978432	0.0829569	0.232175
Glrx	0.41503	2.79832	0.00978463	0.0829569	0.232149
Coro1b	-0.208749	-2.79809	0.00979006	0.0829569	0.231681
Samd11	-0.15849	-2.79654	0.00982557	0.0831892	0.228635
Gypa	-1.22673	-2.79632	0.00983058	0.0831892	0.228206
Psma5	0.17415	2.79608	0.00983622	0.0831892	0.227723
Saa1	1.28664	2.79542	0.00985142	0.083215	0.226423
Slc15a3	0.385343	2.7954	0.00985177	0.083215	0.226393
Dtna	0.0522673	2.79501	0.00986093	0.0832395	0.225611
Chrna9	-0.0650223	-2.79391	0.00988628	0.0834006	0.22345
Adipor2	-0.387515	-2.79355	0.00989457	0.0834177	0.222745
Ly6c1	0.638712	2.79214	0.00992734	0.083566	0.219963
Pdk2	-0.239103	-2.79186	0.00993373	0.083566	0.219421
Inpp5a	0.240127	2.7917	0.00993747	0.083566	0.219105
Dph2	0.250576	2.79161	0.00993955	0.083566	0.218929
Ifit2	-0.555233	-2.79142	0.00994411	0.083566	0.218543
Top2a	-0.393748	-2.79106	0.00995233	0.083566	0.217847
Chchd8	0.195455	2.7909	0.00995611	0.083566	0.217528
Npy	0.0699652	2.78981	0.00998156	0.0836244	0.215379
Gdf10	0.425924	2.78963	0.00998567	0.0836244	0.215034
Dmwd	0.248512	2.78954	0.00998776	0.0836244	0.214858
Yaf2	-0.151386	-2.78953	0.00998819	0.0836244	0.214821
Sp100	-0.120174	-2.78849	0.0100125	0.0837753	0.212775
Alad	-0.441448	-2.78681	0.0100519	0.083981	0.209475
Spic	0.295185	2.78675	0.0100531	0.083981	0.209368
Ampd2	0.205143	2.78663	0.010056	0.083981	0.209127
Rasgef1b	-0.0625761	-2.78604	0.01007	0.0840149	0.207957
Gphn	-0.358734	-2.78592	0.0100727	0.0840149	0.207733
Apol7c	-0.375627	-2.78441	0.0101083	0.0842221	0.204767
Ftsj3	0.227279	2.78427	0.0101116	0.0842221	0.204489
2310066E14Rik	0.17492	2.78394	0.0101195	0.0842221	0.203829
Tcea3	-0.431343	-2.78376	0.0101237	0.0842221	0.203482
Cyb5d2	-0.083144	-2.78353	0.0101292	0.0842221	0.20303
Ccdc11	-0.0924468	-2.78218	0.0101612	0.0844353	0.200378
Pfkl	-0.133227	-2.78173	0.0101718	0.084444	0.199498
Dgki	-0.0927474	-2.78155	0.0101761	0.084444	0.199144
Cmtm8	-0.459312	-2.78097	0.0101899	0.084444	0.198002
Eps15	0.241658	2.78075	0.0101952	0.084444	0.197566
Mcm10	-0.813288	-2.78061	0.0101987	0.084444	0.19728
Rbpms	0.371955	2.78054	0.0102003	0.084444	0.197147
Arhgap30	0.365955	2.77987	0.0102161	0.0845222	0.195845
LOC100048295	0.416151	2.77872	0.0102436	0.084697	0.193585
Il1r2	0.472356	2.77822	0.0102556	0.0847437	0.192599
Ntrk2	-0.126951	-2.77728	0.0102781	0.0848769	0.190757
Stat1	-0.383756	-2.77589	0.0103116	0.0850632	0.188018
Zfp42	-0.0795767	-2.77581	0.0103134	0.0850632	0.187871
Trpt1	0.151536	2.77519	0.0103283	0.0851337	0.186653
Csnk1g3	-0.219382	-2.77467	0.0103411	0.085186	0.185616
Mapkap1	-0.202515	-2.7741	0.0103547	0.0852452	0.184512
Cyp2b10	0.854191	2.77374	0.0103634	0.0852645	0.183802
Itgb6	-0.286778	-2.7726	0.0103912	0.0853909	0.181552
Zmat3	0.163126	2.77252	0.0103929	0.0853909	0.18141
6720467C03Rik	0.206068	2.77231	0.010398	0.0853909	0.180998
Cyp51	-0.506249	-2.772	0.0104057	0.0854016	0.180375
Neo1	0.226257	2.77044	0.0104435	0.0856585	0.177331
LOC100047052	-0.0764673	-2.77006	0.010453	0.0856833	0.176569
D10Bwg1379e	0.147227	2.76906	0.0104773	0.08583	0.174614
Rabep2	-0.240688	-2.76795	0.0105043	0.0859986	0.172447
Mme	-0.20935	-2.76741	0.0105177	0.0860554	0.171375
Guca1b	-0.101759	-2.7665	0.0105401	0.0861854	0.169589
Puf60	0.20234	2.76601	0.0105521	0.0862302	0.168637
Srebf1	-0.413166	-2.76536	0.010568	0.0862804	0.167367
Fahd2a	-0.205997	-2.76485	0.0105808	0.0862804	0.166353
Rrp1b	0.20908	2.76478	0.0105824	0.0862804	0.16622
P4ha1	0.0987163	2.7644	0.0105917	0.0862804	0.165484
Mpp1	-0.342342	-2.76407	0.0105998	0.0862804	0.164841
Slc38a5	-0.588005	-2.76386	0.0106051	0.0862804	0.164422
Lad1	0.191118	2.76359	0.0106117	0.0862804	0.163897
Aldoa	0.359459	2.76344	0.0106156	0.0862804	0.163594
Diap3	-0.209113	-2.7634	0.0106165	0.0862804	0.163516
Fblim1	0.343968	2.76041	0.0106908	0.0868313	0.157654
Entpd4	0.236458	2.75983	0.0107051	0.0868937	0.156538
D8Ertd738e	0.144597	2.75946	0.0107143	0.0869158	0.155812
Azi1	0.0968909	2.75896	0.010727	0.0869657	0.154817
Phka2	-0.164278	-2.7573	0.0107685	0.0872489	0.151574
Il15	-0.342629	-2.75659	0.0107863	0.0873403	0.150182
Pla2g2c	-0.122614	-2.756	0.0108011	0.0874065	0.149035
Tceb1	-0.174952	-2.75534	0.0108176	0.0874872	0.147749
Zbtb24	-0.169316	-2.75444	0.0108403	0.0875659	0.145988
Gm1821	-0.180352	-2.75444	0.0108405	0.0875659	0.145974
Slc5a8	-0.440481	-2.75392	0.0108535	0.0876182	0.144962
Swap70	-0.261358	-2.75319	0.010872	0.0877136	0.143538
Dnajc2	0.147437	2.75256	0.0108879	0.0877424	0.142307
Creb3l3	-0.259582	-2.75253	0.0108887	0.0877424	0.142245
OTTMUSG00000016790	-0.112986	-2.75152	0.0109145	0.0878969	0.140259
9130221H12Rik	-0.18104	-2.74942	0.0109677	0.0882724	0.13617
AV028368	0.201583	2.74741	0.0110192	0.0885982	0.132236
Emilin1	0.159166	2.74732	0.0110215	0.0885982	0.13206
Lamb2	0.2873	2.74701	0.0110295	0.0886088	0.131452
Myo18a	-0.237738	-2.74636	0.0110462	0.0886896	0.13018
Serpinf2	-0.163031	-2.74509	0.0110789	0.0888449	0.127702
1700023B02Rik	-0.179568	-2.74509	0.0110789	0.0888449	0.127698
Klhl34	0.064117	2.74474	0.0110878	0.0888623	0.127028
Rngtt	-0.0930978	-2.74161	0.0111689	0.0894126	0.120903
Gstp1	-0.514844	-2.74157	0.0111699	0.0894126	0.120833
Pdcl	-0.185918	-2.74086	0.0111883	0.0895067	0.119445
Slc4a1ap	0.152929	2.74048	0.0111983	0.0895323	0.1187
Rad54l	-0.236224	-2.74012	0.0112075	0.0895522	0.118009
Phf11	-0.304103	-2.73825	0.0112564	0.0898894	0.114349
Diras2	-0.150851	-2.73701	0.0112889	0.0900012	0.111933
Upp2	-0.527995	-2.737	0.0112892	0.0900012	0.111907
Tpr	0.179381	2.73694	0.0112907	0.0900012	0.111796
Bet1l	0.253663	2.73663	0.0112989	0.0900122	0.111191
Icam4	-0.301241	-2.73568	0.0113239	0.0901207	0.109333
Mrps21	-0.238324	-2.7356	0.011326	0.0901207	0.109176
Clic4	0.449742	2.73525	0.0113352	0.09014	0.108494
Cx3cr1	0.310643	2.73452	0.0113543	0.0902344	0.107082
Rbmx	0.270063	2.73428	0.0113606	0.0902344	0.106613
BC002163	-0.235533	-2.73259	0.0114052	0.0905345	0.103325
Mapkapk3	0.201491	2.73201	0.0114207	0.090603	0.102189
LOC100045250	-0.518844	-2.73066	0.0114564	0.0908327	0.0995639
Kif22	-0.297338	-2.73006	0.0114726	0.0908534	0.0983813
Tbc1d25	0.162501	2.73005	0.0114727	0.0908534	0.0983738
Tshz3	0.315107	2.72941	0.0114898	0.0909129	0.09712
Ticam2	0.134481	2.72926	0.0114939	0.0909129	0.0968266
Nudt2	-0.256427	-2.72856	0.0115124	0.0909717	0.0954719
OTTMUSG00000003802	-0.0569267	-2.72822	0.0115216	0.0909717	0.0948029
Jtb	0.146493	2.72821	0.0115218	0.0909717	0.0947885
Treml1	-0.25032	-2.72692	0.0115564	0.091143	0.092273
2700038C09Rik	-0.245759	-2.72668	0.0115629	0.091143	0.0918044
Kmo	-0.132887	-2.72663	0.011564	0.091143	0.0917181
Hemgn	-0.610727	-2.72637	0.0115711	0.0911447	0.0912057
LOC100047009	0.11766	2.72611	0.011578	0.0911455	0.0907022
Nipsnap3a	-0.202578	-2.72484	0.0116122	0.0913601	0.088232
Esam	0.484235	2.72429	0.0116272	0.0913766	0.0871479
Inhbc	-0.345365	-2.72426	0.011628	0.0913766	0.0870892
Rpp25	0.176989	2.72386	0.0116388	0.0913982	0.0863101
Hmox2	0.215873	2.72365	0.0116445	0.0913982	0.0859009
2010110P09Rik	-0.225938	-2.72337	0.0116518	0.0914017	0.0853745
Oasl1	-0.581131	-2.72305	0.0116606	0.0914168	0.0847418
LOC100044439	0.705858	2.72215	0.011685	0.0915371	0.0829882
Nab1	-0.163107	-2.72197	0.0116897	0.0915371	0.08265
Depdc1b	-0.159535	-2.72158	0.0117004	0.0915675	0.0818782
C2cd3	-0.140816	-2.72107	0.0117142	0.0916212	0.0808928
Tmem120a	0.427367	2.71914	0.0117666	0.0919364	0.077147
Fam129b	0.492288	2.71904	0.0117695	0.0919364	0.076942
Appbp1	0.113238	2.71883	0.0117752	0.0919364	0.0765345
BC053749	-0.0637582	-2.71846	0.0117853	0.0919616	0.0758124
Arhgef19	0.30581	2.71795	0.0117992	0.092016	0.0748245
LOC100044291	0.0860702	2.7175	0.0118116	0.092047	0.0739455
Msc	0.585432	2.7173	0.011817	0.092047	0.0735598
Decr2	-0.200017	-2.71655	0.0118374	0.0921519	0.0721133
Sptlc1	-0.179454	-2.71611	0.0118496	0.092193	0.0712489
Zc3h12d	-0.359535	-2.7158	0.0118582	0.0922056	0.0706441
Zfp160	0.160466	2.71537	0.01187	0.0922437	0.0698084
Eif2ak2	-0.288008	-2.71456	0.0118923	0.0923532	0.0682352
Klre1	-0.411997	-2.71435	0.011898	0.0923532	0.0678343
Snap23	0.117616	2.71397	0.0119085	0.0923809	0.0670939
Traip	-0.0541477	-2.71333	0.0119261	0.092464	0.0658508
Lysmd1	-0.139577	-2.71284	0.0119396	0.0925142	0.0649074
4930408O21Rik	-0.0733152	-2.71206	0.0119613	0.0926284	0.063385
Ankrd49	0.197379	2.7114	0.0119796	0.0927166	0.0620991
Klra10	-0.135404	-2.71062	0.0120013	0.0927879	0.0605797
Csad	-0.469178	-2.71056	0.0120028	0.0927879	0.0604799
Ipmk	-0.352798	-2.71023	0.0120121	0.0928058	0.0598305
Sema4g	-0.33249	-2.70982	0.0120235	0.0928401	0.059034
LOC100043391	0.313547	2.70814	0.0120702	0.093147	0.0557807
Ccdc68	-0.356143	-2.70787	0.0120778	0.0931514	0.0552552
Spp2	-0.374779	-2.70704	0.012101	0.0932112	0.0536424
Slpi	0.927965	2.70662	0.0121128	0.0932112	0.0528242
Pepd	-0.170787	-2.7066	0.0121134	0.0932112	0.0527827
Sec63	0.224808	2.70649	0.0121165	0.0932112	0.0525684
Ncaph	-0.301394	-2.70617	0.0121254	0.0932112	0.0519579
Ntan1	-0.181175	-2.70609	0.0121275	0.0932112	0.051807
Lsm4	-0.194844	-2.70516	0.0121539	0.0933222	0.04999
Cdc42ep2	0.33777	2.70508	0.012156	0.0933222	0.0498417
Cstf1	0.19326	2.70455	0.0121709	0.0933828	0.0488139
Nrg1	0.178632	2.7043	0.012178	0.093383	0.0483292
Akr1e1	-0.216561	-2.70249	0.0122291	0.0937212	0.0448158
Ino80	-0.0850114	-2.70179	0.0122488	0.093798	0.0434684
Ppp3cb	-0.230308	-2.70164	0.0122532	0.093798	0.0431645
Cchcr1	-0.13222	-2.70016	0.0122951	0.0940585	0.0403064
Krt15	-0.0548608	-2.69969	0.0123085	0.0940585	0.0393913
Abca8b	-0.124577	-2.69944	0.0123154	0.0940585	0.0389203
Serpinb9e	-0.0590138	-2.69929	0.0123199	0.0940585	0.0386168
Guca2b	0.256021	2.69899	0.0123283	0.0940585	0.0380425
Nol12	0.183974	2.69894	0.0123296	0.0940585	0.0379517
Ahsa1	0.136663	2.69752	0.0123702	0.094314	0.0351986
Pdlim7	0.311175	2.69692	0.0123875	0.0943921	0.0340247
Sprr2a	-0.33158	-2.69598	0.0124143	0.0945421	0.0322138
Pmepa1	0.0842354	2.69565	0.0124239	0.0945608	0.0315691
Cyp1a2	-1.09961	-2.69512	0.012439	0.0945729	0.0305509
S100pbp	0.0633843	2.69497	0.0124433	0.0945729	0.0302639
Fnta	0.123177	2.69466	0.0124523	0.0945729	0.0296532
Arf5	-0.199255	-2.6946	0.0124539	0.0945729	0.0295476
Kif5b	-0.0652964	-2.69419	0.0124658	0.0946093	0.0287472
Timm8a1	0.363171	2.6935	0.0124856	0.0947053	0.0274195
Psmb8	-0.220051	-2.69307	0.0124981	0.0947465	0.0265772
Pomt2	0.172094	2.69278	0.0125066	0.0947568	0.0260094
9430079M16Rik	0.0669187	2.69233	0.0125194	0.0947999	0.0251516
Rsrc2	-0.164579	-2.69177	0.0125355	0.0948682	0.0240719
Cyb5r3	-0.417837	-2.68984	0.0125915	0.0952378	0.0203371
Dus4l	0.202871	2.68853	0.0126297	0.0954042	0.0178049
Mrpl49	-0.112007	-2.68852	0.01263	0.0954042	0.0177804
Pus7l	0.133225	2.68835	0.012635	0.0954042	0.0174473
Ly6g6e	-0.312044	-2.68508	0.0127306	0.0960711	0.011137
2310007F21Rik	-0.149597	-2.6845	0.0127477	0.0961456	0.010013
Zfp386	-0.138208	-2.68358	0.0127748	0.0962959	0.00823036
Fvt1	-0.225311	-2.68239	0.0128099	0.0964949	0.00593372
Lyzs	0.420465	2.68219	0.0128157	0.0964949	0.0055531
G630016D24Rik	-0.355241	-2.68178	0.012828	0.0965325	0.00475332
Pacsin2	-0.143339	-2.67919	0.0129048	0.0970249	-0.000247412
Ddc	-0.540181	-2.67908	0.012908	0.0970249	-0.000454118
Ddx1	0.134986	2.6787	0.0129193	0.0970551	-0.00118807
LOC100046898	0.200986	2.67844	0.012927	0.0970584	-0.00168906
Mrpl48	-0.183163	-2.67807	0.0129379	0.0970852	-0.00239239
Nr6a1	-0.107647	-2.67624	0.0129928	0.0974424	-0.0059391
Nkrf	0.122697	2.6756	0.0130117	0.0974856	-0.00715812
Aadac	-0.251099	-2.67533	0.0130199	0.0974856	-0.00768205
Dedd2	-0.334469	-2.67531	0.0130205	0.0974856	-0.0077243
Srd5a1	-0.607279	-2.67496	0.013031	0.0975091	-0.00839746
Tmem32	0.139778	2.67364	0.0130706	0.0977503	-0.0109359
Yy2	0.0638185	2.67282	0.0130953	0.0978804	-0.0125198
Map2k3	0.240666	2.67252	0.0131045	0.0978885	-0.013109
C230078M08Rik	0.0979177	2.67207	0.0131181	0.0978885	-0.0139742
Ddit3	0.272261	2.67176	0.0131273	0.0978885	-0.0145641
6330578E17Rik	-0.145846	-2.6716	0.0131323	0.0978885	-0.0148776
Wdr40a	-0.0683666	-2.67135	0.0131397	0.0978885	-0.0153524
Ifi47	-0.367282	-2.67112	0.0131467	0.0978885	-0.0157992
Gbp2	-0.25405	-2.67108	0.0131479	0.0978885	-0.0158733
Dennd1a	-0.132514	-2.67037	0.0131696	0.0979954	-0.0172548
Chgb	0.182124	2.66968	0.0131905	0.0980533	-0.0185803
Sepm	-0.192609	-2.66962	0.0131921	0.0980533	-0.0186852
Phc1	0.114279	2.66938	0.0131995	0.0980536	-0.0191546
Yipf4	-0.0886384	-2.66741	0.0132593	0.0984429	-0.0229384
Slc27a1	0.143509	2.66707	0.0132699	0.0984663	-0.0236043
Armc6	0.1049	2.66597	0.0133035	0.0986331	-0.0257214
Scaper	-0.0552555	-2.66585	0.0133072	0.0986331	-0.0259529
9330129D05Rik	-0.12945	-2.66485	0.0133378	0.0987411	-0.0278786
LOC546015	0.332751	2.66461	0.013345	0.0987411	-0.0283314
Slamf7	-0.186139	-2.66458	0.0133462	0.0987411	-0.0284019
2810439F02Rik	-0.323356	-2.66405	0.0133623	0.0987411	-0.0294131
Ccl27	-0.246181	-2.66378	0.0133705	0.0987411	-0.0299287
Orm2	1.26119	2.66373	0.0133722	0.0987411	-0.0300331
Fxyd6	0.351092	2.66368	0.0133737	0.0987411	-0.0301242
Plxna1	-0.179563	-2.66291	0.0133974	0.0988612	-0.0316055
Fkbp8	-0.138558	-2.66252	0.0134095	0.0988956	-0.0323609
Lrrc33	0.288563	2.66218	0.0134197	0.0989168	-0.0330032
Adam15	0.236998	2.65935	0.0135074	0.0995075	-0.038449
B020018G12Rik	0.238458	2.6589	0.0135216	0.099557	-0.0393276
Lyplal1	-0.133008	-2.65808	0.013547	0.0996888	-0.0408976
Afg3l1	-0.147812	-2.65725	0.0135727	0.0997931	-0.042488
Ift81	0.116356	2.65712	0.013577	0.0997931	-0.0427492
Gpr128	-0.165047	-2.6569	0.0135836	0.0997931	-0.043158
Camkk1	0.114777	2.65598	0.0136124	0.0999276	-0.0449305
Fkbp9	-0.17607	-2.65548	0.0136281	0.0999276	-0.0458924
Ankrd23	0.066695	2.6554	0.0136306	0.0999276	-0.0460472
Ivns1abp	-0.197422	-2.65536	0.013632	0.0999276	-0.0461299
Grpel2	-0.152693	-2.65496	0.0136442	0.0999561	-0.0468824
Optn	-0.186466	-2.65473	0.0136514	0.0999561	-0.047325
Ppara	-0.165696	-2.65448	0.0136595	0.0999561	-0.0478168
Bola3	-0.272014	-2.65427	0.0136659	0.0999561	-0.0482088
Psmd7	0.191238	2.65361	0.0136867	0.100038	-0.0494854
Ppp1cb	-0.312446	-2.65344	0.0136921	0.100038	-0.0498147
Plod2	0.0985449	2.65259	0.0137189	0.100179	-0.051447
Susd2	-0.139063	-2.65161	0.0137497	0.100349	-0.0533244
Slc4a2	-0.151446	-2.65115	0.0137641	0.100365	-0.0541989
Nme2	0.207191	2.65106	0.0137671	0.100365	-0.0543788
1110002N22Rik	0.195373	2.65072	0.0137777	0.100388	-0.0550275
Eif3i	0.228489	2.64905	0.0138308	0.100719	-0.0582402
1110039B18Rik	0.165735	2.64642	0.0139145	0.101274	-0.063288
Csnk1e	0.229666	2.64496	0.013961	0.101503	-0.0660793
Rnf5	-0.271414	-2.64483	0.0139651	0.101503	-0.0663227
Hax1	-0.180674	-2.6446	0.0139726	0.101503	-0.0667742
Stx18	0.1566	2.64448	0.0139765	0.101503	-0.0670066
Adar	-0.168442	-2.64378	0.0139988	0.101595	-0.0683366
Ccdc28a	-0.11344	-2.64361	0.0140045	0.101595	-0.0686756
Slco1b2	-0.394092	-2.64254	0.0140388	0.101762	-0.0707219
Gorasp2	0.17364	2.64242	0.0140427	0.101762	-0.0709579
Mgmt	-0.161689	-2.64141	0.014075	0.101941	-0.0728793
Xpo5	0.117814	2.63976	0.0141286	0.102273	-0.0760517
LOC545056	0.162388	2.63897	0.0141542	0.102403	-0.077567
1700057G04Rik	-0.0919555	-2.63782	0.0141913	0.102615	-0.0797535
Mospd3	-0.223091	-2.63669	0.0142281	0.102826	-0.0819225
Ncoa2	-0.0810274	-2.63639	0.0142378	0.10284	-0.0824895
Bccip	0.116888	2.63513	0.0142792	0.103083	-0.0849149
Sema3a	0.376313	2.63441	0.0143027	0.103197	-0.0862924
Btf3	0.218264	2.63334	0.0143376	0.103392	-0.0883264
Mustn1	0.3143	2.6318	0.0143883	0.103702	-0.0912793
Dnmt3l	0.0487554	2.63136	0.0144027	0.103702	-0.0921134
Fgl1	0.783556	2.63133	0.0144039	0.103702	-0.0921836
3110007F17Rik	0.0637367	2.6306	0.014428	0.10382	-0.0935814
Ccr5	0.298444	2.62976	0.0144556	0.103961	-0.0951747
Slc19a1	0.219106	2.62919	0.0144745	0.104041	-0.096267
Psat1	0.286753	2.62845	0.0144991	0.104162	-0.0976879
Elovl2	-0.251694	-2.62796	0.0145152	0.104221	-0.0986122
Fxyd7	0.0609405	2.62764	0.0145259	0.104242	-0.0992262
Mup4	-0.481081	-2.62706	0.0145451	0.104323	-0.100331
Ptms	-0.258671	-2.62567	0.0145913	0.10456	-0.102984
Reep2	-0.0684653	-2.62537	0.0146016	0.10456	-0.10357
1190005I06Rik	-0.200884	-2.62526	0.0146051	0.10456	-0.103772
Ptges	0.181094	2.62487	0.0146183	0.10456	-0.104525
Trpv6	-0.626428	-2.62456	0.0146284	0.10456	-0.105106
Adamts16	-0.0650976	-2.62451	0.0146303	0.10456	-0.105211
Acat3	-0.323133	-2.62442	0.0146331	0.10456	-0.105371
Usp16	0.174106	2.62415	0.0146422	0.104569	-0.105889
Ndp	-0.0736867	-2.62256	0.0146955	0.104893	-0.108923
Slc2a8	-0.0919919	-2.6221	0.0147112	0.104926	-0.109815
Bcl6	-0.510005	-2.62196	0.0147158	0.104926	-0.110077
Rbm13	0.204228	2.62164	0.0147264	0.104945	-0.110681
Insl5	0.0705885	2.62076	0.0147562	0.105101	-0.112368
Acsl1	-0.349729	-2.62022	0.0147743	0.105174	-0.113391
Khk	-0.460039	-2.61972	0.0147914	0.10524	-0.114359
Cyp2b23	0.82022	2.618	0.0148495	0.10555	-0.117631
Tcea2	0.167009	2.61796	0.014851	0.10555	-0.117713
Ctse	-0.938995	-2.61763	0.0148622	0.105564	-0.118344
Ccdc57	0.0751015	2.61743	0.0148687	0.105564	-0.118712
BC026590	0.102853	2.61682	0.0148896	0.10563	-0.119885
Slc39a6	0.231571	2.61669	0.0148939	0.10563	-0.120123
Tmem51	0.387193	2.61602	0.0149168	0.105736	-0.121408
Eml1	0.326577	2.61544	0.0149366	0.10582	-0.122515
Sephs2	-0.260281	-2.61494	0.0149538	0.105885	-0.123474
Adprhl1	-0.0568424	-2.61465	0.0149634	0.105898	-0.124014
Slc25a37	-0.738204	-2.61371	0.0149956	0.106069	-0.125809
Tmco3	-0.0904271	-2.61286	0.0150246	0.106217	-0.127419
Socs4	0.153596	2.61206	0.0150523	0.10633	-0.128956
Ipo4	0.199709	2.61193	0.0150566	0.10633	-0.129193
Serpina6	-0.826223	-2.61161	0.0150678	0.106354	-0.129817
Srfbp1	0.199201	2.61124	0.0150803	0.106385	-0.130508
Ppp1r8	0.177031	2.6108	0.0150954	0.106436	-0.131345
Vrk2	-0.106957	-2.60938	0.0151444	0.106724	-0.134049
Tns4	-0.440971	-2.60753	0.0152086	0.10712	-0.137577
BC064033	0.265077	2.60712	0.0152228	0.107163	-0.138359
Brp16	0.169673	2.60632	0.0152505	0.107271	-0.139876
Slc10a3	0.182281	2.60611	0.0152579	0.107271	-0.140279
Anxa4	-0.141496	-2.60598	0.0152623	0.107271	-0.140522
AA467197	0.945677	2.60554	0.0152778	0.107324	-0.141368
Rsn	0.271886	2.60457	0.0153117	0.107505	-0.143215
Pnmt	-0.0953729	-2.60362	0.0153449	0.107677	-0.145023
Giyd2	-0.0944186	-2.6034	0.0153523	0.107677	-0.145429
Ltbp4	-0.444693	-2.60294	0.0153685	0.107728	-0.146306
Lzts2	0.329213	2.60265	0.0153788	0.107728	-0.146866
Adora1	0.249354	2.6025	0.0153839	0.107728	-0.147143
Gga3	0.124672	2.60203	0.0154005	0.107746	-0.148044
Atpif1	-0.26554	-2.60197	0.0154027	0.107746	-0.14816
Ascc1	-0.120232	-2.60167	0.0154132	0.107763	-0.148732
Klri1	-0.181694	-2.6005	0.0154541	0.107992	-0.15094
Dnase2b	-0.130943	-2.59915	0.0155017	0.108268	-0.153507
Slc2a1	0.394426	2.59844	0.0155267	0.108386	-0.154853
Tpm4	0.340257	2.59802	0.0155417	0.108433	-0.155654
Ikbke	0.291945	2.59737	0.0155648	0.108538	-0.156895
Zfp367	-0.0958865	-2.597	0.0155778	0.108572	-0.157593
Mkrn1	-0.210125	-2.5966	0.0155922	0.108615	-0.158363
Fgfr2	-0.15187	-2.59564	0.0156263	0.108788	-0.160184
Surf1	-0.146201	-2.59544	0.0156333	0.108788	-0.16056
Reps1	0.30213	2.59508	0.0156462	0.10882	-0.161245
Xdh	0.422477	2.59389	0.0156887	0.109059	-0.163508
Lrrc57	-0.119063	-2.5929	0.0157239	0.109143	-0.165377
Cecr5	-0.0786631	-2.59286	0.0157253	0.109143	-0.165452
Sf3b3	0.206695	2.59286	0.0157255	0.109143	-0.16546
2310079F23Rik	0.0731562	2.59203	0.0157549	0.109291	-0.16702
Pknox1	0.137751	2.59167	0.015768	0.109325	-0.167715
Zfp60	0.117171	2.59111	0.0157879	0.109406	-0.168766
Dctd	0.15965	2.59077	0.0158002	0.109434	-0.169417
Psg23	-0.302615	-2.59045	0.0158117	0.109457	-0.170024
Mfsd7c	0.256299	2.58999	0.0158282	0.109514	-0.170891
Gars	0.214075	2.58861	0.0158782	0.109803	-0.17352
Bcat2	0.203125	2.58773	0.0159099	0.109825	-0.175187
Gpx8	0.155852	2.58759	0.0159148	0.109825	-0.175441
Nme3	-0.282229	-2.5875	0.0159181	0.109825	-0.175615
Oas2	-0.445218	-2.58748	0.0159187	0.109825	-0.175647
Slc25a32	-0.0833512	-2.58731	0.015925	0.109825	-0.175973
Acsl5	-0.314302	-2.58692	0.0159393	0.109825	-0.176722
Nagk	-0.192837	-2.58645	0.0159563	0.109825	-0.177612
Mycbpap	-0.221247	-2.58628	0.0159622	0.109825	-0.177922
Eif2b1	0.14357	2.58618	0.0159659	0.109825	-0.178113
Trap1	-0.159579	-2.58594	0.0159746	0.109825	-0.178568
LOC100040573	0.248656	2.58545	0.0159925	0.109825	-0.179501
Tm9sf2	-0.1166	-2.58529	0.0159982	0.109825	-0.179799
Pglyrp1	0.510268	2.58495	0.0160105	0.109825	-0.180441
Prh1	-0.0586637	-2.58458	0.0160242	0.109825	-0.181154
Adamtsl5	0.127834	2.58451	0.0160266	0.109825	-0.181276
Grap	-0.227008	-2.58441	0.0160303	0.109825	-0.181467
Arl2	-0.157901	-2.58427	0.0160354	0.109825	-0.181733
Bxdc1	0.138492	2.58426	0.0160357	0.109825	-0.181751
Ephb1	-0.0725762	-2.58385	0.0160507	0.109825	-0.182529
Kif1b	0.161521	2.58376	0.0160542	0.109825	-0.182712
1810020D17Rik	-0.253964	-2.58375	0.0160546	0.109825	-0.182732
Tmem159	0.154553	2.58347	0.0160646	0.109836	-0.183249
Polr2j	0.160745	2.5828	0.0160892	0.109948	-0.184526
Cenpk	-0.164269	-2.58254	0.0160987	0.109957	-0.185016
Sepn1	0.241871	2.57997	0.0161928	0.110543	-0.189874
Elmo3	-0.135822	-2.577	0.0163022	0.111172	-0.195489
Itga3	0.214073	2.57686	0.0163076	0.111172	-0.195762
Ccnb1	-0.251132	-2.57679	0.01631	0.111172	-0.195888
2310007A19Rik	-0.21824	-2.57523	0.016368	0.111413	-0.198845
Pmvk	-0.19872	-2.57502	0.0163759	0.111413	-0.199245
Rpl30	0.229922	2.57497	0.0163778	0.111413	-0.199344
Dnajb1	0.301708	2.57488	0.0163811	0.111413	-0.199512
3110004L20Rik	-0.281212	-2.57457	0.0163926	0.111413	-0.200095
Slc44a3	-0.186325	-2.57449	0.0163955	0.111413	-0.200244
2310016C08Rik	0.557961	2.57413	0.0164091	0.111448	-0.200932
Chfr	-0.0901024	-2.57377	0.0164224	0.111463	-0.201606
4930547N16Rik	-0.0907264	-2.57362	0.016428	0.111463	-0.201894
Ghitm	-0.292891	-2.57331	0.0164394	0.111482	-0.202469
Wdr75	0.175629	2.57309	0.0164476	0.111482	-0.202888
Ccne2	-0.107742	-2.5723	0.016477	0.111602	-0.204375
Slc5a6	0.205013	2.57187	0.0164932	0.111602	-0.20519
Cacna1h	0.357511	2.57184	0.0164943	0.111602	-0.205247
Rnd2	0.181009	2.57172	0.0164989	0.111602	-0.205481
Rbm3	0.0682497	2.56966	0.0165761	0.112068	-0.20937
Hsd3b7	-0.275303	-2.56895	0.0166029	0.112192	-0.210713
Col7a1	0.216401	2.56826	0.0166286	0.112309	-0.212004
Fbxo28	0.151961	2.56716	0.0166701	0.112463	-0.21408
Gnptg	0.180915	2.56707	0.0166736	0.112463	-0.214251
Cln5	0.231972	2.56682	0.0166831	0.112463	-0.21473
Gas7	0.411797	2.56662	0.0166908	0.112463	-0.21511
Jmjd2c	-0.0893135	-2.56634	0.0167014	0.112463	-0.215638
Hbq1	-0.225988	-2.56622	0.016706	0.112463	-0.215869
Wars2	-0.0634248	-2.5661	0.0167106	0.112463	-0.216097
Psap	0.313367	2.56488	0.0167568	0.112716	-0.218397
Skap2	0.246985	2.56465	0.0167655	0.112718	-0.218829
AA415398	-0.157191	-2.5634	0.016813	0.112905	-0.221188
Crtap	0.212041	2.56338	0.0168138	0.112905	-0.221225
Rab9	-0.146993	-2.56325	0.0168186	0.112905	-0.221466
Sectm1b	-0.371674	-2.56276	0.0168374	0.112974	-0.222397
5730472N09Rik	0.242431	2.56148	0.0168862	0.113244	-0.224806
Asgr2	-0.188067	-2.56109	0.016901	0.113286	-0.225533
H6pd	0.474204	2.56076	0.0169137	0.113314	-0.22616
LOC639396	0.0974382	2.55993	0.0169457	0.113409	-0.227733
Slit2	0.0524468	2.5594	0.016966	0.113409	-0.228729
Spcs1	0.190541	2.55919	0.0169741	0.113409	-0.229125
LOC100047800	-0.212787	-2.55902	0.0169806	0.113409	-0.229447
Sc5d	-0.338029	-2.55892	0.0169843	0.113409	-0.229627
LOC100041725	0.184563	2.55891	0.0169846	0.113409	-0.229642
Orai1	0.175176	2.55878	0.0169897	0.113409	-0.229891
Wdr24	-0.106013	-2.55861	0.0169961	0.113409	-0.230203
Msi2	0.274098	2.55771	0.0170309	0.113572	-0.231909
Taf3	0.0789213	2.55754	0.0170376	0.113572	-0.232233
Snx17	0.168239	2.55714	0.0170528	0.113581	-0.232977
[truncated: 11,314 more rows]

## Sheet: AC-FMT vs control
Table S1. List of differently expressed genes in response AC-FMT and FMT across all tissues and within each of the tissues studied
Gene ID	logFC	t	P.Value	adj.P.Val	B
Traf6	1.45226	32.1907	9.13223e-22	1.21568e-17	36.0846
Zfp91-cntf	0.924915	19.3937	1.64207e-16	9.57986e-13	28.3958
Golga5	0.72028	19.1676	2.15892e-16	9.57986e-13	28.1904
Klhl15	0.903598	18.7556	3.58051e-16	1.08186e-12	27.8074
LOC381302	-1.429	-18.6537	4.06348e-16	1.08186e-12	27.7109
1190005F20Rik	-1.12476	-17.9157	1.03557e-15	2.29759e-12	26.9901
Chchd8	-1.2415	-17.7274	1.32169e-15	2.51348e-12	26.7998
Serpina3n	3.7298	17.1412	2.86643e-15	4.76973e-12	26.1902
Siah1a	1.23091	16.9709	3.60471e-15	5.33176e-12	26.008
Ggnbp2	1.18671	16.7097	5.14183e-15	6.84481e-12	25.7242
Ppp1r10	-1.33465	-16.3652	8.27473e-15	1.00139e-11	25.3411
Cirbp	1.85	16.118	1.17029e-14	1.29824e-11	25.06
LOC100046232	2.15926	15.6487	2.28751e-14	2.34241e-11	24.5118
Sfrs7	-1.73083	-15.1798	4.54479e-14	4.32144e-11	23.944
Mtdh	0.911725	15.0604	5.42804e-14	4.45852e-11	23.7961
Zfhx2	-0.908246	-15.045	5.55384e-14	4.45852e-11	23.777
Arrdc4	2.87149	15.0284	5.69372e-14	4.45852e-11	23.7563
Brpf1	0.843451	14.6504	1.00746e-13	7.45069e-11	23.2781
Dguok	-1.19582	-14.5035	1.26164e-13	8.37681e-11	23.0885
Armcx5	0.701748	14.4955	1.27722e-13	8.37681e-11	23.0781
Prrc1	1.14869	14.4734	1.32146e-13	8.37681e-11	23.0493
Zbtb24	-0.876924	-14.2658	1.82263e-13	1.06182e-10	22.7771
Zfp91	1.07643	14.2617	1.83457e-13	1.06182e-10	22.7715
Atxn2	-1.06552	-14.1553	2.16628e-13	1.20156e-10	22.6303
Odf2	0.600907	13.7798	3.92704e-13	2.09107e-10	22.1221
LOC545056	0.842281	13.6879	4.55148e-13	2.33036e-10	21.9954
Taf1d	1.57309	13.5427	5.75565e-13	2.83775e-10	21.7934
Dcbld1	0.957989	13.364	7.70288e-13	3.66217e-10	21.5417
Mtss1	1.00956	13.2655	9.05759e-13	4.15775e-10	21.4014
Socs4	0.777955	13.23	9.60432e-13	4.26176e-10	21.3506
Manbal	0.853874	13.0399	1.31705e-12	5.65567e-10	21.0761
Ube2n	-0.506028	-12.9392	1.559e-12	6.48543e-10	20.929
Smad5	0.596413	12.8105	1.93695e-12	7.71639e-10	20.7393
Ankrd50	1.2533	12.7844	2.02458e-12	7.71639e-10	20.7006
Cfl1	1.63897	12.7831	2.0288e-12	7.71639e-10	20.6988
Zdhhc3	0.577798	12.6812	2.41259e-12	8.92122e-10	20.5469
Fem1b	-1.08853	-12.6648	2.48113e-12	8.92671e-10	20.5223
Arih1	0.720605	12.6378	2.59846e-12	9.10281e-10	20.4818
1110007L15Rik	0.858816	12.6059	2.74441e-12	9.3676e-10	20.4338
4930570C03Rik	0.73712	12.5571	2.98389e-12	9.93037e-10	20.3602
Cops8	0.590936	12.4691	3.47203e-12	1.09929e-09	20.2269
Tusc4	-1.00981	-12.4575	3.54282e-12	1.09929e-09	20.2091
Smn1	0.840503	12.4561	3.5509e-12	1.09929e-09	20.2071
Nub1	-0.876235	-12.3734	4.09788e-12	1.23979e-09	20.0807
4921505C17Rik	0.532549	12.3425	4.32464e-12	1.27932e-09	20.0332
Gmcl1	-0.769173	-12.2918	4.72369e-12	1.35119e-09	19.9552
Mtmr3	0.46994	12.2665	4.93695e-12	1.35119e-09	19.9161
Senp3	0.512652	12.263	4.96713e-12	1.35119e-09	19.9107
2310065K24Rik	-0.607192	-12.2623	4.9736e-12	1.35119e-09	19.9096
Gemin4	-0.825717	-12.093	6.69692e-12	1.76127e-09	19.646
Saa3	4.59048	12.0847	6.79587e-12	1.76127e-09	19.633
Fem1c	0.612997	12.0699	6.97567e-12	1.76127e-09	19.6098
Gtf2f2	0.910262	12.067	7.01225e-12	1.76127e-09	19.6051
Vezf1	-1.04603	-11.959	8.49261e-12	2.06169e-09	19.4349
Taf3	0.368984	11.9573	8.51811e-12	2.06169e-09	19.4323
Mettl3	-0.967441	-11.9354	8.85834e-12	2.10575e-09	19.3974
Rbm4	-0.734277	-11.8673	1.0003e-11	2.31742e-09	19.2892
Epc1	0.47412	11.8621	1.00969e-11	2.31742e-09	19.2808
Thtpa	-0.849699	-11.8479	1.03564e-11	2.33669e-09	19.2582
Ireb2	0.999789	11.8287	1.07194e-11	2.34975e-09	19.2275
Ddit4	2.60742	11.8262	1.07673e-11	2.34975e-09	19.2235
Rit1	0.878812	11.7797	1.1706e-11	2.51338e-09	19.1489
Nfkbib	1.64117	11.7394	1.25882e-11	2.58532e-09	19.0841
Exoc8	-0.853609	-11.7351	1.26862e-11	2.58532e-09	19.0771
9130011J15Rik	0.638842	11.7339	1.27133e-11	2.58532e-09	19.0752
Cog3	0.60561	11.7294	1.28178e-11	2.58532e-09	19.0679
Cpeb2	0.523222	11.6903	1.3757e-11	2.73333e-09	19.0047
Dbr1	0.756558	11.5487	1.77934e-11	3.44766e-09	18.7744
6720456H20Rik	-0.377993	-11.5425	1.79953e-11	3.44766e-09	18.7643
Irf2	-1.52365	-11.5384	1.81292e-11	3.44766e-09	18.7576
Mt1	2.42693	11.4578	2.10115e-11	3.91919e-09	18.6252
Slc35b3	0.808896	11.453	2.11976e-11	3.91919e-09	18.6173
Cdc23	0.379202	11.4272	2.22259e-11	4.03191e-09	18.5748
2610103J23Rik	0.805542	11.4175	2.26253e-11	4.03191e-09	18.5588
Bag5	0.74215	11.4154	2.27158e-11	4.03191e-09	18.5552
1700052N19Rik	-0.752462	-11.3926	2.36867e-11	4.14892e-09	18.5175
Pim3	1.8855	11.3637	2.49867e-11	4.31422e-09	18.4695
EG545056	0.683696	11.3574	2.52786e-11	4.31422e-09	18.4591
D6Wsu163e	-0.635507	-11.3494	2.56533e-11	4.32275e-09	18.4458
Tmem5	0.826041	11.3053	2.7832e-11	4.58715e-09	18.3725
Rdm1	-1.11017	-11.3038	2.79116e-11	4.58715e-09	18.3699
Syradb	-0.73762	-11.2735	2.95206e-11	4.79241e-09	18.3194
Wdr45l	0.732434	11.2665	2.9909e-11	4.79697e-09	18.3076
Rpl38	0.475708	11.1773	3.53095e-11	5.59571e-09	18.158
Hdhd2	-0.72127	-11.158	3.66083e-11	5.67801e-09	18.1254
Ppp2r2d	0.682579	11.1569	3.66819e-11	5.67801e-09	18.1235
Fadd	-0.504096	-11.1471	3.7363e-11	5.71698e-09	18.1069
Cul3	0.686404	11.1222	3.91398e-11	5.90991e-09	18.065
Sesn1	1.35269	11.1172	3.95119e-11	5.90991e-09	18.0564
Ube2l3	-0.75972	-11.0106	4.82764e-11	7.14061e-09	17.8753
Deadc1	0.783613	10.983	5.08546e-11	7.4393e-09	17.8282
A930009M04Rik	-0.859654	-10.9755	5.15832e-11	7.46387e-09	17.8153
Irf9	-0.857364	-10.9612	5.30005e-11	7.50973e-09	17.7908
D430028G21Rik	-0.98594	-10.9609	5.30285e-11	7.50973e-09	17.7903
Med4	0.546542	10.8892	6.0743e-11	8.51169e-09	17.6672
Med26	0.673256	10.8685	6.31813e-11	8.76114e-09	17.6315
Apeh	-1.10479	-10.8509	6.53338e-11	8.85913e-09	17.6011
Tufm	-0.858058	-10.8489	6.5589e-11	8.85913e-09	17.5975
Ier3ip1	0.60216	10.8465	6.58845e-11	8.85913e-09	17.5935
Wdr70	0.631305	10.835	6.73445e-11	8.9649e-09	17.5736
Zfp26	0.774426	10.7815	7.45895e-11	9.83104e-09	17.4808
LOC100047323	-0.501389	-10.7446	8.00499e-11	1.04473e-08	17.4166
Naca	1.02486	10.7322	8.19757e-11	1.05948e-08	17.3949
Aig1	0.750239	10.7182	8.42069e-11	1.07785e-08	17.3705
BC006779	-1.10497	-10.691	8.87337e-11	1.10633e-08	17.3229
Sptlc1	-0.70631	-10.6903	8.88524e-11	1.10633e-08	17.3217
Fam102a	-1.29053	-10.6898	8.89253e-11	1.10633e-08	17.3209
Trp53	-1.17521	-10.684	8.99224e-11	1.10838e-08	17.3108
C030048B08Rik	0.583313	10.6442	9.70868e-11	1.18571e-08	17.241
Ing4	-0.764843	-10.6374	9.83856e-11	1.19064e-08	17.2289
Ncaph2	0.789273	10.6206	1.01612e-10	1.21861e-08	17.1995
Tex10	0.635116	10.6149	1.02737e-10	1.2211e-08	17.1895
C130032J12Rik	1.07196	10.608	1.04131e-10	1.22204e-08	17.1772
Csnk1d	0.703139	10.6054	1.04652e-10	1.22204e-08	17.1726
Eif1a	1.52495	10.5955	1.06679e-10	1.23488e-08	17.1551
Riok1	0.74505	10.5829	1.09297e-10	1.24513e-08	17.1331
2010007H12Rik	-0.746817	-10.5823	1.09435e-10	1.24513e-08	17.1319
Kctd20	0.54448	10.5735	1.11307e-10	1.2557e-08	17.1164
Ube3c	-0.595978	-10.5521	1.16023e-10	1.2979e-08	17.0786
Dyrk2	0.612908	10.5176	1.24078e-10	1.37644e-08	17.0174
Papd1	0.632245	10.4877	1.31491e-10	1.44041e-08	16.9644
Slk	1.17359	10.4857	1.32008e-10	1.44041e-08	16.9608
4933407N01Rik	0.626739	10.4733	1.35239e-10	1.46366e-08	16.9387
Ing3	0.392152	10.4416	1.43876e-10	1.53278e-08	16.8822
Nus1	0.581575	10.4414	1.43929e-10	1.53278e-08	16.8818
Map3k1	-1.05805	-10.4334	1.46202e-10	1.53281e-08	16.8675
Slc4a2	-0.595994	-10.4332	1.46234e-10	1.53281e-08	16.8673
Hmga1	0.385073	10.4282	1.4769e-10	1.53597e-08	16.8583
Samd4b	0.577942	10.4037	1.5493e-10	1.59878e-08	16.8145
Mrpl14	-0.946293	-10.3756	1.63714e-10	1.67643e-08	16.7641
Hmg20a	-0.41765	-10.3463	1.73407e-10	1.76213e-08	16.7115
Eif4ebp1	1.10501	10.3242	1.81081e-10	1.82617e-08	16.6718
Iigp2	-1.82249	-10.2933	1.92449e-10	1.92623e-08	16.6161
1700021K19Rik	-1.04231	-10.2158	2.24294e-10	2.22821e-08	16.4757
Hemk1	-0.539053	-10.2104	2.26709e-10	2.23552e-08	16.4659
Clock	0.415371	10.2027	2.3021e-10	2.25335e-08	16.4519
D0HXS9928E	-0.405321	-10.1984	2.32167e-10	2.25592e-08	16.4441
Sfrs1	-0.826075	-10.1594	2.50821e-10	2.4192e-08	16.3732
EG433224	-0.727596	-10.1559	2.52606e-10	2.4192e-08	16.3667
C430004E15Rik	0.81803	10.1408	2.60301e-10	2.45755e-08	16.3391
Zrsr2	0.902451	10.1408	2.60302e-10	2.45755e-08	16.3391
F730014I05Rik	0.524131	10.1307	2.65555e-10	2.48948e-08	16.3208
Fbxo28	0.597003	10.0855	2.90628e-10	2.67874e-08	16.2379
Zbtb39	0.663347	10.0838	2.91584e-10	2.67874e-08	16.2349
Usp3	0.938045	10.0835	2.9178e-10	2.67874e-08	16.2343
Mkks	-0.750876	-10.0662	3.02069e-10	2.7542e-08	16.2024
Prdm4	0.740842	10.0461	3.14441e-10	2.84751e-08	16.1655
Zfp60	-0.453626	-10.0315	3.23797e-10	2.91242e-08	16.1386
Fbxo30	-0.372376	-10.0257	3.27519e-10	2.92613e-08	16.128
Tsga14	-0.333686	-10.0067	3.40279e-10	3.00312e-08	16.0929
Ell	1.10631	10.0061	3.40648e-10	3.00312e-08	16.0919
Gtf2h3	-0.798848	-9.99583	3.47773e-10	3.04575e-08	16.0728
Ino80c	0.601117	9.9834	3.56563e-10	3.10233e-08	16.0499
D9Wsu20e	-0.613626	-9.97575	3.62091e-10	3.11586e-08	16.0357
Mto1	-0.660745	-9.97442	3.63055e-10	3.11586e-08	16.0333
Arf2	0.919691	9.97157	3.6514e-10	3.11586e-08	16.028
Tatdn2	0.885535	9.96475	3.70189e-10	3.12922e-08	16.0154
Trim8	0.940951	9.96196	3.72268e-10	3.12922e-08	16.0102
Crk	0.515374	9.95998	3.73758e-10	3.12922e-08	16.0065
Cdc2l1	0.38482	9.94803	3.82855e-10	3.17102e-08	15.9844
Zfp672	-0.741623	-9.94573	3.84634e-10	3.17102e-08	15.9801
Aasdh	-0.505597	-9.9441	3.85897e-10	3.17102e-08	15.9771
Uck2	1.05678	9.9376	3.90985e-10	3.19312e-08	15.965
Dcun1d2	-0.479587	-9.91853	4.06309e-10	3.28394e-08	15.9296
l7Rn6	-1.05617	-9.91764	4.07039e-10	3.28394e-08	15.928
Ifi35	-0.82571	-9.89994	4.21839e-10	3.38263e-08	15.8951
Zfp654	0.478164	9.897	4.24353e-10	3.38263e-08	15.8896
Rragc	0.720671	9.89115	4.29401e-10	3.40249e-08	15.8787
Mrps16	-0.649683	-9.87899	4.40081e-10	3.46649e-08	15.856
Col4a3bp	0.587955	9.8616	4.55839e-10	3.56948e-08	15.8236
Rrp1b	0.744128	9.84	4.76234e-10	3.70738e-08	15.7832
Rmnd1	-0.775869	-9.82867	4.873e-10	3.76986e-08	15.762
Slc25a28	0.960716	9.82602	4.89923e-10	3.76986e-08	15.7571
Sh3bp5l	-0.597362	-9.80847	5.07689e-10	3.88411e-08	15.7242
BC031781	0.662756	9.79122	5.25806e-10	3.96455e-08	15.6919
Zfp106	0.507157	9.79103	5.26005e-10	3.96455e-08	15.6915
Plekhf2	0.591201	9.78998	5.27138e-10	3.96455e-08	15.6895
Ganc	-0.793225	-9.78255	5.35156e-10	4.00225e-08	15.6756
Abcd1	-0.521508	-9.74638	5.76065e-10	4.28412e-08	15.6076
Kptn	-0.410226	-9.74138	5.81978e-10	4.2872e-08	15.5981
Ppp1r13b	-0.439716	-9.74058	5.8292e-10	4.2872e-08	15.5966
Zscan12	0.583824	9.72088	6.06836e-10	4.43857e-08	15.5595
Mapk6	0.859284	9.67073	6.72384e-10	4.89114e-08	15.4647
Mfsd10	0.579405	9.66306	6.83027e-10	4.94155e-08	15.4502
Ccdc56	-0.845271	-9.65784	6.90384e-10	4.96778e-08	15.4402
Galnt11	-0.818127	-9.63995	7.16184e-10	5.12572e-08	15.4063
Golga1	-0.516135	-9.63499	7.23511e-10	5.12923e-08	15.3969
Stk24	0.764686	9.63441	7.24381e-10	5.12923e-08	15.3958
Cry2	0.797707	9.62679	7.35795e-10	5.18249e-08	15.3813
Impad1	0.726825	9.61454	7.54558e-10	5.28667e-08	15.358
Irf2bp1	-0.620374	-9.60209	7.74131e-10	5.39541e-08	15.3343
Tmem186	-0.702496	-9.58465	8.02422e-10	5.56346e-08	15.3011
Hrsp12	-0.833657	-9.57832	8.12952e-10	5.60726e-08	15.289
Rtn3	-0.779334	-9.56584	8.34122e-10	5.71419e-08	15.2652
Fastkd5	-0.786349	-9.56415	8.37039e-10	5.71419e-08	15.262
Alg10b	0.495166	9.54464	8.71424e-10	5.91857e-08	15.2247
Usp53	0.662172	9.52873	9.00526e-10	6.08518e-08	15.1942
Ddx46	0.610807	9.51289	9.30512e-10	6.22996e-08	15.1639
LOC100047911	-0.607201	-9.51248	9.31312e-10	6.22996e-08	15.1631
C330023M02Rik	0.693669	9.50782	9.40331e-10	6.25884e-08	15.1542
Nat2	-0.98726	-9.48415	9.87557e-10	6.54048e-08	15.1087
Ppp2cb	0.772241	9.43809	1.08663e-09	7.16099e-08	15.02
B230339M05Rik	-0.604053	-9.43204	1.10037e-09	7.21585e-08	15.0084
Morf4l1	0.59413	9.42613	1.11397e-09	7.234e-08	14.997
Map3k3	0.832098	9.42565	1.11508e-09	7.234e-08	14.9961
Med10	0.639785	9.42377	1.11944e-09	7.234e-08	14.9924
Pfn2	0.380394	9.40759	1.15779e-09	7.43687e-08	14.9612
Rnf5	-0.96523	-9.40584	1.16201e-09	7.43687e-08	14.9578
Mapk1	-0.56104	-9.40313	1.16859e-09	7.44321e-08	14.9526
Slc11a2	-0.572383	-9.3997	1.17697e-09	7.46088e-08	14.9459
Furin	0.555392	9.37734	1.23314e-09	7.77989e-08	14.9026
5830468K18Rik	-0.508806	-9.34428	1.32125e-09	8.29648e-08	14.8385
Irf3	-0.892024	-9.32109	1.38694e-09	8.66803e-08	14.7934
Chordc1	-0.853688	-9.31799	1.39598e-09	8.68377e-08	14.7874
Lcn2	4.58505	9.29757	1.45697e-09	9.00675e-08	14.7477
Dtnbp1	0.873334	9.29186	1.47454e-09	9.00675e-08	14.7365
2700097O09Rik	-0.796785	-9.29015	1.47984e-09	9.00675e-08	14.7332
Rala	-0.48984	-9.28936	1.48227e-09	9.00675e-08	14.7316
Luc7l	0.526706	9.288	1.48652e-09	9.00675e-08	14.729
Cbx5	-0.488174	-9.28736	1.4885e-09	9.00675e-08	14.7278
Ppm1b	-0.732035	-9.28219	1.50475e-09	9.05858e-08	14.7177
Arap1	0.541222	9.28032	1.51067e-09	9.05858e-08	14.714
Pkn2	0.535449	9.26123	1.57245e-09	9.34862e-08	14.6767
Sgk1	1.73364	9.26104	1.57309e-09	9.34862e-08	14.6763
Mapre2	-0.585203	-9.25691	1.58677e-09	9.38806e-08	14.6683
1200003I07Rik	0.607344	9.23209	1.6718e-09	9.84732e-08	14.6197
Rpl7l1	-0.27883	-9.22719	1.68916e-09	9.90576e-08	14.6101
Alg5	0.565033	9.21818	1.7215e-09	1.00512e-07	14.5925
Ppil3	-0.912	-9.20596	1.7664e-09	1.02682e-07	14.5685
Luc7l2	0.406206	9.19753	1.79808e-09	1.0407e-07	14.552
Tkt	0.423442	9.19547	1.8059e-09	1.0407e-07	14.5479
Mpp1	-1.13834	-9.19097	1.82315e-09	1.04611e-07	14.5391
Mphosph6	0.856478	9.18522	1.84542e-09	1.05435e-07	14.5278
Tbk1	0.742233	9.16566	1.92325e-09	1.09411e-07	14.4893
D0H4S114	-1.85856	-9.15749	1.95675e-09	1.10844e-07	14.4732
Snx4	0.438696	9.1518	1.98045e-09	1.11711e-07	14.462
Asb13	-0.537727	-9.14679	2.00156e-09	1.12425e-07	14.4521
Pcgf5	0.735748	9.12141	2.11204e-09	1.18132e-07	14.402
Farsb	-0.667844	-9.10853	2.17054e-09	1.20896e-07	14.3766
Cdc2l6	-1.18312	-9.1023	2.19939e-09	1.21993e-07	14.3643
2610036D13Rik	-0.42183	-9.09605	2.22877e-09	1.2311e-07	14.3519
LOC100046320	0.554623	9.0935	2.24086e-09	1.23266e-07	14.3469
Psmd12	0.389173	9.05519	2.43093e-09	1.33171e-07	14.2709
Fam120b	-0.390928	-9.04595	2.47925e-09	1.35261e-07	14.2526
Reps1	1.05079	9.02551	2.58957e-09	1.40498e-07	14.2119
D10Wsu102e	0.616544	9.02428	2.59634e-09	1.40498e-07	14.2095
Pcif1	0.442334	9.01955	2.62271e-09	1.4135e-07	14.2001
Rfxap	0.501261	9.01198	2.66539e-09	1.42911e-07	14.185
C130022K22Rik	0.570017	9.01062	2.67314e-09	1.42911e-07	14.1823
Rab7l1	-0.631222	-9.00365	2.71319e-09	1.44472e-07	14.1684
Rexo1	0.348761	8.98923	2.79801e-09	1.48395e-07	14.1397
LOC100047670	0.497738	8.97346	2.89395e-09	1.52874e-07	14.1082
OTTMUSG00000000971	2.15952	8.94968	3.04505e-09	1.60073e-07	14.0607
Wasl	0.709539	8.94827	3.05427e-09	1.60073e-07	14.0579
Flot2	0.308835	8.93951	3.11213e-09	1.62465e-07	14.0403
Atp6v1g1	0.522169	8.93356	3.15206e-09	1.63907e-07	14.0284
Nme3	-0.972686	-8.91766	3.26142e-09	1.68934e-07	13.9965
Ogfod1	-0.238166	-8.90923	3.32094e-09	1.7135e-07	13.9796
LOC100044776	0.791553	8.9021	3.37223e-09	1.73325e-07	13.9653
Myst2	0.678192	8.87316	3.5887e-09	1.83741e-07	13.9071
C87436	-0.346151	-8.86951	3.61699e-09	1.8448e-07	13.8998
Mlh3	-0.367268	-8.8279	3.95624e-09	2.01013e-07	13.816
Rab5a	0.523969	8.8261	3.9717e-09	2.01031e-07	13.8123
Gpn2	0.53806	8.81007	4.11154e-09	2.07321e-07	13.7799
Suv420h2	-0.707892	-8.79729	4.22663e-09	2.1232e-07	13.7541
AA881470	-0.501291	-8.79481	4.24943e-09	2.12663e-07	13.7491
Per1	1.48574	8.79058	4.28842e-09	2.13811e-07	13.7405
Kctd6	0.755114	8.78413	4.34869e-09	2.16007e-07	13.7274
Rnf4	0.566102	8.77879	4.39919e-09	2.17703e-07	13.7166
Vps37b	1.05917	8.7716	4.4682e-09	2.20299e-07	13.7021
Dhodh	-0.391375	-8.7644	4.53842e-09	2.22935e-07	13.6875
Pold3	-0.764542	-8.75153	4.66674e-09	2.28396e-07	13.6613
Pfkl	-0.418907	-8.74664	4.71657e-09	2.29989e-07	13.6514
Bid	-0.364715	-8.73039	4.88574e-09	2.37369e-07	13.6184
Sec61a2	0.410611	8.72862	4.90453e-09	2.37415e-07	13.6148
Mysm1	0.728828	8.71526	5.04897e-09	2.43522e-07	13.5876
Ppm1a	0.713053	8.69728	5.25024e-09	2.52009e-07	13.551
Nagk	-0.648358	-8.69618	5.2628e-09	2.52009e-07	13.5487
3110009E18Rik	-0.807866	-8.69268	5.30298e-09	2.53022e-07	13.5416
Fam158a	-0.710585	-8.66718	5.6057e-09	2.66511e-07	13.4896
Myg1	-0.420427	-8.66279	5.6596e-09	2.68116e-07	13.4806
Setd1a	0.705496	8.65516	5.75455e-09	2.71648e-07	13.465
Zfp160	-0.510973	-8.64658	5.86326e-09	2.75801e-07	13.4474
6720467C03Rik	0.641606	8.6318	6.05555e-09	2.83843e-07	13.4172
N6amt2	-0.579676	-8.61817	6.23849e-09	2.91392e-07	13.3893
Stk19	0.625147	8.60641	6.40103e-09	2.97939e-07	13.3651
Map3k7ip3	0.697473	8.59142	6.6144e-09	3.06797e-07	13.3344
Dhx38	0.61965	8.57905	6.79594e-09	3.12632e-07	13.309
Zfp592	0.84787	8.57816	6.80921e-09	3.12632e-07	13.3071
Chrac1	0.40646	8.57793	6.81263e-09	3.12632e-07	13.3067
H47	0.637132	8.5765	6.83412e-09	3.12632e-07	13.3037
Smad2	-0.338144	-8.57373	6.87569e-09	3.13456e-07	13.298
Lsg1	0.445511	8.54959	7.24939e-09	3.29365e-07	13.2483
BC003281	0.350542	8.54348	7.34736e-09	3.3268e-07	13.2357
Men1	-0.482064	-8.52954	7.57567e-09	3.41855e-07	13.207
Tbc1d22a	0.521238	8.52196	7.70293e-09	3.46424e-07	13.1913
D10Jhu81e	-0.623636	-8.51501	7.82161e-09	3.49045e-07	13.177
Brms1	0.563139	8.51438	7.83254e-09	3.49045e-07	13.1757
Ddx20	0.566814	8.51395	7.83987e-09	3.49045e-07	13.1748
Ifitm2	1.11359	8.51238	7.86699e-09	3.49085e-07	13.1715
Rsl1d1	0.678874	8.50948	7.91728e-09	3.50149e-07	13.1656
Gosr2	0.467054	8.48803	8.30009e-09	3.65863e-07	13.1212
Elf2	0.282858	8.48242	8.40331e-09	3.68505e-07	13.1096
Pop4	0.55028	8.48177	8.41539e-09	3.68505e-07	13.1082
Ube1l	-1.05901	-8.47675	8.50901e-09	3.70716e-07	13.0978
Ccdc86	0.790987	8.47608	8.52157e-09	3.70716e-07	13.0965
Luzp1	0.765349	8.4731	8.57774e-09	3.70932e-07	13.0903
Nfkbia	1.46626	8.47286	8.58225e-09	3.70932e-07	13.0898
Rplp0	0.587706	8.4696	8.64416e-09	3.72398e-07	13.083
Dhx8	0.554128	8.46777	8.67916e-09	3.727e-07	13.0792
Shprh	-0.449778	-8.45052	9.01581e-09	3.84684e-07	13.0435
Csnk2a2	0.661036	8.45051	9.01602e-09	3.84684e-07	13.0434
Gse1	-0.642139	-8.43639	9.30165e-09	3.95602e-07	13.0141
Tmem184b	-0.659526	-8.43289	9.37399e-09	3.9741e-07	13.0068
AU022870	0.475972	8.4287	9.4612e-09	3.99833e-07	12.9981
Fkbp4	-1.15015	-8.42636	9.51018e-09	4.00631e-07	12.9933
Bbs7	-0.380903	-8.42493	9.54036e-09	4.00635e-07	12.9903
Nob1	0.561758	8.4225	9.59163e-09	4.01521e-07	12.9853
Tdrd3	-0.29467	-8.40486	9.9734e-09	4.16194e-07	12.9485
Hsd3b7	-0.899225	-8.39099	1.02845e-08	4.27837e-07	12.9197
Nfrkb	0.466448	8.37949	1.055e-08	4.37511e-07	12.8957
Rab31	0.964591	8.37744	1.0598e-08	4.38012e-07	12.8914
Utp11l	-0.523559	-8.37618	1.06278e-08	4.38012e-07	12.8888
Hist2h2aa1	0.958393	8.35889	1.10435e-08	4.53738e-07	12.8527
Lsm10	-0.696727	-8.3323	1.17154e-08	4.79644e-07	12.7971
Slc6a8	0.751131	8.33	1.17755e-08	4.79644e-07	12.7923
Clip1	0.597589	8.32962	1.17855e-08	4.79644e-07	12.7915
Aip	-0.527556	-8.32709	1.18518e-08	4.79644e-07	12.7862
Mus81	-0.30053	-8.32552	1.18934e-08	4.79644e-07	12.7829
Utx	0.735822	8.32492	1.19092e-08	4.79644e-07	12.7816
Retnlg	2.18598	8.32428	1.19263e-08	4.79644e-07	12.7803
Vamp2	0.56464	8.30661	1.24045e-08	4.97376e-07	12.7433
Hic2	0.306005	8.30364	1.24869e-08	4.99175e-07	12.737
Gpx3	1.65455	8.28261	1.30861e-08	5.21562e-07	12.6929
Csnk1e	0.718615	8.27595	1.3282e-08	5.25161e-07	12.6789
Copg	0.319462	8.27494	1.33118e-08	5.25161e-07	12.6768
Zfp715	0.527976	8.27437	1.33289e-08	5.25161e-07	12.6756
Zranb2	-0.742422	-8.27419	1.33342e-08	5.25161e-07	12.6752
Clec2d	-1.3621	-8.2699	1.34625e-08	5.2865e-07	12.6662
EG622320	-0.641206	-8.2668	1.3556e-08	5.30759e-07	12.6597
Herc2	-0.960513	-8.26179	1.37084e-08	5.33816e-07	12.6491
Eif2b2	0.530471	8.2616	1.37143e-08	5.33816e-07	12.6487
Tor1aip1	0.588114	8.22396	1.4918e-08	5.78329e-07	12.5694
2610020O08Rik	-0.463079	-8.22316	1.49448e-08	5.78329e-07	12.5678
Rwdd1	0.584003	8.22126	1.50083e-08	5.79103e-07	12.5638
LOC100047490	0.541845	8.21701	1.51517e-08	5.81754e-07	12.5548
Ltbr	0.364713	8.21664	1.51644e-08	5.81754e-07	12.554
Wrn	-0.541501	-8.20747	1.54791e-08	5.91571e-07	12.5346
Pard6a	-0.280495	-8.2066	1.55092e-08	5.91571e-07	12.5328
1110019N10Rik	-0.414707	-8.20346	1.56187e-08	5.94046e-07	12.5262
D11Wsu47e	-0.322572	-8.19848	1.5794e-08	5.99001e-07	12.5157
Oma1	-1.31696	-8.18702	1.62049e-08	6.1284e-07	12.4914
Zfp512	-0.584686	-8.18296	1.63534e-08	6.16703e-07	12.4828
Dhx36	0.739722	8.17814	1.65309e-08	6.21635e-07	12.4727
Taf12	-0.467913	-8.14285	1.78946e-08	6.71022e-07	12.3979
Nsun2	0.315776	8.13691	1.81354e-08	6.78141e-07	12.3853
Zfand2a	1.11882	8.13252	1.83154e-08	6.82289e-07	12.376
Fbxo3	-0.359921	-8.13171	1.83488e-08	6.82289e-07	12.3742
Map3k7ip2	0.626334	8.12998	1.84204e-08	6.82346e-07	12.3706
Nploc4	0.629159	8.1292	1.84529e-08	6.82346e-07	12.3689
Zcrb1	0.47492	8.11701	1.89664e-08	6.99391e-07	12.343
Neo1	0.662318	8.10985	1.92744e-08	7.08788e-07	12.3278
Jmjd1a	0.50762	8.10429	1.95174e-08	7.15745e-07	12.316
Gtf2h1	0.471816	8.10246	1.95981e-08	7.16732e-07	12.3121
Yrdc	0.752529	8.09795	1.97983e-08	7.22068e-07	12.3025
Prkrir	0.624931	8.0888	2.02112e-08	7.33356e-07	12.283
Mrpl35	-0.364303	-8.08865	2.0218e-08	7.33356e-07	12.2827
Gtf3c2	0.532653	8.08369	2.04457e-08	7.37708e-07	12.2721
2810485I05Rik	0.665433	8.08362	2.04488e-08	7.37708e-07	12.272
BC027231	0.592669	8.07713	2.07508e-08	7.46579e-07	12.2581
Aldh4a1	-1.19453	-8.0478	2.21724e-08	7.92195e-07	12.1956
LOC100048504	-0.345282	-8.04659	2.22328e-08	7.92195e-07	12.193
Trap1	-0.496533	-8.04618	2.22533e-08	7.92195e-07	12.1921
2700062C07Rik	0.457202	8.04612	2.22567e-08	7.92195e-07	12.192
Pnpla2	1.42367	8.0368	2.27308e-08	8.06913e-07	12.1721
2410017P07Rik	-0.430817	-8.02922	2.31239e-08	8.18683e-07	12.1559
Fam173a	-0.572547	-8.02094	2.35616e-08	8.31605e-07	12.1382
Ccdc90b	-0.549101	-8.01996	2.36138e-08	8.31605e-07	12.1361
1700065O13Rik	-0.214894	-8.01788	2.37257e-08	8.33342e-07	12.1316
Ank	-0.660713	-8.01657	2.37961e-08	8.33614e-07	12.1288
Spg7	-0.45166	-8.01502	2.38795e-08	8.34342e-07	12.1255
Maf1	0.791099	8.00401	2.4483e-08	8.53188e-07	12.1019
P2ry2	0.641898	7.989	2.53308e-08	8.80429e-07	12.0698
Timp1	1.56248	7.98515	2.55529e-08	8.85835e-07	12.0615
Hipk1	0.394118	7.98241	2.57123e-08	8.89046e-07	12.0556
Rnf138	0.266598	7.98009	2.58483e-08	8.91432e-07	12.0507
1700030K09Rik	-0.470745	-7.96876	2.65223e-08	9.12311e-07	12.0263
Ugt2b36	-1.09834	-7.95689	2.72472e-08	9.33068e-07	12.0008
Ncoa6	0.433852	7.95659	2.72659e-08	9.33068e-07	12.0002
Rprd2	0.457827	7.95311	2.74824e-08	9.38066e-07	11.9927
Hnrpdl	0.693879	7.94881	2.77521e-08	9.44848e-07	11.9835
EG434858	0.447519	7.94647	2.79008e-08	9.47487e-07	11.9784
Bcs1l	-0.506852	-7.94461	2.80185e-08	9.49064e-07	11.9744
Slc10a6	1.01968	7.94001	2.83136e-08	9.56627e-07	11.9645
Mina	-0.594825	-7.93183	2.88458e-08	9.7214e-07	11.9469
Ube2j2	0.214897	7.92738	2.91391e-08	9.79514e-07	11.9374
Sfrs3	-0.658254	-7.92629	2.92118e-08	9.79514e-07	11.935
Cstb	0.891016	7.92482	2.93097e-08	9.80327e-07	11.9318
1110007M04Rik	0.719067	7.92227	2.94804e-08	9.82847e-07	11.9264
Samd9l	-1.41982	-7.92149	2.95327e-08	9.82847e-07	11.9247
Ccdc59	0.472624	7.91108	3.02422e-08	1.00339e-06	11.9022
Zbtb41	0.412336	7.91009	3.03103e-08	1.00339e-06	11.9001
LOC100046039	-0.800194	-7.90849	3.04211e-08	1.00339e-06	11.8966
Psmc1	0.654629	7.90805	3.04516e-08	1.00339e-06	11.8957
Dnajc5	0.65497	7.90581	3.06075e-08	1.00604e-06	11.8909
Map3k6	1.3092	7.90267	3.08273e-08	1.01077e-06	11.8841
Spg20	-0.6013	-7.88514	3.20855e-08	1.04944e-06	11.8463
2410002O22Rik	-0.54504	-7.87249	3.30254e-08	1.07753e-06	11.8189
Pscd3	0.863719	7.8689	3.3298e-08	1.08125e-06	11.8112
Mff	0.414757	7.86786	3.33769e-08	1.08125e-06	11.8089
Efr3a	-0.417717	-7.86778	3.33828e-08	1.08125e-06	11.8088
Fbxo6	0.514795	7.85782	3.41519e-08	1.10347e-06	11.7872
G3bp1	-0.605086	-7.85588	3.43037e-08	1.10569e-06	11.783
Rrp15	0.615563	7.83608	3.58936e-08	1.15414e-06	11.7401
Scand1	0.530561	7.83192	3.62367e-08	1.15771e-06	11.7311
Rbm18	0.383898	7.83162	3.6262e-08	1.15771e-06	11.7305
Arl6ip1	-0.905371	-7.83157	3.62654e-08	1.15771e-06	11.7304
BC002230	0.418474	7.81207	3.79225e-08	1.20771e-06	11.6881
Tnip2	0.445971	7.80261	3.87546e-08	1.23049e-06	11.6675
Cebpb	1.44224	7.80184	3.88226e-08	1.23049e-06	11.6659
Mrpl49	-0.324594	-7.79132	3.97714e-08	1.25757e-06	11.643
Zmat5	-0.514863	-7.78275	4.05616e-08	1.27952e-06	11.6244
LOC100047800	-0.646921	-7.78	4.08183e-08	1.28457e-06	11.6184
Bet1l	0.720967	7.7781	4.09974e-08	1.28716e-06	11.6143
Tmem9b	0.351575	7.76321	4.24239e-08	1.32882e-06	11.5819
Tubd1	-0.232246	-7.75423	4.33093e-08	1.35164e-06	11.5623
Cdan1	0.403768	7.75377	4.33555e-08	1.35164e-06	11.5613
Zkscan6	0.367845	7.74151	4.45958e-08	1.38705e-06	11.5346
Osgep	-0.37091	-7.74046	4.4703e-08	1.38715e-06	11.5323
Ube2b	-1.22804	-7.73933	4.482e-08	1.38754e-06	11.5298
Sec61a1	0.549375	7.7366	4.51026e-08	1.39305e-06	11.5239
Phf20l1	0.215195	7.73497	4.52717e-08	1.39504e-06	11.5203
Nol10	0.722147	7.72234	4.66084e-08	1.43291e-06	11.4927
Adam17	-0.654846	-7.71764	4.71159e-08	1.44518e-06	11.4825
Ndor1	0.343962	7.7162	4.72723e-08	1.44664e-06	11.4793
Nadk	-0.952286	-7.71159	4.77776e-08	1.45875e-06	11.4693
LOC668492	0.434289	7.70054	4.90112e-08	1.49299e-06	11.4451
Grn	0.943045	7.69746	4.93611e-08	1.50022e-06	11.4384
Eif2ak2	-0.816556	-7.69628	4.94955e-08	1.50088e-06	11.4358
Mt2	1.81765	7.69228	4.99538e-08	1.51133e-06	11.427
Rapgef6	-0.466104	-7.68895	5.03403e-08	1.51957e-06	11.4197
Dapk2	-0.616305	-7.68684	5.05852e-08	1.52351e-06	11.4151
Usp19	0.700245	7.68126	5.1242e-08	1.53981e-06	11.4029
Rpia	-0.656571	-7.68018	5.13697e-08	1.54017e-06	11.4005
Rsrc2	-0.469503	-7.67896	5.1514e-08	1.54102e-06	11.3979
Gpr107	-0.638191	-7.67749	5.16893e-08	1.5428e-06	11.3947
LOC100043257	1.59401	7.6751	5.19762e-08	1.54789e-06	11.3894
Ctdsp2	0.392256	7.67176	5.23785e-08	1.55639e-06	11.3821
Arhgef18	-1.18888	-7.66812	5.28207e-08	1.56453e-06	11.3741
2310003L22Rik	-0.231146	-7.66758	5.28877e-08	1.56453e-06	11.3729
Ubp1	0.377529	7.66645	5.30252e-08	1.56513e-06	11.3705
Ralbp1	-0.748955	-7.66366	5.33683e-08	1.57177e-06	11.3644
Stat1	-1.05907	-7.66074	5.37296e-08	1.57892e-06	11.358
Ints12	-0.455751	-7.65814	5.40539e-08	1.58495e-06	11.3523
6430510M02Rik	-0.627173	-7.65683	5.42179e-08	1.58626e-06	11.3494
Nfe2l2	-0.948628	-7.65358	5.46275e-08	1.59474e-06	11.3422
Dedd2	0.956195	7.6483	5.52986e-08	1.6108e-06	11.3307
1700109H08Rik	0.44293	7.64311	5.59666e-08	1.6267e-06	11.3193
S100a8	3.28201	7.62743	5.80364e-08	1.68318e-06	11.2848
Sf1	0.453579	7.62398	5.85024e-08	1.69301e-06	11.2773
Pycrl	-0.758086	-7.61307	6.00007e-08	1.73098e-06	11.2533
Bub3	-0.329207	-7.61254	6.00747e-08	1.73098e-06	11.2521
Prmt2	-1.00086	-7.60803	6.07056e-08	1.74538e-06	11.2422
Chi3l1	1.57014	7.60067	6.17513e-08	1.77162e-06	11.226
Wipi1	0.586317	7.59643	6.23618e-08	1.78529e-06	11.2166
2810046L04Rik	0.768596	7.59547	6.25005e-08	1.78542e-06	11.2145
Aof1	-0.23103	-7.58929	6.34032e-08	1.80733e-06	11.2009
Nudt1	-0.648666	-7.58095	6.46437e-08	1.83875e-06	11.1826
Msi2	0.811574	7.57308	6.58362e-08	1.86868e-06	11.1652
Tmem60	0.435762	7.56648	6.68552e-08	1.89357e-06	11.1506
Cdk9	0.545502	7.55912	6.80091e-08	1.92216e-06	11.1344
Cpt2	-0.964317	-7.55314	6.89613e-08	1.94494e-06	11.1212
Rbak	0.627592	7.5519	6.91595e-08	1.94641e-06	11.1185
2700078K21Rik	0.610622	7.54421	7.0409e-08	1.97739e-06	11.1015
Mrpl36	-0.765393	-7.53525	7.18927e-08	2.01481e-06	11.0817
Sema4a	-0.713407	-7.52688	7.33085e-08	2.05017e-06	11.0632
BC003236	0.912577	7.52433	7.37451e-08	2.05806e-06	11.0575
Dgke	0.233269	7.50572	7.70154e-08	2.14483e-06	11.0163
Fahd1	-1.04202	-7.49979	7.80892e-08	2.1702e-06	11.0032
Ppp1r9a	-0.797918	-7.49708	7.85844e-08	2.17941e-06	10.9972
Sfrs6	0.763617	7.49451	7.9057e-08	2.18796e-06	10.9915
BC017612	-0.430448	-7.49334	7.92724e-08	2.18937e-06	10.9889
Mapkapk2	0.926221	7.48792	8.02826e-08	2.21267e-06	10.9769
C2cd3	-0.387242	-7.48291	8.12274e-08	2.23409e-06	10.9658
Uhrf2	0.513658	7.47839	8.20891e-08	2.25314e-06	10.9557
A830007P12Rik	-0.660666	-7.47597	8.25545e-08	2.26125e-06	10.9504
Muted	-0.540967	-7.47369	8.2996e-08	2.26867e-06	10.9453
Ssr3	0.508679	7.46993	8.37282e-08	2.28399e-06	10.9369
Tmem192	0.727473	7.46238	8.52187e-08	2.3199e-06	10.9202
2610003J06Rik	-0.621502	-7.44744	8.82508e-08	2.39754e-06	10.887
Matr3	0.709335	7.44471	8.88156e-08	2.40797e-06	10.8809
Klhl7	0.534498	7.43853	9.01092e-08	2.43808e-06	10.8672
Tex2	-0.281579	-7.42969	9.19952e-08	2.48406e-06	10.8475
U2af1l4	-0.321719	-7.42741	9.24872e-08	2.49229e-06	10.8424
Zfp628	0.347224	7.42568	9.28635e-08	2.49737e-06	10.8386
D10Ertd641e	0.838361	7.41895	9.43404e-08	2.53197e-06	10.8236
Ttc1	0.460915	7.41802	9.45458e-08	2.53238e-06	10.8215
Fbxo4	0.487471	7.41527	9.51571e-08	2.54364e-06	10.8154
Cttnbp2nl	1.07439	7.40822	9.67432e-08	2.57593e-06	10.7997
Ankzf1	-0.332791	-7.40818	9.67522e-08	2.57593e-06	10.7996
Acp6	-0.571474	-7.40502	9.74725e-08	2.58503e-06	10.7925
Acox3	-0.353997	-7.40393	9.77201e-08	2.58503e-06	10.7901
Med6	0.448789	7.40357	9.78043e-08	2.58503e-06	10.7893
AI846148	0.594757	7.40328	9.78708e-08	2.58503e-06	10.7886
Mcee	-0.579969	-7.39319	1.00214e-07	2.64169e-06	10.7662
Tigd2	0.565391	7.39168	1.00571e-07	2.64585e-06	10.7628
Ccdc77	-0.262099	-7.38673	1.01746e-07	2.66683e-06	10.7517
D030074E01Rik	0.561933	7.38662	1.01773e-07	2.66683e-06	10.7515
0610007P14Rik	-0.739459	-7.3858	1.01969e-07	2.66683e-06	10.7497
Pla2g15	-0.876447	-7.38125	1.03065e-07	2.69019e-06	10.7395
Lman2l	-0.477254	-7.37146	1.05463e-07	2.7474e-06	10.7176
Lace1	-0.76874	-7.36793	1.06341e-07	2.76386e-06	10.7097
Acot8	-0.440211	-7.36702	1.06569e-07	2.76386e-06	10.7077
Rrm2b	-0.3861	-7.36643	1.06717e-07	2.76386e-06	10.7064
Tnfrsf1a	0.444439	7.35466	1.09713e-07	2.83591e-06	10.6801
Gspt1	-0.425934	-7.34211	1.13e-07	2.91522e-06	10.652
LOC654467	0.564311	7.34058	1.13408e-07	2.9201e-06	10.6486
Edc4	0.473272	7.33262	1.15554e-07	2.9696e-06	10.6307
Inpp5k	0.597577	7.33172	1.15799e-07	2.97016e-06	10.6287
Ncbp2	-0.199647	-7.329	1.16542e-07	2.98349e-06	10.6226
Mmp14	1.12719	7.32221	1.18422e-07	3.0258e-06	10.6074
Rbms1	0.783568	7.31697	1.19892e-07	3.05748e-06	10.5957
Hyal2	-1.08726	-7.31589	1.20199e-07	3.05945e-06	10.5932
Thoc3	0.242225	7.3106	1.21707e-07	3.09192e-06	10.5814
Nol11	0.516741	7.30638	1.22923e-07	3.11109e-06	10.5719
Zfml	-0.525439	-7.30636	1.22929e-07	3.11109e-06	10.5719
Gfer	-0.608748	-7.30338	1.23797e-07	3.1271e-06	10.5652
1500010J02Rik	-0.332093	-7.30252	1.24049e-07	3.12754e-06	10.5633
Gorasp2	0.479728	7.30038	1.24676e-07	3.1374e-06	10.5585
Socs2	1.18651	7.29934	1.24981e-07	3.13915e-06	10.5561
Slc12a3	0.373165	7.29746	1.25539e-07	3.14486e-06	10.5519
Uros	-0.721155	-7.29675	1.2575e-07	3.14486e-06	10.5503
Mthfd1	-0.694633	-7.29618	1.25917e-07	3.14486e-06	10.549
Osgepl1	-0.315996	-7.29344	1.26735e-07	3.15935e-06	10.5429
9330134C04Rik	-0.449297	-7.29161	1.27282e-07	3.16145e-06	10.5388
Ccdc130	-0.403924	-7.29157	1.27294e-07	3.16145e-06	10.5387
Znhit3	0.327085	7.28666	1.2878e-07	3.18738e-06	10.5276
Rbm41	0.318419	7.28654	1.28817e-07	3.18738e-06	10.5274
Vps45	-0.47621	-7.28461	1.29405e-07	3.19599e-06	10.523
B230312I18Rik	-0.399905	-7.27797	1.31449e-07	3.24047e-06	10.5081
Fbxo9	-0.477803	-7.27373	1.32774e-07	3.26707e-06	10.4986
Spsb2	-0.562084	-7.27233	1.33213e-07	3.27182e-06	10.4954
Neu1	0.60411	7.27092	1.33658e-07	3.27671e-06	10.4923
Mrpl38	-0.489363	-7.26803	1.34573e-07	3.29308e-06	10.4858
Arsb	-0.357777	-7.25183	1.39828e-07	3.41539e-06	10.4493
Scamp2	0.44797	7.25088	1.4014e-07	3.41675e-06	10.4472
Mbip	0.231541	7.24921	1.40697e-07	3.42406e-06	10.4434
Taz	-0.603919	-7.22774	1.4803e-07	3.59594e-06	10.3951
Narg2	-0.35422	-7.21212	1.53612e-07	3.72475e-06	10.3598
Sap30l	0.481613	7.2078	1.55195e-07	3.75629e-06	10.3501
2610020C11Rik	0.646107	7.20407	1.56571e-07	3.78272e-06	10.3417
Sav1	0.730431	7.20213	1.57296e-07	3.79335e-06	10.3373
Pcbd2	-0.629098	-7.19814	1.58792e-07	3.8225e-06	10.3282
Prkcbp1	-0.647791	-7.19616	1.59539e-07	3.8283e-06	10.3238
Gpbp1	-0.477044	-7.19598	1.59608e-07	3.8283e-06	10.3234
Anp32e	-0.752506	-7.19044	1.61717e-07	3.8719e-06	10.3109
Ripk1	0.501901	7.18932	1.62147e-07	3.87523e-06	10.3083
BC053749	-0.168581	-7.1878	1.62737e-07	3.88235e-06	10.3049
Stk38l	-0.541139	-7.18688	1.63092e-07	3.88387e-06	10.3028
Qrsl1	-0.538638	-7.18457	1.63986e-07	3.89817e-06	10.2976
Cul4b	-0.44588	-7.17891	1.66206e-07	3.94391e-06	10.2848
LOC100047707	0.619416	7.1739	1.68195e-07	3.98402e-06	10.2735
Foxj2	0.383741	7.17224	1.68859e-07	3.98609e-06	10.2697
Sphk1	0.636497	7.17219	1.68882e-07	3.98609e-06	10.2696
Bxdc2	0.66539	7.17008	1.69731e-07	3.99903e-06	10.2648
1110058L19Rik	-0.600745	-7.15456	1.76108e-07	4.13571e-06	10.2297
Med8	0.383463	7.15423	1.76245e-07	4.13571e-06	10.2289
Ttc17	-0.67848	-7.15371	1.76464e-07	4.13571e-06	10.2278
Tubg1	-0.408527	-7.13799	1.83188e-07	4.28577e-06	10.1921
Phc1	0.30538	7.13318	1.85293e-07	4.32741e-06	10.1812
3830406C13Rik	-0.443725	-7.13087	1.86318e-07	4.34311e-06	10.176
Zranb1	0.612271	7.13019	1.86618e-07	4.34311e-06	10.1745
Chd8	0.317656	7.12943	1.86958e-07	4.34343e-06	10.1727
Hip2	0.517922	7.12492	1.88974e-07	4.38262e-06	10.1625
E330018D03Rik	0.821932	7.11962	1.91377e-07	4.43064e-06	10.1505
Slc25a19	-0.294203	-7.11849	1.91894e-07	4.43488e-06	10.1479
Lemd2	0.717181	7.1108	1.95439e-07	4.50898e-06	10.1305
Arih2	0.828086	7.09883	2.01098e-07	4.63151e-06	10.1033
Klhdc2	0.609981	7.09025	2.05254e-07	4.71907e-06	10.0838
Gstz1	-0.55428	-7.07923	2.10725e-07	4.83651e-06	10.0587
Slc25a17	-0.5495	-7.07749	2.11603e-07	4.8483e-06	10.0547
Serinc1	0.50073	7.07581	2.12455e-07	4.85946e-06	10.0509
Gnl2	0.478731	7.07028	2.15279e-07	4.91561e-06	10.0383
BC003885	0.446244	7.06793	2.16491e-07	4.9348e-06	10.033
Xpa	0.561412	7.06683	2.17057e-07	4.93926e-06	10.0305
Cpne8	0.769445	7.06286	2.1913e-07	4.97791e-06	10.0214
Gpsn2	-0.566558	-7.06091	2.2015e-07	4.99256e-06	10.017
Alkbh7	-0.564449	-7.06002	2.20617e-07	4.99466e-06	10.015
Pigq	-0.904329	-7.05688	2.22284e-07	5.01948e-06	10.0078
Zbtb17	0.387405	7.05653	2.22468e-07	5.01948e-06	10.007
Dnajc16	0.291988	7.05531	2.23117e-07	5.0256e-06	10.0042
Snx24	0.737038	7.05458	2.23506e-07	5.02587e-06	10.0026
Mrps25	-0.387179	-7.05313	2.24283e-07	5.03243e-06	9.99925
Fnta	0.322387	7.05262	2.24554e-07	5.03243e-06	9.9981
Als2cr13	0.529174	7.04115	2.30801e-07	5.16373e-06	9.97194
Thumpd1	0.601125	7.03637	2.33455e-07	5.21435e-06	9.96104
Axud1	1.19279	7.03242	2.3567e-07	5.24737e-06	9.95203
Chmp4b	0.661112	7.03233	2.35722e-07	5.24737e-06	9.95182
Zc3hc1	0.280086	7.02801	2.38171e-07	5.29304e-06	9.94197
Gtf2e1	-0.514843	-7.02424	2.4033e-07	5.33211e-06	9.93336
Atg16l1	0.637108	7.02257	2.41296e-07	5.34465e-06	9.92954
Arl2bp	0.734944	7.01973	2.42939e-07	5.37211e-06	9.92307
LOC100044101	-0.5429	-7.01685	2.44622e-07	5.40036e-06	9.91648
2610101N10Rik	-0.438026	-7.01434	2.46096e-07	5.4239e-06	9.91075
Strap	0.481539	7.01148	2.47791e-07	5.45221e-06	9.90421
Zswim4	0.638909	7.01016	2.48573e-07	5.4604e-06	9.90121
Epn2	0.371239	7.00904	2.49241e-07	5.46606e-06	9.89865
1500001L15Rik	0.607315	6.99903	2.55295e-07	5.58961e-06	9.87576
Csk	-0.83899	-6.9946	2.58016e-07	5.63992e-06	9.86565
Fcgr4	1.09556	6.99235	2.59413e-07	5.65056e-06	9.8605
Pdrg1	-0.463176	-6.99191	2.59687e-07	5.65056e-06	9.85949
5430437P03Rik	-0.423513	-6.99177	2.59776e-07	5.65056e-06	9.85916
Fbxl14	0.383948	6.98814	2.62045e-07	5.69062e-06	9.85087
Gmpr2	-0.504173	-6.98731	2.62569e-07	5.6927e-06	9.84896
2400010D15Rik	-0.627398	-6.9852	2.639e-07	5.71225e-06	9.84414
Ppp3cb	-0.594918	-6.97871	2.68046e-07	5.79258e-06	9.82927
5133401N09Rik	-0.46075	-6.9733	2.71546e-07	5.8587e-06	9.8169
Socs3	1.68239	6.97191	2.72456e-07	5.86882e-06	9.81371
Itgav	0.5043	6.96215	2.78916e-07	5.99827e-06	9.79135
B020018G12Rik	0.624177	6.95981	2.80489e-07	6.02237e-06	9.78599
Rab8a	-0.468264	-6.95683	2.82504e-07	6.05588e-06	9.77916
Dot1l	0.71877	6.94352	2.91684e-07	6.24261e-06	9.74865
Exdl2	-0.439809	-6.93308	2.991e-07	6.39104e-06	9.7247
Rfc2	-0.77734	-6.9324	2.99588e-07	6.39121e-06	9.72314
2010003O18Rik	-0.376498	-6.92731	3.0328e-07	6.45962e-06	9.71145
Ahnak	0.941578	6.92659	3.03804e-07	6.46044e-06	9.70981
Papolg	-0.376481	-6.92525	3.04791e-07	6.46582e-06	9.70671
Mrps30	0.547879	6.92492	3.05028e-07	6.46582e-06	9.70597
Ercc4	0.344845	6.91762	3.10437e-07	6.56415e-06	9.6892
Sh3glb1	0.590537	6.91733	3.10653e-07	6.56415e-06	9.68853
Dnajc30	0.450285	6.91212	3.14576e-07	6.63651e-06	9.67656
4933439C20Rik	-0.856219	-6.90172	3.22552e-07	6.77695e-06	9.65266
Pdgfra	0.985766	6.90159	3.22655e-07	6.77695e-06	9.65235
Psmb9	-0.829823	-6.90145	3.2276e-07	6.77695e-06	9.65204
Hnrpa1	0.391678	6.89588	3.27126e-07	6.8578e-06	9.63922
Pitpna	0.578664	6.89333	3.29145e-07	6.88927e-06	9.63335
Sars2	-0.230195	-6.88893	3.32648e-07	6.95167e-06	9.62324
Zfp472	0.674631	6.88648	3.34619e-07	6.9819e-06	9.6176
Zranb3	-0.368922	-6.87099	3.4736e-07	7.23639e-06	9.58194
Rnps1	0.441952	6.86541	3.52067e-07	7.32299e-06	9.56909
LOC100048313	-0.886803	-6.86242	3.54619e-07	7.36456e-06	9.56219
Zbtb22	0.335506	6.86083	3.55982e-07	7.37382e-06	9.55853
Rtn4ip1	-0.584266	-6.86061	3.56172e-07	7.37382e-06	9.55802
Ptpn21	0.572667	6.8519	3.63746e-07	7.51892e-06	9.53793
Rsn	0.714908	6.84854	3.66706e-07	7.56836e-06	9.53019
Ctps	0.926661	6.84714	3.67948e-07	7.58223e-06	9.52697
Usp21	-0.337714	-6.84542	3.6948e-07	7.60203e-06	9.523
Csnk1g3	-0.541179	-6.84466	3.70162e-07	7.60432e-06	9.52124
Mettl8	-0.257593	-6.84379	3.70943e-07	7.60862e-06	9.51922
Nip7	0.75642	6.84307	3.71581e-07	7.60999e-06	9.51758
Cnnm3	0.189518	6.8414	3.73091e-07	7.62916e-06	9.51371
Rab28	0.351254	6.83624	3.77765e-07	7.7129e-06	9.50182
Ppapdc1b	0.680057	6.83508	3.7883e-07	7.72279e-06	9.49914
LOC100046081	0.441339	6.8298	3.83698e-07	7.81008e-06	9.48694
Mkrn2	0.416682	6.82899	3.8445e-07	7.81342e-06	9.48508
Papola	-0.649312	-6.82134	3.9163e-07	7.94723e-06	9.4674
Rbm8a	-0.369776	-6.82029	3.92625e-07	7.95194e-06	9.46498
Pou2f1	0.272041	6.81983	3.93057e-07	7.95194e-06	9.46393
Tomm34	0.458289	6.8175	3.95282e-07	7.98481e-06	9.45854
LOC100047214	0.423421	6.81345	3.99178e-07	8.05131e-06	9.44917
Mrpl34	-0.552733	-6.81224	4.0035e-07	8.06273e-06	9.44637
Edn1	1.18656	6.80913	4.0337e-07	8.10285e-06	9.4392
Ahctf1	0.688712	6.80894	4.0356e-07	8.10285e-06	9.43875
4432405B04Rik	0.142531	6.80736	4.05103e-07	8.12159e-06	9.4351
Cp	1.14732	6.80661	4.05837e-07	8.12406e-06	9.43338
Cirh1a	0.574377	6.79968	4.1271e-07	8.24924e-06	9.41734
Dph3	0.368222	6.79764	4.14746e-07	8.27751e-06	9.41264
LOC100045782	0.528747	6.79404	4.18387e-07	8.33767e-06	9.40429
Tmem41a	0.52841	6.79194	4.20514e-07	8.36753e-06	9.39944
Lrg1	1.91752	6.78487	4.27779e-07	8.49084e-06	9.38308
LOC100048221	0.336395	6.78467	4.27986e-07	8.49084e-06	9.38262
Josd3	0.72116	6.78257	4.30176e-07	8.52159e-06	9.37775
Pde6d	-0.422299	-6.77715	4.35859e-07	8.62134e-06	9.36521
Spg21	0.540912	6.77454	4.38624e-07	8.66315e-06	9.35917
Zfp143	-0.219745	-6.77382	4.39395e-07	8.66552e-06	9.35749
Sbno1	0.37182	6.76732	4.46381e-07	8.79027e-06	9.34242
Pip4k2b	-0.349269	-6.76565	4.48191e-07	8.81288e-06	9.33856
Mat2b	0.466349	6.75856	4.5596e-07	8.95242e-06	9.32214
Aacs	-1.45125	-6.75775	4.5686e-07	8.95688e-06	9.32026
Rab4a	0.517444	6.75691	4.57792e-07	8.96196e-06	9.31831
Ube2e1	0.456476	6.75137	4.63989e-07	9.06992e-06	9.30546
Psma2	0.394748	6.74416	4.72182e-07	9.21655e-06	9.28874
Nutf2	-0.356617	-6.73103	4.87479e-07	9.50121e-06	9.25828
Med16	0.45491	6.72481	4.94908e-07	9.6319e-06	9.24382
Rab35	0.497444	6.72136	4.99075e-07	9.69881e-06	9.23581
Hint1	0.406431	6.70901	5.14297e-07	9.98006e-06	9.2071
Il1r2	1.14042	6.70753	5.16146e-07	1.00014e-05	9.20367
Mtbp	0.361625	6.70463	5.19796e-07	1.00574e-05	9.19694
C78339	0.232137	6.69898	5.26995e-07	1.01819e-05	9.18379
Nmt1	0.524244	6.69495	5.32186e-07	1.02673e-05	9.17442
Pip4k2c	0.441582	6.69412	5.33264e-07	1.02732e-05	9.17249
Tnrc6a	0.656086	6.68908	5.39847e-07	1.03817e-05	9.16076
Eif4e2	0.299186	6.68862	5.40455e-07	1.03817e-05	9.15969
Tmco4	0.499982	6.68689	5.42739e-07	1.04106e-05	9.15566
1810020D17Rik	-0.656969	-6.68378	5.46861e-07	1.04745e-05	9.14843
Pias1	0.400483	6.68	5.5192e-07	1.05563e-05	9.13962
Wdr8	-0.254705	-6.67691	5.56092e-07	1.06061e-05	9.13243
Sfrs5	0.59903	6.6766	5.56507e-07	1.06061e-05	9.13171
Trim33	0.366055	6.6763	5.56917e-07	1.06061e-05	9.13101
E2f6	-0.560181	-6.67564	5.5782e-07	1.06082e-05	9.12946
Hnrpl	0.542599	6.67481	5.58947e-07	1.06144e-05	9.12753
Mib1	0.493789	6.66759	5.68865e-07	1.07874e-05	9.11072
A730098D12Rik	0.592565	6.66226	5.763e-07	1.08912e-05	9.0983
Elmod2	0.162111	6.66205	5.76601e-07	1.08912e-05	9.0978
Plaur	0.803801	6.66191	5.76796e-07	1.08912e-05	9.09748
Cugbp1	-0.284287	-6.6483	5.96259e-07	1.12428e-05	9.06576
Igtp	-1.33506	-6.64104	6.06922e-07	1.14277e-05	9.04881
Lrp10	0.437058	6.63995	6.08529e-07	1.14417e-05	9.04628
Ogdh	-0.686617	-6.63658	6.13566e-07	1.15202e-05	9.0384
Rreb1	-0.669483	-6.63473	6.16339e-07	1.15559e-05	9.03409
Elk4	0.161006	6.63169	6.20934e-07	1.16257e-05	9.02699
LOC100042179	-0.566912	-6.62817	6.26296e-07	1.17096e-05	9.01877
Lrrc29	-0.295077	-6.62224	6.35419e-07	1.18635e-05	9.00494
Rnf40	0.355751	6.61803	6.41997e-07	1.19696e-05	8.99509
Cog6	-0.527752	-6.61455	6.47477e-07	1.20549e-05	8.98696
Anapc2	-0.282717	-6.61092	6.53239e-07	1.21451e-05	8.97849
Arf6	0.559921	6.60973	6.55148e-07	1.21636e-05	8.9757
Mrps26	0.34929	6.60879	6.56656e-07	1.21747e-05	8.9735
Casp7	-0.581462	-6.60608	6.61016e-07	1.22329e-05	8.96717
Zfp790	-0.276797	-6.6057	6.61636e-07	1.22329e-05	8.96628
Scp2	-0.5604	-6.60465	6.63331e-07	1.22472e-05	8.96383
Bmper	1.06921	6.5992	6.72232e-07	1.23944e-05	8.95108
Als2	-0.816984	-6.59725	6.75453e-07	1.24366e-05	8.94651
Irf1	-0.637802	-6.5954	6.78502e-07	1.24754e-05	8.94221
Rab11b	0.581784	6.59189	6.84365e-07	1.25659e-05	8.93398
Bach1	0.560107	6.59004	6.87468e-07	1.26055e-05	8.92965
2810470D21Rik	0.290821	6.57285	7.17008e-07	1.31181e-05	8.88941
Slc30a1	0.918606	6.57262	7.17395e-07	1.31181e-05	8.8889
AI553587	-0.211968	-6.57074	7.20718e-07	1.31481e-05	8.88448
D12Ertd647e	-0.840463	-6.57057	7.21014e-07	1.31481e-05	8.88408
ENSMUSG00000053178	-0.405044	-6.56216	7.36013e-07	1.34033e-05	8.86439
Ipo5	0.371797	6.5565	7.46301e-07	1.35721e-05	8.85111
Cdk5	-0.300072	-6.55161	7.55289e-07	1.37168e-05	8.83966
Rpa3	-0.569566	-6.55055	7.57265e-07	1.37339e-05	8.83716
2610204K14Rik	0.338011	6.54904	7.60071e-07	1.37661e-05	8.83362
Zfpl1	0.375077	6.54661	7.64597e-07	1.38292e-05	8.82794
Ttc19	0.229359	6.53876	7.7947e-07	1.40791e-05	8.80951
Zmym5	0.474505	6.53602	7.84713e-07	1.41546e-05	8.8031
Tgfbr2	0.587526	6.53528	7.86145e-07	1.41613e-05	8.80136
Dtx4	0.334436	6.53145	7.93571e-07	1.42757e-05	8.79236
Hirip3	-0.527634	-6.52734	8.01604e-07	1.44007e-05	8.78273
Frs2	0.585441	6.52486	8.06491e-07	1.4469e-05	8.77691
Pdcl	-0.442507	-6.52358	8.09046e-07	1.44953e-05	8.77388
Endod1	-0.882262	-6.52289	8.10415e-07	1.45003e-05	8.77227
Usp30	0.333742	6.51593	8.24368e-07	1.47302e-05	8.75593
LOC100047393	0.441676	6.51274	8.30851e-07	1.48261e-05	8.74844
Litaf	0.951002	6.5107	8.35026e-07	1.48807e-05	8.74364
Abcb9	-0.2649	-6.50897	8.38574e-07	1.49239e-05	8.73959
Jak2	0.613762	6.50476	8.47292e-07	1.50589e-05	8.72969
Ccdc51	-0.39513	-6.50044	8.56331e-07	1.51993e-05	8.71954
Rbm4b	-0.466744	-6.4982	8.61057e-07	1.52406e-05	8.71427
Abcb6	-0.743939	-6.49738	8.62803e-07	1.52406e-05	8.71233
Lgmn	1.10093	6.4971	8.63388e-07	1.52406e-05	8.71168
Tfip11	0.38316	6.49697	8.63656e-07	1.52406e-05	8.71139
Adrm1	0.478591	6.49663	8.64382e-07	1.52406e-05	8.71058
Ndufs8	-0.564473	-6.48638	8.86445e-07	1.56089e-05	8.68646
Wtip	0.535696	6.4838	8.92078e-07	1.56697e-05	8.6804
Dmwd	0.577614	6.48372	8.92251e-07	1.56697e-05	8.68022
Hdac10	-0.185383	-6.48253	8.94858e-07	1.56948e-05	8.67742
Tyms-ps	-0.645671	-6.48066	8.99001e-07	1.57266e-05	8.673
M6prbp1	-0.54161	-6.48064	8.99036e-07	1.57266e-05	8.67297
2310003C23Rik	-0.688295	-6.47707	9.06962e-07	1.58445e-05	8.66457
Wdr32	0.33162	6.46952	9.23963e-07	1.61203e-05	8.64679
Swap70	-0.613422	-6.46189	9.41482e-07	1.63806e-05	8.62882
Bbs4	0.624016	6.46162	9.4209e-07	1.63806e-05	8.6282
1810009A15Rik	-0.41026	-6.46141	9.42574e-07	1.63806e-05	8.62771
Polr2d	0.394517	6.4601	9.45637e-07	1.64124e-05	8.6246
LOC100044468	-0.63876	-6.45768	9.51271e-07	1.64775e-05	8.61892
Hsp105	-0.666262	-6.45741	9.5192e-07	1.64775e-05	8.61826
Irs2	1.19426	6.4569	9.53103e-07	1.64775e-05	8.61708
Them2	-0.701849	-6.45599	9.55245e-07	1.64931e-05	8.61493
LOC100048076	0.651347	6.45517	9.57166e-07	1.65049e-05	8.613
Pxmp4	-0.581534	-6.45292	9.6249e-07	1.65752e-05	8.6077
Rpl35	0.49828	6.44867	9.72608e-07	1.67279e-05	8.59769
Tmem201	0.291617	6.44762	9.75125e-07	1.67495e-05	8.59521
Zc3h14	0.338964	6.44258	9.87322e-07	1.69372e-05	8.58331
Cryzl1	-0.294001	-6.43953	9.94747e-07	1.70426e-05	8.57614
Galnt10	-0.345396	-6.43845	9.97407e-07	1.70662e-05	8.57359
LOC100041290	0.261321	6.43508	1.00572e-06	1.71864e-05	8.56564
Arl16	-0.424592	-6.43227	1.01272e-06	1.72837e-05	8.55901
Tbp	0.506419	6.4243	1.0328e-06	1.7572e-05	8.54021
Nsun4	-0.617143	-6.42409	1.03334e-06	1.7572e-05	8.53971
Ddx3y	0.823821	6.42367	1.0344e-06	1.7572e-05	8.53873
Rab6	0.332534	6.42348	1.03489e-06	1.7572e-05	8.53827
Clk4	0.60497	6.42023	1.04322e-06	1.76909e-05	8.5306
Gsk3b	0.447405	6.40543	1.08201e-06	1.83253e-05	8.49565
LOC100046918	-0.554099	-6.4004	1.0955e-06	1.85302e-05	8.48379
Acpp	0.562199	6.39517	1.10975e-06	1.8746e-05	8.47142
Lage3	-0.350539	-6.39468	1.11107e-06	1.8746e-05	8.47027
Slc30a9	-0.202874	-6.39167	1.11937e-06	1.88621e-05	8.46315
Cox19	-0.489207	-6.3896	1.1251e-06	1.89347e-05	8.45826
Bcap29	0.496549	6.38763	1.13061e-06	1.90034e-05	8.45358
Ncstn	0.396175	6.38598	1.1352e-06	1.90565e-05	8.4497
Ubr7	0.337914	6.38108	1.14904e-06	1.92645e-05	8.4381
Lrp11	0.328513	6.37843	1.15658e-06	1.93665e-05	8.43184
Rbm47	0.388384	6.37241	1.1739e-06	1.96319e-05	8.4176
Alad	-1.00778	-6.36197	1.20459e-06	2.01198e-05	8.39289
D15Ertd682e	0.350403	6.36019	1.20989e-06	2.01782e-05	8.38869
Nrf1	0.47601	6.35978	1.21112e-06	2.01782e-05	8.38772
AI316807	-0.466723	-6.35837	1.21535e-06	2.02235e-05	8.38437
Jmjd6	0.402827	6.33922	1.27431e-06	2.11781e-05	8.33901
Phkb	-0.230497	-6.33807	1.27796e-06	2.12122e-05	8.33627
Zfp760	-0.207709	-6.33437	1.28971e-06	2.13547e-05	8.32751
Txndc9	0.393794	6.33435	1.28975e-06	2.13547e-05	8.32748
Zc3h12d	-0.838058	-6.3304	1.30245e-06	2.15198e-05	8.31809
Dbp	-1.37721	-6.33024	1.30296e-06	2.15198e-05	8.31772
Spata7	0.298159	6.32852	1.30852e-06	2.1585e-05	8.31364
Sidt2	0.634853	6.32277	1.32728e-06	2.18672e-05	8.30001
Atp6v1h	0.470311	6.3211	1.33276e-06	2.19305e-05	8.29606
Krt10	0.631888	6.31999	1.33643e-06	2.19368e-05	8.29342
1190017O12Rik	-0.427176	-6.31999	1.33644e-06	2.19368e-05	8.29342
Wasf2	0.34305	6.31799	1.34309e-06	2.20187e-05	8.28867
3300001P08Rik	-0.678734	-6.31731	1.34536e-06	2.20288e-05	8.28705
Ccnd1	-1.28718	-6.31531	1.35201e-06	2.21106e-05	8.28232
Tollip	0.455354	6.31342	1.35837e-06	2.21873e-05	8.27783
Prpf38b	-0.502554	-6.31234	1.362e-06	2.22194e-05	8.27527
Ccdc111	-0.383293	-6.30952	1.37156e-06	2.23479e-05	8.26857
Syf2	0.487362	6.30811	1.37637e-06	2.23988e-05	8.26522
Dusp19	-0.514059	-6.30605	1.38339e-06	2.24855e-05	8.26035
Eif4el3	0.372957	6.30505	1.38682e-06	2.25139e-05	8.25797
Nrbf2	0.441834	6.30454	1.38857e-06	2.25149e-05	8.25677
Scrn2	-0.365739	-6.30049	1.40259e-06	2.27069e-05	8.24715
Cat	-0.916892	-6.29992	1.40457e-06	2.27069e-05	8.24579
Gtf2h4	-0.386821	-6.29964	1.40554e-06	2.27069e-05	8.24514
Lias	0.44288	6.29573	1.41925e-06	2.29007e-05	8.23584
Elovl6	-1.42252	-6.29026	1.43863e-06	2.31852e-05	8.22285
Lrrc59	0.682428	6.28638	1.45251e-06	2.33807e-05	8.21364
Pde4d	0.220864	6.27876	1.48026e-06	2.37986e-05	8.19552
Atp2a2	0.676544	6.27136	1.50768e-06	2.42102e-05	8.17793
E4f1	0.317265	6.27075	1.50995e-06	2.42175e-05	8.17649
Commd9	0.277088	6.26399	1.53553e-06	2.45915e-05	8.1604
Ptgr2	-0.364852	-6.26361	1.53697e-06	2.45915e-05	8.1595
Maml1	0.245138	6.26224	1.54222e-06	2.46459e-05	8.15624
Nvl	-0.315684	-6.26152	1.54497e-06	2.46602e-05	8.15453
Txnrd2	-0.610943	-6.26086	1.54748e-06	2.46707e-05	8.15297
Rhbdl1	-0.296915	-6.25905	1.55445e-06	2.47522e-05	8.14867
AU022252	-0.420747	-6.25766	1.55986e-06	2.48086e-05	8.14534
Bin3	0.439071	6.25658	1.56403e-06	2.48453e-05	8.14278
Zadh2	-0.456417	-6.24479	1.61053e-06	2.55534e-05	8.11471
2510006D16Rik	0.490998	6.23	1.6708e-06	2.64783e-05	8.07951
Homer1	-0.156014	-6.2292	1.67412e-06	2.64905e-05	8.07761
2810405J04Rik	-0.425477	-6.22886	1.67556e-06	2.64905e-05	8.07679
Rusc2	0.830819	6.22752	1.68113e-06	2.65471e-05	8.07361
Sec22a	-0.342912	-6.22249	1.70231e-06	2.68496e-05	8.06161
Pnpla6	-0.409384	-6.22147	1.70664e-06	2.68862e-05	8.05917
Usp1	0.381517	6.2082	1.76392e-06	2.77556e-05	8.02754
LOC100047012	0.526095	6.20634	1.77209e-06	2.78513e-05	8.02311
Orc3l	-0.355187	-6.20438	1.78074e-06	2.79543e-05	8.01845
BC020002	0.547455	6.2034	1.7851e-06	2.79897e-05	8.0161
Tmtc4	-0.298266	-6.19834	1.80773e-06	2.83112e-05	8.00403
Rab3ip	-0.216201	-6.19584	1.819e-06	2.84541e-05	7.99808
Grsf1	0.518283	6.19416	1.82664e-06	2.85401e-05	7.99406
9030612M13Rik	0.561396	6.19273	1.83317e-06	2.86087e-05	7.99064
Stoml2	-0.234528	-6.18922	1.84924e-06	2.88257e-05	7.98227
2310047M10Rik	0.423734	6.18791	1.8553e-06	2.88719e-05	7.97914
Fnbp1l	0.336879	6.18764	1.85654e-06	2.88719e-05	7.9785
Cdc2l5	0.359231	6.1848	1.86974e-06	2.90405e-05	7.97171
Smarcad1	-0.38159	-6.18436	1.87175e-06	2.90405e-05	7.97068
5730453I16Rik	0.284306	6.18293	1.87844e-06	2.91104e-05	7.96726
1810049H13Rik	-0.53422	-6.1803	1.89081e-06	2.9268e-05	7.96097
Chn2	-0.695767	-6.17781	1.90255e-06	2.94154e-05	7.95504
Tgfbi	0.681553	6.17648	1.90889e-06	2.94794e-05	7.95185
Obrgrp	0.618806	6.17421	1.91972e-06	2.96121e-05	7.94643
LOC100045697	-0.441865	-6.16751	1.95204e-06	3.00759e-05	7.93042
Atp6ap2	0.431762	6.16393	1.96955e-06	3.03105e-05	7.92187
Gnpat	-0.21847	-6.15175	2.03028e-06	3.12092e-05	7.89276
Hsd3b2	-0.542773	-6.15121	2.03298e-06	3.12145e-05	7.89149
Ext1	0.569495	6.15007	2.0388e-06	3.12421e-05	7.88874
Hus1	0.278203	6.14994	2.03947e-06	3.12421e-05	7.88843
AW146242	0.554026	6.14863	2.04613e-06	3.13082e-05	7.88531
Mapkbp1	0.307004	6.14388	2.07052e-06	3.1645e-05	7.87395
Cyb5b	-1.10442	-6.1412	2.08442e-06	3.17868e-05	7.86753
Mrps21	-0.535014	-6.14115	2.08469e-06	3.17868e-05	7.86741
Apoa1bp	-0.378	-6.14071	2.08697e-06	3.17868e-05	7.86636
Plekhb2	-0.420561	-6.13598	2.11176e-06	3.21277e-05	7.85504
Jtv1	-0.405238	-6.13405	2.12194e-06	3.22458e-05	7.85043
Pnpo	-0.940207	-6.13298	2.12761e-06	3.22951e-05	7.84787
Hexdc	-0.238245	-6.12821	2.15313e-06	3.26451e-05	7.83645
Cryl1	-0.411725	-6.12666	2.16143e-06	3.27338e-05	7.83276
LOC100045567	-0.790625	-6.12565	2.16691e-06	3.27693e-05	7.83033
Ovca2	-0.698602	-6.12532	2.1687e-06	3.27693e-05	7.82954
1110001A07Rik	-0.262202	-6.12407	2.17545e-06	3.2834e-05	7.82656
Qtrt1	0.348813	6.12279	2.18243e-06	3.29021e-05	7.82349
AU019823	0.571732	6.12034	2.1958e-06	3.30662e-05	7.81763
Pex3	0.254469	6.11948	2.20056e-06	3.30704e-05	7.81556
Fah	-0.842185	-6.11939	2.20105e-06	3.30704e-05	7.81535
Plscr1	0.643245	6.11638	2.21765e-06	3.32822e-05	7.80815
Polg	0.298789	6.11535	2.22338e-06	3.33307e-05	7.80567
Rps6ka4	0.459562	6.11272	2.23803e-06	3.35126e-05	7.79937
Nrbp2	0.898774	6.10731	2.2685e-06	3.39307e-05	7.78641
Pex6	-0.474183	-6.1057	2.27763e-06	3.40047e-05	7.78256
Zfp787	-0.289446	-6.10554	2.27856e-06	3.40047e-05	7.78217
Adss	0.491604	6.10484	2.28254e-06	3.40259e-05	7.7805
Tmem126b	-0.366139	-6.09989	2.31093e-06	3.44106e-05	7.76865
Uso1	-0.451493	-6.09576	2.33492e-06	3.47289e-05	7.75875
Car2	-0.677018	-6.09326	2.34958e-06	3.49035e-05	7.75274
Gimap1	-1.04864	-6.09286	2.3519e-06	3.49035e-05	7.7518
Xk	0.587242	6.09123	2.36153e-06	3.50074e-05	7.74788
Dusp4	0.335494	6.08967	2.37075e-06	3.5078e-05	7.74414
6620401K05Rik	0.408568	6.08953	2.37156e-06	3.5078e-05	7.74382
Thumpd3	-0.512061	-6.08408	2.4041e-06	3.55198e-05	7.73075
Dhx15	0.531097	6.08238	2.41437e-06	3.5632e-05	7.72667
LOC100047619	0.602434	6.08049	2.42577e-06	3.57607e-05	7.72215
LOC100041725	0.438392	6.07818	2.43988e-06	3.59288e-05	7.71659
Spc25	-0.284375	-6.07746	2.44428e-06	3.59539e-05	7.71486
Rhbdf1	0.845369	6.07468	2.46129e-06	3.61291e-05	7.70821
Aste1	0.575498	6.07463	2.46162e-06	3.61291e-05	7.70808
Ttc7	-0.45111	-6.06904	2.49627e-06	3.65973e-05	7.69468
Rnf12	0.15531	6.06784	2.50381e-06	3.66674e-05	7.69179
Csde1	-0.429955	-6.06636	2.51307e-06	3.67627e-05	7.68825
Chi3l3	1.71658	6.06395	2.52829e-06	3.69447e-05	7.68246
Lrp5	0.325688	6.06218	2.53952e-06	3.7068e-05	7.67821
Ado	0.199549	6.06001	2.55339e-06	3.72297e-05	7.67299
Mettl4	-0.275066	-6.05944	2.55699e-06	3.72415e-05	7.67164
Mrps18b	0.50037	6.055	2.58557e-06	3.76166e-05	7.66098
Traf3ip2	0.388696	6.05452	2.58873e-06	3.76214e-05	7.65981
Chek2	-0.159657	-6.05338	2.59609e-06	3.76872e-05	7.65709
Recql5	-0.208595	-6.05159	2.60776e-06	3.78113e-05	7.65279
Zkscan17	0.322115	6.0512	2.61032e-06	3.78113e-05	7.65185
Asb8	0.391061	6.04791	2.63191e-06	3.80826e-05	7.64395
Mdm2	0.496692	6.04516	2.65012e-06	3.83045e-05	7.63734
Sfrs14	-0.392457	-6.03836	2.69562e-06	3.8885e-05	7.62101
1190007F08Rik	-0.797435	-6.0382	2.69669e-06	3.8885e-05	7.62063
Aes	-0.597335	-6.03786	2.69905e-06	3.8885e-05	7.61979
Ipp	-0.33701	-6.03601	2.71153e-06	3.90226e-05	7.61537
Dusp1	1.70553	6.0349	2.7191e-06	3.90893e-05	7.6127
Nup37	-0.307458	-6.03329	2.73013e-06	3.92054e-05	7.60882
Spnb2	0.342078	6.03146	2.74264e-06	3.93426e-05	7.60443
Htra2	-0.267718	-6.0297	2.75475e-06	3.94738e-05	7.60021
2900024O10Rik	-0.417784	-6.02487	2.78833e-06	3.99121e-05	7.58859
Fbxo31	0.583212	6.02412	2.79358e-06	3.99443e-05	7.58679
Crtc3	0.258127	6.01946	2.82642e-06	4.03705e-05	7.57558
Vldlr	0.914104	6.01888	2.83055e-06	4.03861e-05	7.57418
Slc35a1	-0.365925	-6.01721	2.84241e-06	4.05119e-05	7.57017
Cybasc3	-0.869302	-6.01585	2.85208e-06	4.06063e-05	7.56691
LOC100040799	0.192046	6.01224	2.87808e-06	4.09328e-05	7.55821
Xrcc6	-0.433104	-6.01064	2.88959e-06	4.10401e-05	7.55438
Gmeb2	0.29934	6.01034	2.8918e-06	4.10401e-05	7.55365
2310047C04Rik	-0.121993	-6.00812	2.90793e-06	4.12251e-05	7.54831
Numa1	-0.413978	-6.00011	2.96697e-06	4.20173e-05	7.52904
Cxcl13	1.66455	5.99912	2.97436e-06	4.20772e-05	7.52665
Gm129	0.727207	5.9976	2.98571e-06	4.21782e-05	7.523
Fancl	-0.21969	-5.99732	2.98783e-06	4.21782e-05	7.52232
C530028I08Rik	-0.173287	-5.98352	3.09315e-06	4.36187e-05	7.48909
Gata6	0.656448	5.98117	3.11142e-06	4.38298e-05	7.48345
Orc6l	0.653764	5.98038	3.11764e-06	4.38506e-05	7.48153
Adar	-0.38101	-5.98014	3.11948e-06	4.38506e-05	7.48097
BC037034	-0.67682	-5.97581	3.15365e-06	4.42841e-05	7.47052
Rfx1	-0.287555	-5.97223	3.1821e-06	4.46366e-05	7.4619
Mrps23	0.306619	5.97178	3.18569e-06	4.46399e-05	7.46082
Xpo4	0.175693	5.96769	3.21861e-06	4.50161e-05	7.45096
Mrpl9	0.505695	5.9676	3.2193e-06	4.50161e-05	7.45076
Nme2	0.466059	5.96335	3.25391e-06	4.54177e-05	7.4405
Pola2	-0.343591	-5.96323	3.25485e-06	4.54177e-05	7.44022
Kremen	0.427501	5.95848	3.29393e-06	4.5915e-05	7.42878
LOC674706	0.518523	5.95455	3.32667e-06	4.63229e-05	7.41929
Abi2	0.391455	5.9525	3.34387e-06	4.65137e-05	7.41434
Prpf18	0.38819	5.95073	3.35874e-06	4.66718e-05	7.41009
Alg14	-0.632665	-5.9478	3.38362e-06	4.69684e-05	7.40301
Arhgap26	0.510204	5.94531	3.40484e-06	4.71663e-05	7.39701
Mmab	-0.172822	-5.9453	3.40496e-06	4.71663e-05	7.39698
Appbp1	0.247582	5.94442	3.41248e-06	4.72213e-05	7.39486
Patl1	0.401732	5.9418	3.43505e-06	4.74842e-05	7.38854
Ube2a	-0.471441	-5.94136	3.4388e-06	4.74868e-05	7.38749
Exosc4	0.426619	5.93644	3.48167e-06	4.80123e-05	7.37561
Ppox	-0.455014	-5.93616	3.48407e-06	4.80123e-05	7.37495
Shd	0.534364	5.93573	3.48786e-06	4.80149e-05	7.3739
Slc15a3	0.816493	5.92311	3.60036e-06	4.95124e-05	7.34345
Vti1a	-0.351755	-5.92131	3.61676e-06	4.96866e-05	7.33909
Tsfm	-0.397053	-5.92036	3.62536e-06	4.97534e-05	7.33682
Gzmm	0.19497	5.91933	3.63478e-06	4.98313e-05	7.33433
Zfp330	0.425524	5.91739	3.65255e-06	5.00234e-05	7.32965
Spsb1	0.72299	5.91473	3.67714e-06	5.0265e-05	7.32321
Kctd10	0.449305	5.91466	3.67774e-06	5.0265e-05	7.32305
S100a9	2.41586	5.9126	3.69692e-06	5.04618e-05	7.31807
Rbks	-0.3302	-5.9123	3.69972e-06	5.04618e-05	7.31734
Nudc	0.331881	5.90852	3.73505e-06	5.08404e-05	7.30822
LOC381801	0.515822	5.90851	3.73512e-06	5.08404e-05	7.3082
Fam108a	-0.451543	-5.88949	3.9185e-06	5.32014e-05	7.26223
Prkra	-0.469153	-5.88929	3.92042e-06	5.32014e-05	7.26176
Xkr8	-0.422841	-5.88928	3.92057e-06	5.32014e-05	7.26172
Pex16	0.400883	5.88868	3.92648e-06	5.32274e-05	7.26027
E130306D19Rik	-0.427982	-5.88181	3.99507e-06	5.41022e-05	7.24366
Rab11fip5	0.873117	5.88068	4.00641e-06	5.42005e-05	7.24094
Edf1	-0.556992	-5.8792	4.02142e-06	5.43484e-05	7.23735
Hist1h2bf	-0.626325	-5.87422	4.07222e-06	5.49791e-05	7.22531
Ints4	-0.506512	-5.8737	4.07756e-06	5.49954e-05	7.22405
Fnip1	0.668307	5.87293	4.08544e-06	5.50459e-05	7.2222
Fbxo18	-0.415036	-5.87022	4.1135e-06	5.5368e-05	7.21563
Cd63	0.791602	5.86721	4.1448e-06	5.57329e-05	7.20836
Dync1i2	-0.415075	-5.86651	4.15214e-06	5.57752e-05	7.20667
Rbm42	0.306077	5.86381	4.18047e-06	5.60992e-05	7.20014
Dhx35	0.256209	5.8631	4.18797e-06	5.61433e-05	7.19842
2310005N01Rik	-0.248689	-5.85605	4.26319e-06	5.70941e-05	7.18134
4632411B12Rik	0.278189	5.85302	4.29585e-06	5.74738e-05	7.17402
D10627	0.320469	5.85024	4.32604e-06	5.78196e-05	7.1673
Txndc15	-0.477805	-5.8484	4.34617e-06	5.79993e-05	7.16285
Thoc5	-0.342936	-5.84822	4.3482e-06	5.79993e-05	7.1624
Zfp326	0.365639	5.84581	4.3747e-06	5.82942e-05	7.15657
Stat3	0.795665	5.84454	4.38874e-06	5.84229e-05	7.1535
Hax1	-0.39856	-5.83389	4.50832e-06	5.99548e-05	7.1277
Ube2k	0.271122	5.83337	4.5143e-06	5.99744e-05	7.12643
2810021B07Rik	-0.37431	-5.82974	4.55584e-06	6.04659e-05	7.11764
Scarb2	0.548773	5.82384	4.62427e-06	6.13131e-05	7.10334
Mpst	-0.660965	-5.81935	4.67702e-06	6.19507e-05	7.09246
2017-03-07	0.508389	5.81663	4.70918e-06	6.23147e-05	7.08588
Qdpr	-0.638993	-5.81339	4.74789e-06	6.27646e-05	7.07803
LOC100045522	0.312887	5.80865	4.80516e-06	6.34587e-05	7.06652
Ccng1	0.380937	5.80462	4.85429e-06	6.40439e-05	7.05676
Hs6st1	0.469916	5.80381	4.86428e-06	6.41122e-05	7.05479
Med7	0.423055	5.80243	4.88123e-06	6.4272e-05	7.05145
Pitpnb	0.358032	5.79887	4.92534e-06	6.47887e-05	7.04282
Tst	-0.860637	-5.7971	4.94746e-06	6.50154e-05	7.03852
2510012J08Rik	0.392598	5.79184	5.01369e-06	6.58207e-05	7.02576
Pla2g12a	0.452107	5.79017	5.03483e-06	6.60332e-05	7.02172
Ppa2	-0.468403	-5.7878	5.06521e-06	6.63663e-05	7.01595
Dtx2	0.352426	5.78684	5.07752e-06	6.64621e-05	7.01362
Synj2bp	-0.303517	-5.78455	5.10691e-06	6.67811e-05	7.00808
Zdhhc17	-0.192257	-5.78124	5.14993e-06	6.72776e-05	7.00003
LOC100040592	-1.32367	-5.77862	5.1841e-06	6.76576e-05	6.99369
Helz	0.372633	5.7774	5.20012e-06	6.78002e-05	6.99073
1700034H14Rik	-0.515375	-5.77674	5.20885e-06	6.78475e-05	6.98912
Plekha6	-0.666622	-5.77625	5.21534e-06	6.78657e-05	6.98792
H2afx	-0.681829	-5.7753	5.22787e-06	6.79623e-05	6.98562
Rps6ka1	-0.705453	-5.77162	5.27678e-06	6.85312e-05	6.97668
Lnx2	0.499659	5.76579	5.35516e-06	6.94814e-05	6.96253
Sirt1	0.339583	5.76177	5.40992e-06	7.01235e-05	6.95277
Gak	0.355851	5.75988	5.43589e-06	7.03485e-05	6.94818
Tmem85	0.356414	5.75974	5.43785e-06	7.03485e-05	6.94783
Rars2	-0.517547	-5.75898	5.44826e-06	7.04148e-05	6.946
Myd88	0.534555	5.75689	5.47717e-06	7.07198e-05	6.94092
Iqgap2	-0.484448	-5.75548	5.49682e-06	7.09047e-05	6.93748
Aim2	-0.257993	-5.75462	5.5087e-06	7.09882e-05	6.93541
5830404H04Rik	-0.588196	-5.75425	5.51396e-06	7.09882e-05	6.93449
Slc16a1	0.215603	5.74745	5.60961e-06	7.21498e-05	6.91799
Ces5	-0.939666	-5.74234	5.68269e-06	7.30193e-05	6.90557
Zc3h6	0.333545	5.74116	5.69968e-06	7.31669e-05	6.9027
Pabpn1	0.427119	5.73469	5.79389e-06	7.43047e-05	6.88697
Tmem11	0.422197	5.73272	5.82289e-06	7.46047e-05	6.88218
2610207I05Rik	0.797537	5.73141	5.84218e-06	7.478e-05	6.879
Abi3	-0.666379	-5.72991	5.86453e-06	7.49938e-05	6.87534
Tmem100	0.34334	5.72765	5.89822e-06	7.53524e-05	6.86984
Ndel1	0.343683	5.72582	5.92559e-06	7.56294e-05	6.8654
Zfp597	-0.358948	-5.72116	5.99597e-06	7.63848e-05	6.85407
Sh3yl1	-0.454383	-5.72114	5.99625e-06	7.63848e-05	6.85402
Thsd1	0.356606	5.7198	6.01667e-06	7.65716e-05	6.85076
Pag1	0.442706	5.71846	6.03719e-06	7.67594e-05	6.84749
Tmem143	-0.19825	-5.71744	6.05276e-06	7.68839e-05	6.84502
Bap1	0.279357	5.7162	6.07182e-06	7.70332e-05	6.84201
Lmbr1l	0.463079	5.71592	6.07609e-06	7.70332e-05	6.84133
Smg7	0.320733	5.71485	6.09264e-06	7.71696e-05	6.83872
Slc35b4	-0.411803	-5.71223	6.1332e-06	7.76095e-05	6.83235
Mprip	0.204047	5.71172	6.14122e-06	7.76371e-05	6.8311
LOC677144	-0.504013	-5.70944	6.1767e-06	7.80116e-05	6.82557
Zdhhc16	-0.25875	-5.70337	6.27263e-06	7.91481e-05	6.81078
Nf1	-0.129298	-5.7013	6.3056e-06	7.94888e-05	6.80575
Atp5g2	0.310658	5.69946	6.33505e-06	7.97845e-05	6.80128
Reep6	-0.320089	-5.69263	6.44578e-06	8.10888e-05	6.78465
Ube2e3	0.519083	5.69232	6.4508e-06	8.10888e-05	6.7839
Sdc4	0.70066	5.6911	6.47085e-06	8.12641e-05	6.78092
Tmed1	-0.212186	-5.69071	6.47725e-06	8.12678e-05	6.77997
Tcea2	0.362963	5.68964	6.4949e-06	8.13844e-05	6.77736
rp9	0.388266	5.6894	6.49877e-06	8.13844e-05	6.77679
6330416G13Rik	0.899182	5.68678	6.54209e-06	8.18499e-05	6.77041
Slc38a9	-0.245222	-5.68617	6.55234e-06	8.19012e-05	6.76891
Rbbp5	-0.31473	-5.68265	6.61105e-06	8.25575e-05	6.76035
Mark3	0.256243	5.68195	6.62285e-06	8.26273e-05	6.75864
Trim56	-0.504655	-5.67945	6.66503e-06	8.30758e-05	6.75255
Setd2	0.206139	5.67836	6.68338e-06	8.32096e-05	6.74991
Agpat5	-0.300101	-5.67803	6.68909e-06	8.32096e-05	6.74909
Slc30a10	-1.57732	-5.67768	6.695e-06	8.32096e-05	6.74824
Hdhd3	-1.00722	-5.67734	6.70077e-06	8.32096e-05	6.74741
Hibadh	-0.885919	-5.675	6.74062e-06	8.35768e-05	6.74172
Nedd1	-0.353794	-5.67487	6.7429e-06	8.35768e-05	6.7414
Zfp281	0.430266	5.67408	6.75638e-06	8.36659e-05	6.73948
Tfdp1	-0.526246	-5.67123	6.80544e-06	8.41952e-05	6.73254
Scamp1	0.624658	5.66701	6.87885e-06	8.50244e-05	6.72224
Jakmip1	-0.818847	-5.66605	6.89556e-06	8.51519e-05	6.71991
Lrrc8a	0.521239	5.66485	6.91664e-06	8.52557e-05	6.71698
Vrk3	-0.501352	-5.66455	6.92195e-06	8.52557e-05	6.71625
B930041F14Rik	0.551317	5.66448	6.92318e-06	8.52557e-05	6.71607
Wbp11	0.437924	5.66265	6.9553e-06	8.5572e-05	6.71163
Dio1	-1.27171	-5.66135	6.97827e-06	8.57754e-05	6.70847
Rod1	0.474059	5.65771	7.0431e-06	8.64619e-05	6.69959
BC002163	-0.48764	-5.65749	7.04711e-06	8.64619e-05	6.69905
Dnajb1	-0.662783	-5.6564	7.06653e-06	8.65655e-05	6.69641
Slc22a18	-0.357847	-5.65629	7.06856e-06	8.65655e-05	6.69613
Rabl4	-0.277162	-5.65484	7.09461e-06	8.68047e-05	6.6926
Ms4a6d	1.21174	5.6544	7.10266e-06	8.68233e-05	6.69151
Bmi1	0.36301	5.65351	7.11876e-06	8.69022e-05	6.68934
Ptprd	-0.972242	-5.65331	7.12224e-06	8.69022e-05	6.68887
Dcun1d3	-0.263401	-5.65296	7.1287e-06	8.69022e-05	6.688
Mettl9	0.340241	5.65127	7.15933e-06	8.71958e-05	6.68388
BC057552	0.383185	5.65036	7.17581e-06	8.72831e-05	6.68168
2210016L21Rik	-0.212615	-5.65015	7.17961e-06	8.72831e-05	6.68117
1700001J03Rik	0.207818	5.64841	7.21143e-06	8.759e-05	6.67692
Myo6	-0.642825	-5.64795	7.21984e-06	8.76121e-05	6.67581
Dicer1	0.482128	5.6436	7.30017e-06	8.85062e-05	6.66519
Dnajb2	-0.826936	-5.64196	7.33059e-06	8.87942e-05	6.66119
Slc25a45	-0.652467	-5.63779	7.40876e-06	8.96595e-05	6.65101
F2	-0.275518	-5.63104	7.5369e-06	9.11175e-05	6.63456
Slc40a1	-1.2366	-5.63073	7.54293e-06	9.11175e-05	6.63379
3830402I07Rik	-0.470392	-5.6286	7.58373e-06	9.15273e-05	6.62861
Dstn	0.357537	5.62072	7.73723e-06	9.32953e-05	6.60938
Tmie	-0.593971	-5.62025	7.74653e-06	9.33051e-05	6.60823
Gorasp1	-0.423597	-5.61997	7.75206e-06	9.33051e-05	6.60754
Degs1	0.612015	5.61424	7.86581e-06	9.45887e-05	6.59356
Lbp	0.680047	5.61147	7.92146e-06	9.51719e-05	6.58679
Phax	0.455696	5.60855	7.98052e-06	9.57511e-05	6.57966
Klf9	1.3911	5.60837	7.98405e-06	9.57511e-05	6.57924
Lima1	-0.491635	-5.6064	8.02416e-06	9.61455e-05	6.57443
Ppp2r3c	0.305539	5.60399	8.07345e-06	9.6649e-05	6.56855
Rbm10	-0.136687	-5.60139	8.12716e-06	9.71587e-05	6.56219
Bag3	0.678304	5.60122	8.13062e-06	9.71587e-05	6.56178
Parp14	-0.862593	-5.59524	8.25517e-06	9.85586e-05	6.54719
Rnaseh1	0.343188	5.59321	8.298e-06	9.89812e-05	6.54222
2410091C18Rik	-0.324505	-5.5861	8.44953e-06	0.000100698	6.52485
4632417N05Rik	-0.728678	-5.58342	8.50745e-06	0.000101298	6.51829
Impact	0.48141	5.58291	8.51845e-06	0.000101338	6.51705
4432416J03Rik	-1.24984	-5.57895	8.60474e-06	0.000102274	6.50738
Slc17a4	-0.853479	-5.57711	8.64517e-06	0.000102638	6.50288
Bclaf1	0.294122	5.57685	8.65081e-06	0.000102638	6.50225
2310039H08Rik	0.459256	5.57543	8.68221e-06	0.000102919	6.49877
Ppm2c	0.391921	5.57284	8.7395e-06	0.000103425	6.49246
Arpp19	-0.479426	-5.5728	8.74049e-06	0.000103425	6.49235
Serpina3m	1.34691	5.57202	8.75792e-06	0.000103539	6.49044
Il17ra	0.237259	5.56802	8.84751e-06	0.000104506	6.48067
Ccbl1	-0.767492	-5.56233	8.9767e-06	0.000105938	6.46676
Psmc4	0.418186	5.56116	9.00344e-06	0.000106159	6.4639
Exosc10	0.309078	5.55866	9.061e-06	0.000106743	6.45779
Slc25a29	0.493885	5.55668	9.1067e-06	0.000107187	6.45296
Eif4e3	0.364059	5.55599	9.12277e-06	0.000107281	6.45127
Nudt5	-0.468425	-5.55362	9.17806e-06	0.000107836	6.44547
Nudt7	-1.35578	-5.55219	9.21164e-06	0.000108135	6.44196
1700023B02Rik	0.363092	5.55065	9.2478e-06	0.000108464	6.4382
Inpp5a	0.477254	5.54852	9.29817e-06	0.000108959	6.43299
Atp5s	-0.370756	-5.5464	9.34837e-06	0.000109451	6.42782
Mterf	-0.330905	-5.54182	9.4582e-06	0.000110639	6.41661
Atxn3	0.257735	5.5409	9.48046e-06	0.000110773	6.41435
Fas	0.462909	5.54066	9.48623e-06	0.000110773	6.41377
Mib2	-0.527762	-5.5402	9.49732e-06	0.000110805	6.41264
Aplf	-0.247026	-5.53932	9.51864e-06	0.000110956	6.41049
Parp1	-0.564393	-5.53887	9.5296e-06	0.000110987	6.40939
Paip2b	0.243994	5.53651	9.58694e-06	0.000111557	6.40363
Emilin1	0.320705	5.53561	9.60898e-06	0.000111716	6.40142
Rnf19a	0.426275	5.53491	9.6262e-06	0.000111818	6.39971
LOC100048299	0.43927	5.53434	9.64033e-06	0.000111885	6.3983
Armc6	-0.217733	-5.53354	9.65984e-06	0.000112014	6.39636
1600016N20Rik	-0.282342	-5.52578	9.85277e-06	0.000114151	6.37738
Cisd1	-0.682322	-5.52532	9.86434e-06	0.000114186	6.37625
Smurf1	0.223965	5.52083	9.97815e-06	0.000115403	6.36524
Casc3	0.434606	5.5203	9.9915e-06	0.000115457	6.36395
2310021P13Rik	0.585038	5.51579	1.01072e-05	0.000116693	6.3529
Tubb6	0.921213	5.51465	1.01365e-05	0.00011693	6.35013
Nmd3	0.422355	5.51229	1.01977e-05	0.000117534	6.34434
Cdkn1a	1.23647	5.50778	1.03158e-05	0.000118793	6.33329
Etf1	0.467819	5.50514	1.03855e-05	0.000119492	6.32683
Bat4	0.196597	5.50386	1.04194e-05	0.000119778	6.3237
Bpnt1	-0.398942	-5.5026	1.04529e-05	0.000120059	6.32062
Zfyve20	0.297128	5.49896	1.05503e-05	0.000120973	6.31171
Scmh1	0.217289	5.49895	1.05506e-05	0.000120973	6.31169
BC062115	-0.136098	-5.49673	1.06107e-05	0.000121557	6.30624
Gpatch2	-0.729234	-5.49605	1.06292e-05	0.000121665	6.30457
2310067B10Rik	-0.480262	-5.49463	1.06676e-05	0.000122	6.3011
Akt1s1	0.33208	5.49372	1.06925e-05	0.000122179	6.29887
LOC100047369	0.19759	5.49248	1.07264e-05	0.000122462	6.29583
Mrpl51	-0.127837	-5.49131	1.07583e-05	0.00012272	6.29298
Surf4	0.594028	5.49024	1.07877e-05	0.000122951	6.29036
Ttll4	0.251378	5.48987	1.0798e-05	0.000122963	6.28944
1810007M14Rik	0.21429	5.48904	1.0821e-05	0.000123119	6.2874
Med19	-0.321879	-5.48847	1.08366e-05	0.000123191	6.28602
Mynn	0.2672	5.48358	1.09727e-05	0.000124632	6.27404
Ncdn	0.36915	5.48299	1.09892e-05	0.000124713	6.27259
AU018778	-1.75816	-5.4788	1.11075e-05	0.000125948	6.26231
Med31	0.315855	5.47689	1.11618e-05	0.000126456	6.25763
C1qtnf1	0.564423	5.47645	1.11745e-05	0.000126474	6.25655
Tdg	0.334452	5.47617	1.11824e-05	0.000126474	6.25587
Tsc22d4	0.390725	5.47537	1.12051e-05	0.000126624	6.25392
Brip1	-0.229114	-5.47378	1.12507e-05	0.000127031	6.25002
Wars2	-0.135259	-5.47244	1.12893e-05	0.000127358	6.24673
Urod	-0.789854	-5.47115	1.13267e-05	0.000127672	6.24356
Dut	-0.170877	-5.46766	1.1428e-05	0.000128706	6.23501
Tgfbr3	0.748668	5.46248	1.158e-05	0.000130265	6.22233
D1Bwg0212e	0.216388	5.46228	1.1586e-05	0.000130265	6.22183
Fam114a2	-0.390862	-5.46182	1.15998e-05	0.000130309	6.22069
Grcc10	-0.500116	-5.45843	1.17005e-05	0.000131284	6.21239
Zhx2	-0.296108	-5.45824	1.17063e-05	0.000131284	6.21191
Pgs1	0.524751	5.45397	1.18345e-05	0.000132611	6.20146
Mgp	1.47896	5.4525	1.18792e-05	0.000132898	6.19785
Tmem63a	0.327221	5.45247	1.18802e-05	0.000132898	6.19776
AW555464	0.66199	5.44995	1.19569e-05	0.000133645	6.19158
Mcts1	-0.43595	-5.44889	1.19892e-05	0.000133893	6.18899
Taldo1	-0.387035	-5.44807	1.20143e-05	0.000134061	6.18699
Alkbh2	-0.178621	-5.44754	1.20307e-05	0.000134131	6.18568
1810007P19Rik	0.17337	5.44619	1.20722e-05	0.000134481	6.18237
Nle1	0.254895	5.44541	1.20964e-05	0.000134639	6.18045
Nudt12	-0.549363	-5.44272	1.21796e-05	0.000135451	6.17387
Galm	-0.932085	-5.44235	1.21912e-05	0.000135466	6.17296
LOC100048346	-1.26221	-5.44194	1.2204e-05	0.000135496	6.17195
Herpud1	0.925523	5.43936	1.22847e-05	0.000136278	6.16562
Fam118b	-0.165668	-5.43815	1.23227e-05	0.000136586	6.16266
Ints7	-0.357734	-5.43756	1.23415e-05	0.000136681	6.16119
Psmd8	0.685493	5.43257	1.24999e-05	0.00013832	6.14896
Smarcd2	-0.458204	-5.43214	1.25137e-05	0.000138357	6.1479
Ddx54	0.414969	5.43052	1.25655e-05	0.000138815	6.14393
Zfand3	0.467478	5.42772	1.26557e-05	0.000139696	6.13706
Atg2a	0.452035	5.4263	1.27019e-05	0.000139979	6.13357
Pcca	-0.602647	-5.42618	1.27055e-05	0.000139979	6.13329
Scly	-0.351772	-5.42587	1.27159e-05	0.000139979	6.13251
Pcdh7	0.698498	5.42563	1.27234e-05	0.000139979	6.13194
LOC100047427	0.842992	5.42351	1.27928e-05	0.000140626	6.12672
Hsd17b4	-0.697684	-5.42312	1.28055e-05	0.000140649	6.12577
Gvin1	-0.933185	-5.42053	1.28905e-05	0.000141466	6.11942
Phf12	0.257127	5.41916	1.29357e-05	0.000141845	6.11606
9630031F12Rik	-0.275924	-5.41788	1.29782e-05	0.000142194	6.11291
Chkb	0.369407	5.41547	1.30584e-05	0.000142955	6.107
Akr7a5	-0.494211	-5.41432	1.30967e-05	0.000143257	6.10418
Plcl2	-0.663354	-5.41379	1.31148e-05	0.000143336	6.10286
Rras2	-0.246237	-5.41197	1.31759e-05	0.000143886	6.0984
Nln	-0.45003	-5.409	1.32761e-05	0.000144862	6.09112
1110048D14Rik	-0.208269	-5.40833	1.3299e-05	0.000144993	6.08947
BC010462	-0.571589	-5.40325	1.34728e-05	0.000146768	6.07701
Eif3b	0.253118	5.40288	1.34858e-05	0.000146789	6.07608
Mtmr2	0.228725	5.40072	1.35603e-05	0.000147479	6.0708
Ublcp1	-0.471694	-5.39413	1.37909e-05	0.000149865	6.05461
Psmb10	-0.542332	-5.39352	1.38126e-05	0.000149978	6.0531
Pcyox1l	-0.166818	-5.39268	1.38424e-05	0.000150145	6.05103
E2f5	0.360257	5.39245	1.38505e-05	0.000150145	6.05047
Ppp1r12c	0.12038	5.39191	1.38696e-05	0.00015023	6.04915
Mrpl10	-0.352524	-5.3873	1.40342e-05	0.000151889	6.03782
Rhot1	0.225192	5.38554	1.40973e-05	0.000152408	6.03352
Glo1	-0.585197	-5.38533	1.41051e-05	0.000152408	6.03299
Ctgf	1.12165	5.377	1.44089e-05	0.000155565	6.01253
Pard6g	0.558863	5.37372	1.45305e-05	0.000156669	6.00446
Gstm6	-0.967177	-5.37361	1.45347e-05	0.000156669	6.00419
2410018C17Rik	0.389216	5.37186	1.45998e-05	0.000157243	5.9999
Zfp68	0.400264	5.37127	1.46221e-05	0.000157356	5.99844
Gbf1	-0.503552	-5.36909	1.47037e-05	0.000158106	5.99309
Atp13a1	0.28269	5.36835	1.47315e-05	0.000158278	5.99128
Rnmt	0.305756	5.36479	1.48663e-05	0.000159597	5.98254
Lgtn	-0.189962	-5.36351	1.49152e-05	0.000159993	5.97938
Scara5	1.30555	5.35775	1.5137e-05	0.000162241	5.96522
LOC100047837	0.210485	5.35086	1.54066e-05	0.000164998	5.94827
Rhbdd1	-0.343156	-5.35025	1.54303e-05	0.000165119	5.9468
2310044G17Rik	-0.879239	-5.34809	1.5516e-05	0.000165887	5.94148
Catsper2	0.359879	5.34781	1.5527e-05	0.000165887	5.9408
Capn1	-0.304095	-5.34714	1.55539e-05	0.000166	5.93914
Rps13	0.432665	5.34692	1.55625e-05	0.000166	5.93861
Klhdc1	-0.179021	-5.34562	1.56144e-05	0.00016642	5.93541
Trim26	0.429322	5.34368	1.56924e-05	0.000167118	5.93063
2610204L23Rik	-0.642423	-5.34066	1.58142e-05	0.00016828	5.92321
Man1a2	0.188465	5.34028	1.58297e-05	0.000168311	5.92227
Ccdc47	-0.609084	-5.33845	1.59041e-05	0.000168909	5.91777
Gabpa	0.227635	5.33827	1.59114e-05	0.000168909	5.91733
Tulp4	-0.55774	-5.33717	1.59564e-05	0.000169252	5.91462
Dnajc3	0.835213	5.33248	1.61493e-05	0.000170981	5.90308
Hddc2	0.274713	5.33244	1.61508e-05	0.000170981	5.90299
Phf2	0.345365	5.33203	1.61677e-05	0.000170981	5.90199
Tmem38b	0.572772	5.33196	1.61708e-05	0.000170981	5.9018
3300001G02Rik	-0.52124	-5.33136	1.61955e-05	0.000171106	5.90034
Per2	0.777003	5.32978	1.62614e-05	0.000171406	5.89644
Ppp1r11	-0.717159	-5.32952	1.62722e-05	0.000171406	5.89581
Stat6	-0.179115	-5.32946	1.62744e-05	0.000171406	5.89567
Zbtb46	0.449971	5.32944	1.62753e-05	0.000171406	5.89562
Atg5	-0.48452	-5.32795	1.63378e-05	0.000171734	5.89194
Kntc1	-0.447898	-5.32781	1.63435e-05	0.000171734	5.89161
D730039F16Rik	-0.62833	-5.32777	1.63452e-05	0.000171734	5.89151
Rin1	0.372999	5.32672	1.63893e-05	0.000172062	5.88892
Suz12	0.379882	5.32569	1.64324e-05	0.000172379	5.8864
Lor	0.315095	5.32397	1.65054e-05	0.000173007	5.88215
2410002F23Rik	0.40753	5.3202	1.66654e-05	0.000174547	5.87289
Rps12	0.462374	5.31972	1.66857e-05	0.000174623	5.87172
AI894139	0.284745	5.31734	1.67879e-05	0.000175554	5.86586
BC013529	0.61152	5.317	1.68026e-05	0.00017557	5.86502
Eif2s2	0.416845	5.31354	1.69523e-05	0.000176992	5.8565
Sccpdh	0.544065	5.31324	1.69652e-05	0.000176992	5.85577
Gbas	0.379837	5.31268	1.69898e-05	0.00017711	5.85438
Bzw2	0.464221	5.3117	1.70324e-05	0.000177415	5.85198
Rnaset2	-0.416364	-5.30958	1.71255e-05	0.000178244	5.84675
Ctdp1	0.175956	5.30402	1.73711e-05	0.00018066	5.83308
Gripap1	-0.441712	-5.30258	1.74356e-05	0.000181189	5.82952
Ubox5	-0.278804	-5.30099	1.75066e-05	0.000181784	5.82562
Slc16a6	0.517896	5.29989	1.75563e-05	0.000182158	5.8229
Wdr68	-0.395131	-5.29866	1.76115e-05	0.000182488	5.81989
Cnksr3	0.248704	5.29857	1.76155e-05	0.000182488	5.81967
Cpsf6	0.251863	5.29763	1.76583e-05	0.00018279	5.81734
Dcps	-0.421507	-5.2967	1.77005e-05	0.000183084	5.81505
Prpf6	-0.379057	-5.29587	1.77381e-05	0.00018333	5.81301
1110057K04Rik	-0.457502	-5.29436	1.78068e-05	0.000183897	5.8093
Ptk2	0.442528	5.29373	1.78359e-05	0.000183986	5.80773
Slc11a1	0.705961	5.29357	1.7843e-05	0.000183986	5.80735
Nudc-ps1	0.302414	5.29048	1.79851e-05	0.000185308	5.79974
Pank1	-0.638984	-5.28479	1.82492e-05	0.000187754	5.78575
Med15	0.463685	5.28476	1.82507e-05	0.000187754	5.78567
Haao	-1.09947	-5.2824	1.83619e-05	0.000188751	5.77984
Ptp4a2	0.52094	5.28128	1.84143e-05	0.000189145	5.7771
Cnih4	0.363052	5.27899	1.85227e-05	0.000190112	5.77147
Ezh2	-0.361016	-5.27809	1.85656e-05	0.000190405	5.76925
Atf2	0.244122	5.2774	1.85984e-05	0.000190553	5.76756
Cchcr1	-0.258411	-5.27719	1.86087e-05	0.000190553	5.76703
Ufc1	0.433233	5.27661	1.86365e-05	0.000190691	5.76559
Pacs2	-0.434624	-5.27132	1.88911e-05	0.00019313	5.75257
Rps19	0.240881	5.27106	1.89039e-05	0.00019313	5.75192
Sh3rf1	-0.162711	-5.27041	1.89353e-05	0.000193302	5.75033
Ldb1	0.77343	5.26888	1.90096e-05	0.000193913	5.74657
Sacm1l	-0.384674	-5.26807	1.90495e-05	0.000194171	5.74456
Zswim3	-0.256473	-5.26771	1.9067e-05	0.000194201	5.74367
Rccd1	-0.173925	-5.26673	1.9115e-05	0.000194541	5.74126
LOC100038882	-1.60747	-5.26518	1.91908e-05	0.000195163	5.73746
Ivns1abp	-0.391252	-5.2624	1.93285e-05	0.000196376	5.7306
Selenbp2	-1.12773	-5.26218	1.93396e-05	0.000196376	5.73005
Acy3	-0.752174	-5.26099	1.93984e-05	0.000196777	5.72714
Drctnnb1a	-0.435776	-5.26079	1.94087e-05	0.000196777	5.72663
2900010M23Rik	-0.620743	-5.25675	1.96109e-05	0.000198676	5.71668
Klf13	0.741433	5.25618	1.96396e-05	0.000198816	5.71528
Sema4g	-0.644866	-5.2557	1.96638e-05	0.000198909	5.7141
Snx15	-0.740371	-5.25427	1.97359e-05	0.000199486	5.71058
Gins4	-0.395535	-5.25008	1.99492e-05	0.00020149	5.70027
Ythdf1	0.336998	5.24959	1.99746e-05	0.000201594	5.69904
LOC100044475	-0.648855	-5.24551	2.01848e-05	0.000203481	5.689
Cdkn1c	0.621851	5.24537	2.01922e-05	0.000203481	5.68865
Hrmt1l2	0.40542	5.24258	2.03374e-05	0.000204789	5.68177
Gba2	-0.283506	-5.242	2.03676e-05	0.000204939	5.68034
Psg23	-0.61228	-5.24125	2.04067e-05	0.000205177	5.6785
Col14a1	-0.475897	-5.2407	2.04358e-05	0.000205314	5.67714
Zfp251	-0.23559	-5.24039	2.04521e-05	0.000205323	5.67637
Hsd17b2	-0.879886	-5.23966	2.04901e-05	0.00020555	5.67459
Tnfrsf12a	1.44024	5.23894	2.0528e-05	0.000205775	5.67282
BC022224	-0.881249	-5.23737	2.06112e-05	0.000206453	5.66893
Ddx24	0.40976	5.23694	2.06338e-05	0.000206524	5.66789
Nup155	0.223095	5.2342	2.07798e-05	0.00020783	5.66111
Dock8	-0.327107	-5.23132	2.09341e-05	0.000209215	5.65402
Eif6	0.304144	5.22662	2.11883e-05	0.000211597	5.64243
Tnrc18	0.147599	5.22591	2.12265e-05	0.000211819	5.6407
Fam122b	-0.160891	-5.22545	2.12519e-05	0.000211914	5.63956
Lonp2	-0.826912	-5.22238	2.14201e-05	0.000213431	5.63199
Ccl27	-0.482535	-5.22125	2.14825e-05	0.000213893	5.6292
Ddi2	0.471047	5.21489	2.18364e-05	0.000217084	5.61352
2610524H06Rik	0.315466	5.21466	2.1849e-05	0.000217084	5.61297
Hps1	-0.28362	-5.21461	2.18519e-05	0.000217084	5.61284
Ihpk2	0.263093	5.21409	2.18813e-05	0.000217214	5.61155
Slc25a11	-0.421626	-5.20855	2.21945e-05	0.000220159	5.59791
Acads	-0.402114	-5.20776	2.22397e-05	0.000220443	5.59596
Gstk1	-0.591023	-5.2031	2.2508e-05	0.000222936	5.58445
Add3	-0.8543	-5.20154	2.25984e-05	0.000223665	5.5806
BC065397	-0.187496	-5.20004	2.26852e-05	0.000224358	5.57692
Gstm4	-0.42465	-5.19926	2.27309e-05	0.000224643	5.57499
Lig3	-0.274425	-5.19861	2.27689e-05	0.000224835	5.57339
Prkcz	-0.450236	-5.19835	2.27841e-05	0.000224835	5.57275
Sart3	0.190878	5.19695	2.2866e-05	0.000225476	5.5693
Marco	1.26362	5.19501	2.29804e-05	0.000226436	5.56451
Coq7	0.265034	5.19194	2.31628e-05	0.000228065	5.55693
C730025P13Rik	0.399196	5.18796	2.34005e-05	0.000230235	5.54713
Mtf1	-0.095379	-5.18537	2.35572e-05	0.000231605	5.54073
Casp8	-0.470524	-5.18457	2.36056e-05	0.000231909	5.53876
Josd2	-0.737201	-5.18422	2.3627e-05	0.000231949	5.53789
Taf6	-0.130176	-5.18083	2.38337e-05	0.000233693	5.52953
Cd14	1.92849	5.18073	2.38398e-05	0.000233693	5.52928
Plekha2	-0.650517	-5.17797	2.40096e-05	0.000235184	5.52247
Gba	0.206945	5.17504	2.41909e-05	0.000236778	5.51525
Pus3	0.527879	5.17477	2.42079e-05	0.000236778	5.51458
Kcne4	0.254157	5.1744	2.42311e-05	0.000236831	5.51366
Rpl24	0.483812	5.17347	2.4289e-05	0.000237223	5.51137
Zbtb9	-0.19065	-5.17243	2.4354e-05	0.000237568	5.5088
Adal	-0.140669	-5.17233	2.436e-05	0.000237568	5.50857
Fmo5	-0.73323	-5.17148	2.44136e-05	0.000237788	5.50646
Ankrd56	0.545885	5.1714	2.44182e-05	0.000237788	5.50628
Sqstm1	0.773017	5.16941	2.45436e-05	0.000238834	5.50136
Dctn2	0.358682	5.16772	2.46508e-05	0.000239702	5.49718
Ocln	-0.333551	-5.16697	2.46985e-05	0.00023999	5.49533
Narf	-0.499719	-5.16633	2.47388e-05	0.000240056	5.49376
Pafah1b1	0.246932	5.16629	2.47414e-05	0.000240056	5.49366
Pik3cb	0.365286	5.16279	2.49652e-05	0.000242052	5.48502
Hspb1	0.940214	5.16037	2.51207e-05	0.000243382	5.47906
Dgka	-0.767897	-5.15991	2.51509e-05	0.000243497	5.47791
C1qtnf2	-0.158417	-5.15916	2.5199e-05	0.000243786	5.47608
Acss1	-0.573279	-5.15877	2.52246e-05	0.000243856	5.4751
1110017D15Rik	0.196394	5.15659	2.5366e-05	0.000245045	5.46974
Prdx3	-0.486739	-5.15593	2.54094e-05	0.000245209	5.4681
LOC100047173	-0.310854	-5.15577	2.54198e-05	0.000245209	5.46771
Slc41a3	0.320467	5.15531	2.54499e-05	0.000245322	5.46657
Fcho1	-0.489933	-5.15173	2.56852e-05	0.000247411	5.45774
Naprt1	-0.414368	-5.15052	2.57654e-05	0.000247866	5.45475
Gadd45g	1.53959	5.15005	2.57969e-05	0.000247866	5.45357
1810046J19Rik	-0.642008	-5.14999	2.58009e-05	0.000247866	5.45343
Igf2r	-0.448612	-5.14989	2.5807e-05	0.000247866	5.4532
Srfbp1	-0.392497	-5.14508	2.61284e-05	0.000250772	5.44132
Plekhj1	-0.181183	-5.13639	2.67192e-05	0.000256258	5.41987
Cova1	-0.372969	-5.13385	2.68945e-05	0.000257753	5.41359
Ppp2r1a	0.418909	5.131	2.7092e-05	0.000259282	5.40657
Pbk	-0.901001	-5.13099	2.7093e-05	0.000259282	5.40654
Phkg2	0.456283	5.12955	2.71936e-05	0.000260058	5.40298
Slc25a36	0.489654	5.12777	2.73181e-05	0.000261061	5.3986
LOC100046406	-0.248952	-5.12711	2.73645e-05	0.000261317	5.39697
Ftsj1	-0.143179	-5.12114	2.77886e-05	0.000265177	5.38221
Dbf4	0.416924	5.11738	2.80588e-05	0.000267048	5.37293
Git2	0.246306	5.11734	2.80617e-05	0.000267048	5.37283
Tmem39a	0.433399	5.11732	2.80627e-05	0.000267048	5.37279
Dak	-0.684185	-5.11729	2.80649e-05	0.000267048	5.37272
Hdc	1.07105	5.11643	2.81277e-05	0.000267284	5.37058
Napg	-0.310557	-5.11622	2.81426e-05	0.000267284	5.37007
Mrpl50	-0.430133	-5.11612	2.81499e-05	0.000267284	5.36982
Camk2g	0.163734	5.11406	2.82995e-05	0.000268513	5.36473
Hist1h2bj	-0.516248	-5.11368	2.8327e-05	0.000268582	5.3638
Cyb5d2	-0.152736	-5.11336	2.83504e-05	0.000268613	5.36301
A130092J06Rik	-0.515963	-5.11169	2.84724e-05	0.000269577	5.35889
Rpl18	0.365646	5.11086	2.85334e-05	0.000269962	5.35684
Tyms	-0.135959	-5.10984	2.86083e-05	0.000270478	5.35432
1200003C05Rik	-0.417624	-5.10924	2.86524e-05	0.000270703	5.35284
Mettl7b	-0.691128	-5.10808	2.87384e-05	0.000271323	5.34997
AA691260	0.418126	5.10687	2.88282e-05	0.000271978	5.34697
Pja1	-0.454248	-5.10624	2.88745e-05	0.000272222	5.34543
Hagh	-0.78283	-5.1037	2.90644e-05	0.000273818	5.33914
Vamp5	-0.367988	-5.10274	2.91363e-05	0.000274302	5.33677
Ctdspl2	0.175244	5.10118	2.92535e-05	0.000275211	5.33292
Gstt1	-0.882178	-5.10072	2.92883e-05	0.000275343	5.33178
Lrig3	0.615839	5.09905	2.94144e-05	0.000276156	5.32766
Epha1	-0.236738	-5.09902	2.94162e-05	0.000276156	5.3276
Dnaja3	-0.340564	-5.09432	2.97743e-05	0.00027932	5.31599
D130043K22Rik	-0.265908	-5.0939	2.98066e-05	0.000279426	5.31495
Arglu1	0.365368	5.0935	2.98376e-05	0.00027952	5.31396
Tsc22d1	-1.33753	-5.09283	2.9889e-05	0.000279805	5.3123
Foxj3	0.221838	5.09168	2.99779e-05	0.000280439	5.30945
Rbl1	-0.455057	-5.09097	3.00323e-05	0.000280752	5.30771
Serinc3	0.45646	5.08999	3.01084e-05	0.000281266	5.30529
Wdr34	0.243192	5.08758	3.02957e-05	0.000282817	5.29934
2700038C09Rik	-0.458292	-5.08472	3.05198e-05	0.000284709	5.29226
Arhgef15	-0.180881	-5.08394	3.0581e-05	0.00028508	5.29034
2600010E01Rik	-0.175449	-5.0808	3.08293e-05	0.000287193	5.28259
Ppp3ca	0.287984	5.07632	3.11874e-05	0.000290326	5.27151
Nqo2	-0.709924	-5.07431	3.1349e-05	0.000291627	5.26655
Zfp239	-0.174962	-5.07369	3.1399e-05	0.000291888	5.26502
Sephs1	-0.224142	-5.07335	3.14267e-05	0.000291942	5.26417
Abcf3	-0.524113	-5.07263	3.14847e-05	0.000292277	5.2624
2310016C08Rik	1.09861	5.06837	3.18326e-05	0.0002953	5.25186
Acaa1b	-1.50194	-5.06568	3.20532e-05	0.000297139	5.24524
Fcer1g	1.29359	5.06529	3.20856e-05	0.000297233	5.24427
Upf2	0.331762	5.06242	3.23243e-05	0.000299236	5.23716
Pygb	-0.32733	-5.0612	3.24257e-05	0.000299966	5.23415
2010311D03Rik	0.336316	5.0577	3.27191e-05	0.00030247	5.22551
Wdr74	0.312706	5.05699	3.27789e-05	0.000302813	5.22376
Sirt3	-0.471222	-5.05659	3.2813e-05	0.000302917	5.22276
Rpap3	0.267813	5.05562	3.28953e-05	0.000303466	5.22036
1810026J23Rik	0.43337	5.05311	3.31089e-05	0.000305225	5.21415
Naip5	0.243393	5.04836	3.35162e-05	0.000308767	5.20242
EG433016	1.03762	5.04705	3.36294e-05	0.000309595	5.19919
Timm8b	-0.27899	-5.04544	3.37691e-05	0.000310666	5.19521
Sectm1a	-0.529671	-5.04259	3.40181e-05	0.000312741	5.18816
Rpo2tc1	0.222467	5.04166	3.40995e-05	0.000313273	5.18587
Ddx1	0.254036	5.04114	3.41452e-05	0.000313476	5.18459
Apoc2	0.405262	5.03921	3.4316e-05	0.000314827	5.1798
Slc46a3	-1.25959	-5.03824	3.44016e-05	0.000315124	5.17741
Pdha1	0.320832	5.03823	3.4402e-05	0.000315124	5.1774
Narg1l	0.242055	5.03804	3.44194e-05	0.000315124	5.17691
Lefty1	-0.351902	-5.03217	3.49436e-05	0.000319704	5.16241
Rfc5	-0.293284	-5.03183	3.49744e-05	0.000319766	5.16157
Atg2b	0.40708	5.0306	3.50854e-05	0.000320449	5.15853
Serpinf1	-0.774123	-5.03047	3.50973e-05	0.000320449	5.1582
Acsl5	-0.611135	-5.03006	3.51344e-05	0.000320568	5.15719
Gfm1	-0.276174	-5.02956	3.51793e-05	0.000320758	5.15596
Gp38	0.913342	5.02681	3.54296e-05	0.000322819	5.14916
Fam160a2	0.398436	5.02574	3.55279e-05	0.000323493	5.14651
9030624J02Rik	-0.255099	-5.02486	3.56085e-05	0.000324006	5.14433
Klhl6	1.08663	5.02291	3.57876e-05	0.000325413	5.13952
Aqp9	-0.734346	-5.02074	3.59884e-05	0.000327016	5.13415
Gnl3	0.633829	5.02032	3.60275e-05	0.000327148	5.13311
Pafah1b3	-0.442983	-5.01887	3.61623e-05	0.000328148	5.12953
Ecd	-0.213339	-5.01626	3.64068e-05	0.000330141	5.12307
Igf1r	0.237179	5.01536	3.64907e-05	0.000330662	5.12086
Ing2	-0.145572	-5.0149	3.65347e-05	0.000330662	5.1197
Spag9	0.275921	5.01485	3.65387e-05	0.000330662	5.1196
4930471M23Rik	0.209715	5.01192	3.68164e-05	0.000332948	5.11233
C630028N24Rik	0.167805	5.01146	3.68597e-05	0.000333114	5.11121
Calu	0.351805	5.01012	3.69872e-05	0.000334039	5.1079
Dem1	-0.322809	-5.00945	3.70514e-05	0.000334392	5.10623
Cfp	0.750766	5.00891	3.71026e-05	0.000334627	5.10491
Usf1	0.209349	5.00837	3.71543e-05	0.000334866	5.10357
Zfp292	0.491863	5.00771	3.72182e-05	0.000335215	5.10192
Pdzrn3	0.443005	5.00713	3.7274e-05	0.000335491	5.10049
Lcmt1	-0.372397	-5.00569	3.74126e-05	0.000336511	5.09693
Mki67ip	0.337856	5.00494	3.74851e-05	0.000336935	5.09507
Alkbh3	0.351856	5.00464	3.75136e-05	0.000336964	5.09434
D15Wsu169e	-0.414528	-5.0024	3.77314e-05	0.000338692	5.08879
Ier3	1.26244	4.99921	3.80424e-05	0.000341254	5.08091
Mgat4b	0.391843	4.99795	3.8166e-05	0.000341959	5.0778
Ccnd2	-0.672919	-4.99789	3.81724e-05	0.000341959	5.07764
Rps6	0.485095	4.99761	3.81997e-05	0.000341973	5.07696
Akr1c14	-0.192796	-4.99662	3.82974e-05	0.000342618	5.07451
Ebpl	-0.493168	-4.99588	3.83702e-05	0.000343038	5.07269
Sult1c2	-0.680853	-4.99553	3.84048e-05	0.000343118	5.07182
Pelo	0.480749	4.99249	3.87071e-05	0.000345586	5.0643
Rhoj	0.669627	4.9912	3.88363e-05	0.000346508	5.0611
Brp44	-0.275569	-4.99053	3.89033e-05	0.000346872	5.05945
Tsc22d2	0.55003	4.98908	3.90488e-05	0.000347937	5.05587
Surf1	-0.280935	-4.98731	3.92275e-05	0.000349087	5.05149
1110059G10Rik	0.179574	4.98729	3.92303e-05	0.000349087	5.05142
Cdc27	0.193357	4.98513	3.94493e-05	0.000350801	5.04609
Supt6h	0.443287	4.98417	3.95468e-05	0.000351433	5.04372
Sigirr	-0.419368	-4.98313	3.96532e-05	0.000352144	5.04114
Tiam2	-0.219418	-4.98283	3.96833e-05	0.000352176	5.04041
Rnf170	-0.247595	-4.97929	4.00475e-05	0.000355172	5.03165
3110049J23Rik	-1.07212	-4.9776	4.02221e-05	0.000356482	5.02748
Mrps6	-0.59169	-4.97535	4.04562e-05	0.000358111	5.02191
Aqp11	-0.425066	-4.97517	4.04756e-05	0.000358111	5.02145
BB128963	0.345631	4.97506	4.04866e-05	0.000358111	5.02119
Dnajb6	0.302039	4.97466	4.05282e-05	0.000358242	5.02021
Hlx	0.380602	4.97394	4.06038e-05	0.000358671	5.01842
Mthfsd	-0.128022	-4.97184	4.08241e-05	0.000360379	5.01323
Depdc1b	-0.291397	-4.97106	4.09071e-05	0.000360872	5.01128
Fchsd2	-0.591307	-4.96906	4.11184e-05	0.000362495	5.00634
Pacsin2	-0.26573	-4.96682	4.13563e-05	0.000364113	5.00081
2010321M09Rik	0.295884	4.96682	4.13566e-05	0.000364113	5.0008
Cbr1	-0.503206	-4.96547	4.15006e-05	0.00036514	4.99747
Vps11	0.383242	4.9638	4.16799e-05	0.000366475	4.99333
Senp2	0.358639	4.96321	4.17438e-05	0.000366794	4.99187
Btf3	0.411326	4.96263	4.18063e-05	0.000367101	4.99043
Rnf185	0.219879	4.96147	4.19315e-05	0.00036773	4.98756
0610007C21Rik	0.317324	4.96126	4.19544e-05	0.00036773	4.98704
2810452K22Rik	-0.277079	-4.9612	4.19608e-05	0.00036773	4.98689
Ddx5	0.42083	4.95966	4.21276e-05	0.000368949	4.98309
Rps9	0.478036	4.95896	4.22033e-05	0.000369369	4.98137
Itfg2	0.32496	4.95801	4.23077e-05	0.000369871	4.979
Ciao1	-0.214291	-4.95793	4.23162e-05	0.000369871	4.97881
Psma7	0.331009	4.95767	4.23444e-05	0.000369875	4.97817
Esd	-0.118053	-4.95678	4.24416e-05	0.000370443	4.97597
Prmt5	0.304622	4.95657	4.24651e-05	0.000370443	4.97544
Prkd2	-0.674378	-4.95406	4.27406e-05	0.000372601	4.96924
Socs6	0.423051	4.95356	4.27953e-05	0.000372835	4.96801
Cep57	0.228696	4.94902	4.33002e-05	0.000376987	4.95676
Wdr22	0.364525	4.94876	4.3329e-05	0.000376991	4.95612
Smc5l1	0.426894	4.94688	4.35393e-05	0.000378573	4.95148
Poli	-0.309359	-4.94354	4.39167e-05	0.000381605	4.9432
D5Ertd579e	-0.382688	-4.94304	4.39733e-05	0.000381821	4.94197
Tacc1	0.348373	4.94281	4.39989e-05	0.000381821	4.94141
Ndufaf1	-0.400566	-4.94187	4.41065e-05	0.000382505	4.93907
Cno	0.329775	4.93943	4.43846e-05	0.000384665	4.93304
BC030499	0.338735	4.93918	4.44134e-05	0.000384665	4.93242
Mtcp1	-0.116528	-4.93714	4.46473e-05	0.00038644	4.92738
B2m	-0.440771	-4.93654	4.47172e-05	0.000386794	4.92588
Atf4	0.652026	4.93545	4.48422e-05	0.000387623	4.92321
Maob	-0.779782	-4.93246	4.51899e-05	0.000390375	4.9158
Tmem19	-0.557653	-4.93102	4.53586e-05	0.000391578	4.91223
Zfp532	-0.187377	-4.92963	4.5521e-05	0.000392725	4.9088
Rpl34	0.41906	4.926	4.59492e-05	0.000396163	4.89982
Rnaseh2c	-0.358785	-4.92461	4.61152e-05	0.000397337	4.89637
Atp10d	0.533321	4.92303	4.63029e-05	0.000398696	4.89247
Eml5	0.157857	4.9221	4.64142e-05	0.000399363	4.89017
Rps25	0.644863	4.92188	4.64403e-05	0.000399363	4.88963
Topors	0.308186	4.9214	4.6498e-05	0.000399601	4.88844
Tmod4	-0.0994969	-4.92051	4.6605e-05	0.000399663	4.88623
Rbm5	-0.319591	-4.92049	4.66071e-05	0.000399663	4.88619
Rev1	0.416495	4.92042	4.66166e-05	0.000399663	4.886
Adnp	-0.354185	-4.92034	4.66254e-05	0.000399663	4.88582
Slc9a3r2	-0.342955	-4.91779	4.69338e-05	0.000401997	4.87949
AA536749	0.18723	4.91759	4.6958e-05	0.000401997	4.879
Cyb561	0.752686	4.91716	4.70095e-05	0.000402106	4.87795
Dars	-0.495949	-4.91691	4.70402e-05	0.000402106	4.87732
Col4a1	0.985092	4.91674	4.70614e-05	0.000402106	4.87689
LOC100045019	-0.290173	-4.91562	4.71972e-05	0.000402756	4.87413
2410018G20Rik	0.395127	4.91561	4.7198e-05	0.000402756	4.87411
Psmb4	0.406645	4.91505	4.72661e-05	0.000403079	4.87273
Bbx	0.400997	4.91477	4.73003e-05	0.000403112	4.87204
Spcs1	0.365871	4.91408	4.73856e-05	0.000403336	4.87031
Plp2	0.404592	4.91406	4.73871e-05	0.000403336	4.87028
Uba1	-0.303791	-4.9089	4.8023e-05	0.000408487	4.8575
Narg1	-0.233348	-4.90767	4.81753e-05	0.000409521	4.85446
Zbtb43	0.326376	4.90617	4.83624e-05	0.000410849	4.85074
Tle3	0.134153	4.9058	4.8409e-05	0.000410983	4.84982
1110031B06Rik	-0.364954	-4.90465	4.8552e-05	0.000411934	4.84699
Upf3a	0.312496	4.90379	4.86603e-05	0.00041259	4.84486
Ddc	-0.988672	-4.90341	4.87081e-05	0.000412732	4.84392
Gaa	0.362547	4.90292	4.877e-05	0.000412994	4.8427
Cct6a	0.340424	4.90208	4.88757e-05	0.000413626	4.84062
Rnf181	-0.473196	-4.90171	4.89222e-05	0.000413756	4.83971
Park7	-0.247535	-4.90127	4.89784e-05	0.000413968	4.83861
2410003P15Rik	-0.454152	-4.89913	4.92497e-05	0.000415997	4.83331
Txnrd3	0.253327	4.89829	4.93565e-05	0.000416635	4.83124
1110002N22Rik	-0.360662	-4.89327	5.00002e-05	0.000421802	4.81881
Atp6v0d1	0.331341	4.89201	5.01624e-05	0.000422902	4.81571
Cmah	-0.424931	-4.89065	5.03386e-05	0.000424119	4.81235
Gab2	0.137571	4.88997	5.04279e-05	0.000424602	4.81065
Bola1	-0.282085	-4.88962	5.04728e-05	0.000424712	4.8098
Hp	0.956737	4.88726	5.07823e-05	0.000427046	4.80393
Eif3s4	0.37429	4.88657	5.08725e-05	0.000427535	4.80223
BC017643	-0.405493	-4.88547	5.10163e-05	0.000428473	4.79953
1810074P20Rik	0.321435	4.88466	5.11235e-05	0.000429102	4.79751
Etfb	-0.563091	-4.88284	5.1365e-05	0.000430858	4.793
Cd3g	-0.961069	-4.88084	5.16306e-05	0.000432813	4.78805
1300013J15Rik	-0.735792	-4.87928	5.18383e-05	0.000434281	4.7842
BC057627	-0.181058	-4.87872	5.19141e-05	0.000434642	4.7828
Slc39a7	0.284305	4.8781	5.19969e-05	0.000435056	4.78127
Spata6	0.317875	4.87786	5.20289e-05	0.000435056	4.78069
Tppp	-0.586759	-4.87721	5.21161e-05	0.000435511	4.77908
Bet1	-0.369361	-4.87667	5.21897e-05	0.000435853	4.77773
Fzd5	0.408409	4.87533	5.23701e-05	0.000437085	4.77442
Aamp	-0.32712	-4.87442	5.24936e-05	0.000437841	4.77216
Aoc2	0.138087	4.87307	5.26761e-05	0.000439089	4.76883
Plk2	0.267423	4.87218	5.27972e-05	0.000439823	4.76663
Sf3a1	-0.406041	-4.87095	5.29662e-05	0.000440954	4.76357
Sipa1l1	-0.417347	-4.8707	5.29999e-05	0.000440959	4.76296
Hbegf	0.849838	4.86726	5.34724e-05	0.000444612	4.75445
Mllt11	-0.207333	-4.86536	5.37357e-05	0.000446523	4.74974
Rell1	0.574869	4.86484	5.38084e-05	0.000446848	4.74845
Sf3b5	0.277702	4.86437	5.3874e-05	0.000447114	4.74728
Upk3b	-0.611558	-4.8641	5.39107e-05	0.00044714	4.74663
LOC100045963	0.278467	4.86325	5.40299e-05	0.000447849	4.74451
Tmem9	0.404817	4.85914	5.46059e-05	0.000452342	4.73434
LOC669660	0.307671	4.8584	5.47096e-05	0.000452877	4.73253
Hnrph1	-0.275364	-4.8582	5.47385e-05	0.000452877	4.73202
Eif4a3	0.32678	4.85647	5.49839e-05	0.000454625	4.72773
Fam169b	-0.675499	-4.85551	5.51196e-05	0.000455463	4.72537
Suclg1	-0.346965	-4.8544	5.52779e-05	0.000456488	4.72262
Tnfrsf22	0.277008	4.85255	5.55432e-05	0.000458395	4.71803
Lrrc8c	0.278087	4.85135	5.57156e-05	0.000459533	4.71506
Dennd3	0.420227	4.85106	5.57573e-05	0.000459592	4.71434
Vps16	0.412612	4.84917	5.60299e-05	0.000461553	4.70967
Gpr44	0.148734	4.84821	5.61697e-05	0.000462255	4.70728
Klrd1	-0.847571	-4.8481	5.61846e-05	0.000462255	4.70702
Foxk1	0.109467	4.84577	5.65238e-05	0.000464759	4.70125
Dctn1	0.346919	4.84434	5.67331e-05	0.00046611	4.69771
Appbp2	0.356	4.84408	5.67712e-05	0.00046611	4.69707
Rbx1	0.308677	4.84393	5.67932e-05	0.00046611	4.6967
Rbm28	0.20282	4.84306	5.69212e-05	0.000466873	4.69454
4931406P16Rik	0.545083	4.84137	5.71706e-05	0.000468551	4.69035
Fktn	-0.240126	-4.84119	5.71962e-05	0.000468551	4.68992
Gtpbp4	0.501705	4.84066	5.7275e-05	0.000468689	4.6886
Papss2	-0.591518	-4.8406	5.72835e-05	0.000468689	4.68846
Ddx27	0.373555	4.83915	5.74985e-05	0.00047016	4.68487
Wdr6	-0.582277	-4.83784	5.76935e-05	0.000471465	4.68162
Stx17	-0.361725	-4.83693	5.7829e-05	0.000472241	4.67937
Cox7a1	-1.22831	-4.83673	5.78594e-05	0.000472241	4.67887
Osmr	0.743484	4.83518	5.80919e-05	0.000473847	4.67503
Srpk1	-0.561498	-4.83252	5.84925e-05	0.000476823	4.66844
Hist1h2bh	-0.537538	-4.83194	5.858e-05	0.000477244	4.66701
Gmip	-0.40205	-4.8311	5.87071e-05	0.000477987	4.66493
Tcea3	-0.74852	-4.83073	5.87632e-05	0.000478151	4.66402
Pak1	-0.165763	-4.82957	5.89392e-05	0.00047929	4.66115
Polg2	-0.384737	-4.82744	5.92637e-05	0.000481635	4.65589
BC087945	0.387876	4.82622	5.94521e-05	0.000482871	4.65285
Nr2c1	-0.140609	-4.82505	5.96321e-05	0.000484038	4.64995
Yeats4	0.392721	4.82472	5.96818e-05	0.000484147	4.64915
Nudt16l1	-0.351433	-4.82411	5.97761e-05	0.000484616	4.64764
2210023G05Rik	-0.304361	-4.82354	5.98641e-05	0.000485034	4.64623
Pros1	0.531623	4.82288	5.99661e-05	0.000485565	4.64459
LOC100048645	0.34432	4.82055	6.03281e-05	0.0004882	4.63883
Rangap1	-0.472311	-4.81943	6.05035e-05	0.000489321	4.63604
Ccs	-0.600081	-4.81812	6.0709e-05	0.000490685	4.63279
Chka	0.413035	4.81186	6.16983e-05	0.000498379	4.6173
Ociad1	0.204662	4.80945	6.20832e-05	0.000501183	4.61134
Usp18	-1.13242	-4.80889	6.21731e-05	0.000501577	4.60996
Taf5l	0.371279	4.80845	6.22433e-05	0.000501577	4.60887
Fgd6	0.698397	4.80828	6.22712e-05	0.000501577	4.60845
Tceb1	-0.305299	-4.8082	6.22849e-05	0.000501577	4.60824
1110038D17Rik	-0.201645	-4.80798	6.23203e-05	0.000501577	4.60769
Pcmtd1	-0.186985	-4.80753	6.23924e-05	0.000501853	4.60658
Acn9	-0.288095	-4.80688	6.24972e-05	0.000502393	4.60497
4930453N24Rik	0.485094	4.80652	6.25553e-05	0.000502557	4.60408
Bat1a	0.322356	4.80602	6.26355e-05	0.000502784	4.60286
Rpl27	0.325665	4.80588	6.26591e-05	0.000502784	4.60249
Foxn2	0.149003	4.80526	6.27586e-05	0.000503278	4.60097
Zfp94	-0.27072	-4.80051	6.35333e-05	0.000509185	4.58922
Stip1	-0.370255	-4.79729	6.40642e-05	0.000513036	4.58124
Pptc7	0.329966	4.79713	6.4091e-05	0.000513036	4.58084
Pold1	-0.596549	-4.79567	6.4334e-05	0.000514672	4.57722
Pskh1	-0.298627	-4.79453	6.45236e-05	0.000515879	4.5744
Ssna1	-0.31838	-4.79238	6.48821e-05	0.000518133	4.56909
Ddx52	0.378154	4.79237	6.48834e-05	0.000518133	4.56907
B3galt6	-0.311494	-4.79035	6.5223e-05	0.000520532	4.56407
Vps37d	0.117759	4.78841	6.55506e-05	0.000522834	4.55926
Tmem51	-0.708629	-4.78775	6.56626e-05	0.000523413	4.55763
4933403G14Rik	-0.213119	-4.7871	6.57742e-05	0.000523989	4.556
Ilkap	0.35383	4.78682	6.58217e-05	0.000524054	4.55531
Tmem87a	0.189219	4.78329	6.64238e-05	0.000528532	4.54658
4833418A01Rik	-0.248702	-4.78298	6.64771e-05	0.00052864	4.54582
Prickle1	0.47451	4.78006	6.69811e-05	0.00053233	4.53858
Daam1	-0.173351	-4.77949	6.70804e-05	0.000532685	4.53716
Ddx19b	0.166884	4.77934	6.71058e-05	0.000532685	4.5368
Cenpl	-0.340791	-4.77705	6.75037e-05	0.000535454	4.53113
D15Mgi27	0.297569	4.77687	6.75351e-05	0.000535454	4.53069
Acat2	-0.597819	-4.77574	6.77321e-05	0.000536696	4.5279
Tlcd1	-0.321093	-4.7745	6.79498e-05	0.000538101	4.52482
Sirt5	-0.387038	-4.77354	6.81194e-05	0.000539123	4.52243
Slc19a2	0.476128	4.76917	6.88922e-05	0.000544915	4.51162
Tmem14c	-0.642553	-4.76601	6.94565e-05	0.000549052	4.50381
BC030183	-0.445185	-4.76551	6.95474e-05	0.000549445	4.50256
Vat1	0.503824	4.76237	7.01141e-05	0.000553593	4.49478
Hmgb2l1	-0.191767	-4.76193	7.01935e-05	0.000553892	4.4937
Creb3	0.269316	4.76155	7.02631e-05	0.000553929	4.49275
Bfar	-0.355812	-4.76144	7.02814e-05	0.000553929	4.4925
Slc22a1	-0.765345	-4.76111	7.03415e-05	0.000554075	4.49168
Zfp748	-0.118453	-4.76063	7.04293e-05	0.000554438	4.49048
Lbh	-0.668195	-4.76019	7.05096e-05	0.000554674	4.48939
Cyp2d26	-0.533377	-4.76001	7.05426e-05	0.000554674	4.48894
LOC100047583	1.23202	4.75917	7.06964e-05	0.000555555	4.48686
Rpusd4	-0.28783	-4.75812	7.08871e-05	0.000556725	4.48428
Gata2	0.702497	4.75596	7.12851e-05	0.000559394	4.47891
Tnrc6c	-0.290715	-4.75563	7.13454e-05	0.000559394	4.4781
Nadsyn1	-0.2291	-4.75559	7.1353e-05	0.000559394	4.478
Zc3h13	0.385938	4.75154	7.21033e-05	0.000564944	4.46798
Tsen2	-0.269263	-4.74994	7.24021e-05	0.000566951	4.46402
Nsd1	0.105192	4.7452	7.32951e-05	0.000573606	4.45227
Ddx49	0.236102	4.74477	7.33753e-05	0.000573897	4.45122
Hist2h2be	-0.227329	-4.74419	7.34861e-05	0.000574426	4.44978
Znrf2	0.330991	4.74361	7.35967e-05	0.000574953	4.44834
Vps41	-0.192927	-4.74321	7.36715e-05	0.000575196	4.44737
Tfpt	0.286923	4.74247	7.38125e-05	0.000575196	4.44553
Ihpk1	0.432321	4.74242	7.38223e-05	0.000575196	4.44541
Anapc13	-0.44787	-4.74242	7.38235e-05	0.000575196	4.44539
Ddx19a	0.134765	4.74231	7.3844e-05	0.000575196	4.44513
2610024G14Rik	-0.38569	-4.74188	7.39257e-05	0.000575497	4.44407
Pfdn2	0.390692	4.73959	7.43656e-05	0.000578582	4.43838
Nup210	-0.407725	-4.73752	7.47628e-05	0.000581333	4.43328
9530008L14Rik	-0.459823	-4.73438	7.53726e-05	0.000585733	4.4255
Pef1	-0.608992	-4.73393	7.54604e-05	0.000586072	4.42438
Wnk1	0.288093	4.73301	7.564e-05	0.000587125	4.42211
Fn3k	-0.419788	-4.7325	7.574e-05	0.000587372	4.42084
Ndufa13	-0.320396	-4.7324	7.576e-05	0.000587372	4.42059
Sypl	0.354655	4.73203	7.58311e-05	0.000587581	4.41969
Ap1g1	0.250512	4.73173	7.58912e-05	0.000587704	4.41893
Apol9b	-0.697584	-4.72999	7.62336e-05	0.000590012	4.41462
Ppm1m	-0.330975	-4.72922	7.63842e-05	0.000590835	4.41273
Unc45a	0.297975	4.72853	7.65217e-05	0.000591555	4.411
Rpl12	0.563085	4.72779	7.66681e-05	0.000592342	4.40917
Ap3m1	-0.476049	-4.72702	7.68192e-05	0.000593165	4.40729
Tfb2m	0.323832	4.72653	7.69179e-05	0.000593583	4.40606
Cyhr1	0.275448	4.72466	7.72893e-05	0.000596104	4.40144
Csprs	-0.290522	-4.72318	7.75865e-05	0.000597098	4.39777
Ddr1	-0.455363	-4.72308	7.76066e-05	0.000597098	4.39752
Slc25a16	0.42419	4.72304	7.76152e-05	0.000597098	4.39741
Cul1	0.476949	4.72296	7.76307e-05	0.000597098	4.39722
Gfod2	-0.290268	-4.7229	7.76424e-05	0.000597098	4.39708
BC023151	-0.186518	-4.71987	7.82535e-05	0.000601449	4.38957
Rab12	0.469138	4.71866	7.84977e-05	0.000602979	4.38658
Smad1	0.472971	4.71731	7.87712e-05	0.000604731	4.38325
Fignl1	-0.570939	-4.71684	7.88687e-05	0.000605129	4.38207
Amigo2	0.512705	4.71582	7.90765e-05	0.000606173	4.37955
2310066E14Rik	0.296297	4.71572	7.90958e-05	0.000606173	4.37931
Ap1gbp1	-0.21473	-4.71452	7.93414e-05	0.000607705	4.37634
Hmgn1	0.427149	4.71065	8.01404e-05	0.000613473	4.36675
Cln6	0.152249	4.70836	8.06155e-05	0.000616755	4.36109
D030028O16Rik	-0.146856	-4.7078	8.07331e-05	0.0006173	4.35969
Cd160	-0.357154	-4.70711	8.08754e-05	0.000618033	4.358
Ccdc44	-0.17465	-4.70687	8.09267e-05	0.00061807	4.3574
Ccno	0.355413	4.70546	8.12212e-05	0.000619963	4.35392
Cox6b2	-0.204425	-4.70466	8.13902e-05	0.000620898	4.35193
Pdlim2	-0.3947	-4.70362	8.16086e-05	0.000622207	4.34936
Zcchc17	-0.203726	-4.70079	8.22086e-05	0.000626423	4.34234
C1qb	0.950804	4.69683	8.30546e-05	0.000632507	4.33254
Mettl1	0.361959	4.69615	8.31997e-05	0.00063325	4.33087
Sgk2	-0.558104	-4.69504	8.34393e-05	0.000634711	4.32811
Stk10	-0.133924	-4.69195	8.4109e-05	0.00063944	4.32046
4933428G20Rik	0.301563	4.69126	8.42582e-05	0.000640208	4.31876
Uxt	0.257137	4.68829	8.49071e-05	0.000644771	4.31141
Atp5j2	-0.342435	-4.68777	8.50209e-05	0.000645032	4.31013
Ccdc12	0.344347	4.68769	8.50385e-05	0.000645032	4.30993
Gtrgeo22	-0.234978	-4.68718	8.51525e-05	0.00064553	4.30865
Wdr5	0.295404	4.6854	8.55453e-05	0.000648139	4.30424
Dci	-0.480293	-4.68186	8.63298e-05	0.00065371	4.2955
Med25	0.176923	4.68001	8.67451e-05	0.000656471	4.29091
Faim	0.252141	4.67979	8.67931e-05	0.000656471	4.29038
Cdc45l	-0.196916	-4.67898	8.69748e-05	0.000657379	4.28837
Pdcd10	-0.389058	-4.67882	8.70119e-05	0.000657379	4.28796
Adrbk1	-0.632527	-4.67824	8.71426e-05	0.000657994	4.28653
Zc3h7a	0.381268	4.6777	8.72646e-05	0.000658541	4.28519
Pde1b	0.744739	4.67532	8.78024e-05	0.000661985	4.2793
Adamtsl4	0.349626	4.67524	8.78204e-05	0.000661985	4.27911
Wbp4	0.39876	4.6723	8.84906e-05	0.000666659	4.27183
Prkaca	-0.284956	-4.67105	8.87776e-05	0.000668443	4.26873
Slco2b1	-0.848421	-4.67008	8.89988e-05	0.00066973	4.26634
Raf1	0.375233	4.66971	8.90855e-05	0.000670004	4.26541
Eif3f	0.403123	4.66876	8.93042e-05	0.000671269	4.26306
Tmco3	-0.16153	-4.66737	8.96258e-05	0.000673306	4.25962
Fpr2	1.22848	4.66473	9.02398e-05	0.000677536	4.25309
scl0003251.1_21	0.448082	4.66418	9.03684e-05	0.000678119	4.25172
Cd2bp2	0.191374	4.6635	9.05253e-05	0.000678882	4.25006
Smu1	0.180469	4.6633	9.0572e-05	0.000678882	4.24957
Trabd	0.319363	4.66206	9.08641e-05	0.000680688	4.24648
Kif11	-0.233302	-4.66164	9.09624e-05	0.000681042	4.24545
Rec8	-0.168416	-4.66103	9.11052e-05	0.000681727	4.24395
Polk	-0.178346	-4.66059	9.12089e-05	0.00068212	4.24286
Rab22a	-0.328443	-4.65723	9.20057e-05	0.000687692	4.23453
Rad54l	-0.401376	-4.65584	9.23371e-05	0.000689782	4.23109
Ssh3	0.179594	4.65518	9.24933e-05	0.000690561	4.22947
Ndufa9	-0.316431	-4.65423	9.27204e-05	0.000691868	4.22712
Cdc42ep5	0.651227	4.65279	9.30661e-05	0.000694059	4.22356
Nt5c3	-0.544614	-4.65249	9.31395e-05	0.000694218	4.2228
Donson	-0.134497	-4.65041	9.36405e-05	0.000697562	4.21767
Bcl10	0.435334	4.64793	9.42446e-05	0.000701486	4.21151
Lnpep	0.160057	4.64781	9.42727e-05	0.000701486	4.21123
Phca	0.290121	4.64693	9.4487e-05	0.000702688	4.20905
App	0.543971	4.64634	9.4633e-05	0.000703381	4.20757
LOC100047480	0.208908	4.64459	9.50603e-05	0.000706162	4.20326
Trip10	0.366312	4.64257	9.55593e-05	0.000709473	4.19825
Rps6ka3	0.260747	4.63776	9.67546e-05	0.000717947	4.18635
Unc45b	0.260194	4.63556	9.73064e-05	0.000721639	4.1809
1700023M03Rik	-0.475909	-4.63448	9.75772e-05	0.000723245	4.17824
Ppan	0.240978	4.63393	9.77172e-05	0.00072388	4.17687
Irak4	-0.284616	-4.63362	9.77951e-05	0.000724054	4.17611
2410129H14Rik	0.333641	4.6319	9.8232e-05	0.000726884	4.17184
5830457O10Rik	-0.226151	-4.63002	9.87088e-05	0.000730007	4.16721
2610028A01Rik	0.276722	4.62612	9.97094e-05	0.000736997	4.15755
H6pd	0.85638	4.62456	0.000100111	0.000739558	4.1537
Dctn5	-0.256877	-4.62428	0.000100184	0.000739685	4.153
Parp6	0.300641	4.62373	0.000100328	0.000740337	4.15163
Bmpr1a	0.251923	4.62337	0.000100422	0.000740617	4.15074
Sgcb	0.186297	4.62187	0.000100812	0.000743081	4.14703
Abhd3	-0.266648	-4.62028	0.000101226	0.000745722	4.1431
Slc25a12	-0.269509	-4.61979	0.000101354	0.000746254	4.14189
Srd5a2	-0.229701	-4.61924	0.000101499	0.000746906	4.14052
Sbno2	0.242581	4.61749	0.000101959	0.000749875	4.1362
Lamc1	0.508288	4.61476	0.000102682	0.000754774	4.12944
Entpd8	-0.435568	-4.61409	0.00010286	0.000755666	4.12778
B230342M21Rik	-1.10487	-4.61319	0.000103099	0.000757009	4.12555
P2ry5	-0.577896	-4.60784	0.000104535	0.000767127	4.11232
Gimap8	-1.25546	-4.60629	0.000104953	0.000769772	4.10849
Ube4b	-0.426143	-4.60287	0.000105886	0.000776188	4.10002
Dip2b	0.204907	4.60165	0.000106219	0.0007782	4.09702
Dhrs1	-0.655199	-4.59972	0.000106751	0.000781669	4.09223
Slc9a8	0.186464	4.59929	0.00010687	0.000782104	4.09118
Atl2	0.410839	4.59821	0.000107168	0.000783854	4.08851
Slc25a10	-0.484296	-4.59756	0.000107348	0.000784743	4.0869
Cdk2ap2	-0.428643	-4.59685	0.000107546	0.00078576	4.08514
Cog4	-0.367799	-4.59583	0.000107829	0.000787396	4.08262
Akr1c12	-0.510618	-4.59461	0.000108169	0.000789447	4.07961
Gatad2b	0.261018	4.59363	0.000108445	0.000791023	4.07717
Farsa	0.15519	4.59285	0.000108664	0.000792187	4.07524
Slc12a6	-0.279704	-4.59093	0.000109204	0.000795685	4.0705
Cask	0.394801	4.59022	0.000109406	0.000796442	4.06873
Vps4a	0.227112	4.59014	0.000109427	0.000796442	4.06854
BC005537	0.384344	4.58976	0.000109535	0.000796794	4.0676
Fbxl10	0.20227	4.5889	0.000109779	0.000798134	4.06547
Zbtb7c	-0.26115	-4.58864	0.000109851	0.00079822	4.06484
0610006I08Rik	-0.301862	-4.58795	0.000110047	0.00079921	4.06313
Scara3	0.571848	4.58759	0.000110151	0.000799527	4.06223
Rnf167	-0.374672	-4.58528	0.00011081	0.000803868	4.05653
Id2	0.32001	4.58486	0.00011093	0.000804302	4.05549
Gns	0.395959	4.58354	0.000111309	0.000806614	4.05222
Ugt1a6a	-0.430971	-4.58315	0.000111423	0.000806996	4.05125
Uox	-0.455809	-4.58243	0.000111631	0.000808065	4.04946
Isg20l2	0.340014	4.58209	0.000111728	0.000808328	4.04863
Lrsam1	-0.136151	-4.58094	0.000112061	0.000810295	4.04578
Es1	-0.699664	-4.57853	0.00011276	0.000814911	4.03983
Yipf6	-0.168306	-4.5774	0.000113092	0.000816862	4.03702
Tmem159	0.273784	4.57652	0.000113349	0.000818278	4.03484
Fam149b	-0.246138	-4.57601	0.000113498	0.00081891	4.03359
Alox5ap	1.38454	4.57238	0.000114568	0.000826179	4.02461
Slc19a1	0.381018	4.57207	0.000114658	0.000826385	4.02386
Sc4mol	-0.877184	-4.57092	0.000115	0.000828401	4.02101
Ica1	0.354156	4.56916	0.000115525	0.000831311	4.01666
Rad23a	-0.241281	-4.56915	0.000115529	0.000831311	4.01662
2017-03-08	-0.195429	-4.56865	0.000115677	0.000831922	4.0154
Ccrk	0.367257	4.56759	0.000115994	0.000833757	4.01277
Gle1	0.275104	4.56659	0.000116295	0.000835468	4.01029
Smcr7	-0.322541	-4.56544	0.000116642	0.000837508	4.00744
H2afz	-0.393787	-4.56498	0.000116779	0.000838037	4.00632
Tbx3	-0.290174	-4.56427	0.000116994	0.000839132	4.00456
2810403A07Rik	0.495253	4.56372	0.000117162	0.00083988	4.00319
Unk	-0.179939	-4.56155	0.00011782	0.000844143	3.99783
Icam1	1.05007	4.56129	0.000117898	0.00084425	3.9972
Cep120	0.435338	4.55804	0.000118894	0.000850925	3.98915
Gcdh	-0.188115	-4.55646	0.000119381	0.000853947	3.98524
D2Ertd391e	0.456819	4.55606	0.000119503	0.00085436	3.98426
Commd1	-0.357658	-4.55573	0.000119607	0.000854646	3.98343
Sema6b	0.260023	4.55505	0.000119816	0.000855679	3.98176
LOC100045300	0.336256	4.55389	0.000120175	0.000857784	3.9789
Irgm1	-0.676348	-4.5524	0.000120639	0.000860634	3.97521
Tnfaip3	0.864759	4.55087	0.000121117	0.00086358	3.97143
A930001N09Rik	0.391432	4.54838	0.0001219	0.00086861	3.96526
Ror2	0.289751	4.54821	0.000121952	0.00086861	3.96485
Kiss1	0.133345	4.54343	0.000123469	0.000878944	3.95302
Gstp1	-0.852864	-4.54155	0.00012407	0.000882749	3.94838
Vps39	0.146173	4.5399	0.0001246	0.000886046	3.9443
Bicc1	0.561279	4.53751	0.000125373	0.000891064	3.93839
Rnpc2	0.39036	4.53693	0.000125561	0.000891464	3.93695
Psip1	-0.368821	-4.53681	0.0001256	0.000891464	3.93666
2900064A13Rik	0.227455	4.53671	0.00012563	0.000891464	3.93643
Toe1	-0.204166	-4.53644	0.000125721	0.000891633	3.93574
E130309D02Rik	0.190669	4.53599	0.000125864	0.000892033	3.93465
Zfp90	0.366279	4.5357	0.000125961	0.000892033	3.93391
Mmp9	0.715682	4.53557	0.000126002	0.000892033	3.9336
Ecm1	0.417587	4.53544	0.000126045	0.000892033	3.93327
Gart	-0.233284	-4.53381	0.000126577	0.000895142	3.92925
Prkdc	-0.11666	-4.53368	0.000126619	0.000895142	3.92893
Acot10	0.47009	4.52695	0.00012884	0.000910362	3.91229
Slc30a7	0.283127	4.52625	0.000129074	0.000911532	3.91056
Stard4	-0.766833	-4.52444	0.000129677	0.000915305	3.9061
Gdi1	-0.255495	-4.52391	0.000129858	0.000916095	3.90477
H2afj	-0.237317	-4.52206	0.00013048	0.000919993	3.9002
Rars	0.253428	4.51871	0.000131614	0.000927499	3.89192
Srf	0.212789	4.51683	0.000132254	0.000931517	3.88728
Fiz1	0.227553	4.512	0.000133914	0.000942446	3.87535
Rel	0.14275	4.51191	0.000133947	0.000942446	3.87511
Zfp653	0.371083	4.51138	0.000134131	0.000943241	3.8738
Fbxo38	0.255896	4.51109	0.000134231	0.000943442	3.87309
Mobkl2a	-0.559687	-4.5083	0.000135202	0.000949469	3.8662
LOC100046898	0.338289	4.50822	0.000135231	0.000949469	3.86599
Prdx6	-0.31137	-4.50617	0.000135948	0.000954002	3.86093
Wdr78	-0.109652	-4.50554	0.000136169	0.000955046	3.85938
4931406C07Rik	-0.717324	-4.50364	0.000136839	0.000959243	3.85469
Mical3	0.354819	4.50241	0.000137274	0.000961783	3.85166
Twistnb	0.3982	4.49714	0.000139157	0.000974468	3.83862
D5Ertd135e	-0.197784	-4.49637	0.000139434	0.000975892	3.83672
Spnb3	-0.286032	-4.49425	0.000140202	0.000980752	3.83147
Rpl3	0.382163	4.49322	0.000140575	0.000982841	3.82893
R3hdm1	0.0893901	4.4905	0.000141567	0.000989259	3.82221
Cept1	-0.641717	-4.49029	0.000141643	0.000989272	3.82169
Ddx28	0.448757	4.48965	0.000141877	0.000990389	3.82011
Gtf2e2	-0.197335	-4.48942	0.000141961	0.000990452	3.81955
5730472N09Rik	-0.424667	-4.48695	0.000142871	0.000995985	3.81344
Zc3h12a	0.212637	4.48686	0.000142904	0.000995985	3.81322
Atp5sl	-0.350457	-4.48441	0.00014381	0.00100178	3.80718
Cyp4f15	-0.722597	-4.48357	0.000144123	0.00100343	3.8051
Fkbp5	1.01169	4.47937	0.000145695	0.00101385	3.79472
Rragd	0.200741	4.47624	0.000146877	0.00102154	3.787
Panx1	-0.408344	-4.4749	0.000147388	0.00102456	3.78368
Stfa2	0.465795	4.47227	0.000148392	0.001031	3.77719
Nr1d1	0.567785	4.47191	0.000148531	0.00103143	3.77629
1200016B10Rik	-0.384064	-4.47082	0.000148949	0.00103379	3.77361
Pabpc4	0.279346	4.46993	0.000149291	0.00103562	3.77142
Golph3l	-0.464656	-4.46826	0.000149937	0.00103957	3.76728
Depdc5	-0.142325	-4.46711	0.000150386	0.00104213	3.76443
Serpina3c	0.679023	4.46635	0.000150681	0.00104364	3.76255
Chst8	0.280408	4.46391	0.000151634	0.00104969	3.75653
Rgs1	1.04303	4.46339	0.000151838	0.00105055	3.75524
Aptx	-0.205955	-4.46313	0.000151938	0.0010506	3.75461
B930037P14Rik	-0.112071	-4.46297	0.000152003	0.0010506	3.75421
Entpd4	0.382299	4.46203	0.000152371	0.0010526	3.75189
Celsr3	0.187765	4.46167	0.000152512	0.00105293	3.75101
Lmnb2	-0.379224	-4.46149	0.000152583	0.00105293	3.75056
Fech	-0.3941	-4.46131	0.000152656	0.00105293	3.75011
Gimap9	-0.315635	-4.45991	0.000153209	0.0010562	3.74665
Cited2	0.260993	4.45733	0.000154232	0.00106207	3.74029
2410004L22Rik	-0.530689	-4.45726	0.000154261	0.00106207	3.74011
1110018G07Rik	-0.839606	-4.45716	0.0001543	0.00106207	3.73987
Dpp4	-0.677483	-4.45659	0.000154528	0.00106309	3.73845
Gtf2ird2	-0.307173	-4.45408	0.000155533	0.00106945	3.73226
Aff1	0.313146	4.45243	0.000156195	0.00107345	3.7282
Gtpbp8	-0.194167	-4.45154	0.000156555	0.00107537	3.726
Gsta1	0.745957	4.45095	0.000156793	0.00107645	3.72455
Gemin6	-0.297241	-4.44989	0.000157224	0.00107885	3.72192
Pank2	-0.277273	-4.44963	0.00015733	0.00107902	3.72128
Paip1	0.126685	4.44834	0.000157854	0.00108205	3.7181
Rps16	0.390396	4.44707	0.000158374	0.00108506	3.71495
Galntl4	0.196984	4.44597	0.000158823	0.00108758	3.71225
5730528L13Rik	0.151938	4.44541	0.000159055	0.00108861	3.71085
Immt	-0.265084	-4.44435	0.000159492	0.00109103	3.70824
Stk17b	-0.806526	-4.44225	0.000160358	0.0010964	3.70306
Nhlrc2	0.452965	4.44052	0.000161076	0.00110074	3.69879
Arid4b	0.153148	4.4394	0.000161544	0.00110338	3.69601
Larp5	-0.125764	-4.43909	0.000161672	0.00110352	3.69526
Il1rn	0.400953	4.43895	0.000161731	0.00110352	3.69491
Grasp	0.239941	4.43827	0.000162015	0.00110489	3.69323
Cachd1	-0.213548	-4.43752	0.000162331	0.00110624	3.69137
Tusc2	-0.287805	-4.4374	0.000162379	0.00110624	3.69109
Rpl3l	0.236469	4.43481	0.000163468	0.00111309	3.6847
Prr3	0.337519	4.43275	0.000164341	0.00111846	3.67961
Klc4	-0.342666	-4.43033	0.000165372	0.00112412	3.67363
Mipep	-0.280387	-4.4303	0.000165386	0.00112412	3.67355
Obfc2a	-0.21516	-4.4302	0.000165426	0.00112412	3.67332
Thy1	-0.883384	-4.42933	0.000165798	0.00112607	3.67118
Tmem120a	0.69604	4.42859	0.000166115	0.00112765	3.66935
Ccl6	0.927593	4.42727	0.000166685	0.00113041	3.66607
Rela	0.555367	4.42725	0.000166691	0.00113041	3.66604
Aifm1	-0.236765	-4.4251	0.000167619	0.00113612	3.66074
Serf2	-0.426749	-4.42296	0.000168549	0.00114184	3.65545
Arhgap4	-0.934959	-4.41993	0.000169873	0.00114997	3.64797
Zdhhc21	0.53472	4.41982	0.000169921	0.00114997	3.6477
Erich1	0.369381	4.41955	0.000170039	0.00115018	3.64704
5530601I19Rik	-0.227983	-4.41876	0.000170388	0.00115196	3.64508
Cyp4f13	-0.398442	-4.41715	0.000171099	0.00115617	3.6411
Tha1	-0.31823	-4.41581	0.000171689	0.00115957	3.63781
Slc35b1	0.693063	4.41463	0.000172213	0.00116252	3.6349
Tpbg	0.226573	4.41396	0.000172511	0.00116394	3.63325
Mrap	1.0281	4.41351	0.000172712	0.00116471	3.63213
Fzd6	0.19386	4.41257	0.000173131	0.00116695	3.62982
Rasgrp3	-0.446076	-4.41173	0.00017351	0.00116891	3.62773
ENSMUSG00000054212	-0.434893	-4.41029	0.000174154	0.00117266	3.62419
Cxcl9	-0.872002	-4.40684	0.000175712	0.00118255	3.61568
Srr	-0.409102	-4.40422	0.000176904	0.00118997	3.60922
Tyki	-0.669775	-4.40378	0.000177107	0.00119073	3.60812
Psen1	0.440459	4.40349	0.000177239	0.00119102	3.60741
1200014J11Rik	0.249329	4.40273	0.000177586	0.00119274	3.60555
Pet112l	-0.26323	-4.40182	0.000178004	0.00119439	3.6033
Anapc7	0.294727	4.40181	0.00017801	0.00119439	3.60326
AA960436	0.203581	4.39995	0.000178869	0.00119944	3.59866
Wdr61	-0.291761	-4.39979	0.000178943	0.00119944	3.59827
Lyve1	0.667302	4.39893	0.000179341	0.00120074	3.59615
Vwa5a	-0.444623	-4.3989	0.000179353	0.00120074	3.59609
Ehd4	0.456038	4.39878	0.000179407	0.00120074	3.59579
Sec63	0.365152	4.39609	0.000180657	0.00120834	3.58916
Mrpl53	-0.338502	-4.39595	0.000180725	0.00120834	3.5888
Cog2	0.272302	4.3956	0.000180889	0.00120883	3.58794
Hgsnat	0.31027	4.39534	0.00018101	0.00120904	3.5873
Scye1	0.424564	4.394	0.000181637	0.00121261	3.584
Qsox1	0.379656	4.39356	0.000181841	0.00121327	3.58292
Txnip	0.704657	4.3934	0.000181918	0.00121327	3.58252
Chd1	0.348669	4.39193	0.000182608	0.00121726	3.5789
Cd33	0.296227	4.39089	0.000183102	0.00121995	3.57632
[truncated: 11,314 more rows]

## Sheet: FMT vs Control (Liver)
Table S1. List of differently expressed genes in response AC-FMT and FMT across all tissues and within each of the tissues studied
V1	logFC	t	P.Value	adj.P.Val	B
Hsd3b5	-5.26148	-36.4322	1.1639e-20	1.54939e-16	30.3393
Orm2	3.99356	31.8564	1.92612e-19	9.30572e-16	29.3233
Cml1	-2.33149	-31.7268	2.09714e-19	9.30572e-16	29.2897
Srd5a1	-1.96836	-29.1452	1.22731e-18	4.08449e-15	28.5544
Pklr	-0.940662	-26.1189	1.19008e-17	2.60562e-14	27.4995
Acnat2	1.70746	25.9612	1.34874e-17	2.60562e-14	27.4377
Cyp2d40	-1.65065	-25.9414	1.37014e-17	2.60562e-14	27.4299
Serpina6	-2.65631	-23.3544	1.19104e-16	1.9819e-13	26.3016
Cyp1a2	-3.35839	-23.2096	1.35309e-16	2.00138e-13	26.2314
Elovl3	-1.61037	-21.8336	4.72373e-16	6.28823e-13	25.5232
Mug2	-1.74545	-21.6914	5.39705e-16	6.53141e-13	25.4455
1700001C19Rik	-0.869924	-21.2721	8.03376e-16	8.91212e-13	25.211
Nnmt	3.07831	19.6413	4.05258e-15	4.14984e-12	24.2181
Tm7sf2	-1.11999	-19.1522	6.74239e-15	6.41105e-12	23.8931
Apoa4	4.38761	18.9471	8.37539e-15	7.43288e-12	23.7528
Gstm6	-1.76261	-18.4417	1.44249e-14	1.20015e-11	23.3964
Tlcd2	-1.35303	-18.3248	1.63894e-14	1.28339e-11	23.3118
Saa2	2.55871	18.2467	1.78545e-14	1.32044e-11	23.2548
Nudt7	-2.33978	-18.1196	2.05402e-14	1.43911e-11	23.1612
Rgs16	-3.44438	-17.9445	2.49491e-14	1.66061e-11	23.0306
Scd1	-5.22637	-17.8637	2.73066e-14	1.73098e-11	22.9696
Inmt	-4.38388	-17.7941	2.95266e-14	1.78663e-11	22.9167
OTTMUSG00000000231	-3.35914	-17.0962	6.55806e-14	3.79569e-11	22.369
Srebf1	-1.32717	-16.8707	8.53904e-14	4.73632e-11	22.1848
Rdh20	-0.829803	-16.5737	1.21457e-13	6.30655e-11	21.9366
Thrsp	-3.35033	-16.5619	1.23175e-13	6.30655e-11	21.9267
Serpina12	-1.83515	-16.4772	1.36338e-13	6.72198e-11	21.8546
Serpina4-ps1	-1.43756	-16.3604	1.56951e-13	7.46188e-11	21.7544
1110028A07Rik	-0.748755	-15.9458	2.60516e-13	1.19586e-10	21.3901
Abca8a	-1.84353	-15.5488	4.27713e-13	1.89791e-10	21.0286
Slc25a1	-1.12102	-15.4509	4.84164e-13	2.07909e-10	20.9375
Serpina3m	2.23325	15.3326	5.62837e-13	2.3414e-10	20.8263
Susd4	-1.0626	-15.0343	8.26513e-13	3.3341e-10	20.5407
AI317395	-0.787282	-14.8707	1.02321e-12	4.00617e-10	20.3807
Hsd3b2	-0.748241	-14.8463	1.05648e-12	4.01826e-10	20.3567
Mt1	3.40857	14.7972	1.1268e-12	4.16665e-10	20.3082
Cyp4a14	4.64254	14.7691	1.16928e-12	4.20688e-10	20.2803
G6pc	-2.84655	-14.6685	1.33566e-12	4.67903e-10	20.1798
Tuba8	1.34615	14.5835	1.49537e-12	5.10418e-10	20.0943
S100a8	4.2478	14.3137	2.14787e-12	7.14812e-10	19.8184
Sult1d1	1.14359	14.0753	2.97191e-12	9.64927e-10	19.5688
C8g	-1.3371	-14.0277	3.17266e-12	1.00558e-09	19.5184
Cxcl9	-1.57887	-13.9776	3.39935e-12	1.05238e-09	19.465
Bdh1	-2.00465	-13.9432	3.56438e-12	1.06067e-09	19.4283
Cyp4v3	-1.60788	-13.9389	3.58549e-12	1.06067e-09	19.4237
Fads2	-1.30303	-13.8276	4.18402e-12	1.21082e-09	19.3039
Treh	1.44441	13.6227	5.57371e-12	1.57867e-09	19.0801
Es22	-1.34331	-13.5619	6.07247e-12	1.65484e-09	19.013
Pcsk4	-1.12119	-13.5598	6.09128e-12	1.65484e-09	19.0105
Dbp	-2.96938	-13.3432	8.28872e-12	2.20679e-09	18.7681
Dhdh	-0.589148	-13.2124	1.0003e-11	2.61098e-09	18.6193
Suhw4	-0.922896	-13.0565	1.25404e-11	3.21034e-09	18.4396
EG13909	-1.63184	-13.0288	1.30572e-11	3.24356e-09	18.4074
Hsd17b6	-0.67668	-13.0235	1.31575e-11	3.24356e-09	18.4013
Slc17a4	-1.14879	-12.9012	1.57387e-11	3.80934e-09	18.2581
Aldoc	-1.24483	-12.7143	2.07501e-11	4.9326e-09	18.0361
Proc	-0.879581	-12.5792	2.53876e-11	5.92912e-09	17.8733
3010026O09Rik	-1.03095	-12.5228	2.76328e-11	6.3422e-09	17.8047
Cyp3a13	1.92991	12.5052	2.83729e-11	6.4017e-09	17.7833
C8b	-1.43036	-12.4896	2.90481e-11	6.43341e-09	17.7642
Dynll1	1.94966	12.4798	2.948e-11	6.43341e-09	17.7522
D9Wsu20e	-0.83449	-12.4095	3.27869e-11	6.9723e-09	17.6659
Gas2	-0.643433	-12.3957	3.34815e-11	6.9723e-09	17.6488
Cyp17a1	2.87008	12.3949	3.35207e-11	6.9723e-09	17.6479
S100a6	2.44953	12.3445	3.619e-11	7.41172e-09	17.5855
Slc17a2	-1.1695	-12.2495	4.18354e-11	8.43808e-09	17.4673
AU018778	-2.58397	-12.2259	4.33698e-11	8.61699e-09	17.4379
Selenbp2	-1.95524	-12.0803	5.4269e-11	1.04919e-08	17.2542
Sult1c2	-1.34355	-12.079	5.43825e-11	1.04919e-08	17.2525
Crim2	-0.688318	-12.0567	5.62947e-11	1.07057e-08	17.2241
Retnlg	2.77349	11.9811	6.32994e-11	1.18682e-08	17.1277
Ccl6	2.31802	11.895	7.24008e-11	1.33861e-08	17.0169
Ghr	-1.42791	-11.8826	7.38308e-11	1.34635e-08	17.0008
Cyp2j9	-0.930658	-11.7894	8.54626e-11	1.5374e-08	16.8798
Sntg2	-0.908478	-11.6773	1.02031e-10	1.79026e-08	16.7329
Elovl6	-1.60624	-11.6762	1.02208e-10	1.79026e-08	16.7314
Sc5d	-0.879751	-11.6086	1.13806e-10	1.96751e-08	16.6421
C330001K17Rik	0.532916	11.5874	1.17729e-10	2.00924e-08	16.6138
Ehd3	-0.990071	-11.5763	1.19826e-10	2.01914e-08	16.5991
Tcea3	-0.795169	-11.5153	1.32115e-10	2.19839e-08	16.5177
Gsta4	-1.39106	-11.5053	1.34243e-10	2.20623e-08	16.5044
Alox5ap	3.09054	11.4686	1.42395e-10	2.31166e-08	16.4552
Mbl2	-1.10021	-11.4586	1.44706e-10	2.32087e-08	16.4417
Plekhf1	-0.812256	-11.4369	1.49845e-10	2.36921e-08	16.4125
Acat3	-1.01389	-11.431	1.51279e-10	2.36921e-08	16.4046
Hes6	-1.03699	-11.4001	1.59011e-10	2.46134e-08	16.3629
Aox3	-3.22618	-11.3708	1.66723e-10	2.55106e-08	16.3232
5430435G22Rik	1.16924	11.3084	1.84474e-10	2.77627e-08	16.2383
Fgl1	2.30147	11.3046	1.85613e-10	2.77627e-08	16.2332
Saa1	3.20849	11.2766	1.94281e-10	2.87363e-08	16.1948
F11	-1.46042	-11.2567	2.00682e-10	2.93031e-08	16.1676
Csad	-1.30425	-11.2511	2.02516e-10	2.93031e-08	16.16
Mcm10	-2.25403	-11.2369	2.07256e-10	2.96665e-08	16.1405
Sorbs1	-1.21451	-11.2127	2.15605e-10	3.05333e-08	16.1073
Atp6v0e	1.0728	11.1701	2.31178e-10	3.23942e-08	16.0486
Gckr	-0.679448	-11.156	2.3659e-10	3.28071e-08	16.0291
Klkb1	-1.75048	-11.1369	2.44123e-10	3.33733e-08	16.0026
Myo6	-0.886185	-11.133	2.45687e-10	3.33733e-08	15.9972
Acly	-1.19346	-11.0657	2.74472e-10	3.68336e-08	15.9037
Abcd3	-1.55157	-11.0609	2.76695e-10	3.68336e-08	15.8969
Hdac11	-0.844924	-11.0474	2.82905e-10	3.72875e-08	15.8781
Tmprss6	-0.78606	-10.826	4.08971e-10	5.33747e-08	15.5656
Cyp4a12a	-1.26121	-10.7084	4.98418e-10	6.44169e-08	15.3971
Decr1	-0.928212	-10.6418	5.57899e-10	7.14111e-08	15.3008
Slc17a8	-1.14714	-10.5977	6.01287e-10	7.62318e-08	15.2368
Cml4	-0.748483	-10.5693	6.31165e-10	7.92648e-08	15.1953
Rdh7	-0.812294	-10.5253	6.80403e-10	8.44693e-08	15.1309
Anxa2	2.63951	10.5211	6.85298e-10	8.44693e-08	15.1247
Sfxn5	-0.661922	-10.4473	7.77702e-10	9.49796e-08	15.0162
Wdr6	-0.901679	-10.3862	8.64017e-10	1.04562e-07	14.9257
1110007M04Rik	0.992895	10.3505	9.1897e-10	1.1021e-07	14.8726
Abca8b	-0.422154	-10.3222	9.65037e-10	1.14702e-07	14.8305
Vegfb	-1.41791	-10.2918	1.01727e-09	1.18983e-07	14.785
Gldc	0.723611	10.2813	1.03597e-09	1.18983e-07	14.7693
2810007J24Rik	-1.97678	-10.2789	1.04039e-09	1.18983e-07	14.7656
Fmo3	2.22615	10.2767	1.04427e-09	1.18983e-07	14.7624
Clec4d	3.18097	10.2759	1.04575e-09	1.18983e-07	14.7612
2810439F02Rik	-0.988353	-10.2402	1.11288e-09	1.25547e-07	14.7075
C9	-0.979851	-10.2253	1.14214e-09	1.27766e-07	14.685
Acss2	-1.14403	-10.1201	1.37301e-09	1.52313e-07	14.5257
Abca9	-0.609358	-10.1069	1.40507e-09	1.54581e-07	14.5057
Cyp2f2	-1.71633	-10.083	1.46554e-09	1.59912e-07	14.4692
F13a1	3.08311	10.0777	1.4793e-09	1.60101e-07	14.4611
Spp2	-1.18085	-10.0525	1.54642e-09	1.66015e-07	14.4226
Narf	-0.741901	-10.0144	1.65396e-09	1.7614e-07	14.3642
Lgals3	2.42945	9.99212	1.72058e-09	1.8178e-07	14.3299
Ugt2b1	-1.51615	-9.92504	1.93815e-09	2.03155e-07	14.2263
Cyp2u1	-0.525512	-9.91111	1.98679e-09	2.06627e-07	14.2048
Pck1	-0.66091	-9.90204	2.01915e-09	2.0735e-07	14.1907
Cd99l2	-0.554381	-9.90044	2.0249e-09	2.0735e-07	14.1882
Ak3l1	-0.870784	-9.86606	2.15302e-09	2.18786e-07	14.1347
Gamt	-2.19822	-9.84969	2.2169e-09	2.23441e-07	14.1092
Cyb5r3	-1.13512	-9.8458	2.23239e-09	2.23441e-07	14.1032
1190005I06Rik	-0.68825	-9.78278	2.49932e-09	2.4829e-07	14.0046
Gulo	-1.40573	-9.76414	2.58449e-09	2.54849e-07	13.9753
Dio1	-1.52902	-9.72984	2.74909e-09	2.69087e-07	13.9213
Lcn2	5.6179	9.71235	2.83721e-09	2.75686e-07	13.8937
Lpin2	-1.27277	-9.69291	2.93856e-09	2.83465e-07	13.8629
Grn	1.2179	9.67501	3.03522e-09	2.90682e-07	13.8346
Ccbl1	-1.09896	-9.63027	3.29153e-09	3.12551e-07	13.7635
Fn3k	-0.584051	-9.62709	3.31053e-09	3.12551e-07	13.7585
Glrx	1.20455	9.5409	3.87287e-09	3.63068e-07	13.6208
Ngef	-0.749519	-9.52678	3.97405e-09	3.69948e-07	13.5981
S100a11	2.57478	9.43621	4.69159e-09	4.33711e-07	13.452
Glipr2	0.662972	9.42133	4.82176e-09	4.36552e-07	13.4279
Nrn1	-0.597246	-9.41984	4.835e-09	4.36552e-07	13.4255
Cyp4a31	2.37667	9.41781	4.85308e-09	4.36552e-07	13.4222
Depdc6	-0.738793	-9.41776	4.8535e-09	4.36552e-07	13.4221
Lrit1	-0.396861	-9.3425	5.57654e-09	4.98221e-07	13.2996
Lyz	2.67084	9.33426	5.66227e-09	5.00814e-07	13.2861
4432416J03Rik	-1.26278	-9.33249	5.68081e-09	5.00814e-07	13.2832
Ccdc126	0.844703	9.28464	6.20794e-09	5.43685e-07	13.2048
Fxyd5	1.60814	9.27816	6.28303e-09	5.46665e-07	13.1942
Gstp1	-1.49418	-9.25076	6.61152e-09	5.7151e-07	13.1491
Fbxo21	-1.071	-9.23868	6.76196e-09	5.80743e-07	13.1292
5033411D12Rik	-0.526336	-9.22504	6.93597e-09	5.91869e-07	13.1067
Saa3	4.81336	9.19271	7.36751e-09	6.24689e-07	13.0532
LOC677317	-0.82919	-9.1525	7.94319e-09	6.69239e-07	12.9866
Gjb1	-0.605812	-9.14826	8.0065e-09	6.7033e-07	12.9795
Acy3	-1.17591	-9.11143	8.57943e-09	7.10188e-07	12.9182
Glo1	-1.10528	-9.11082	8.58926e-09	7.10188e-07	12.9172
Ppm1k	-1.28332	-9.02444	1.01076e-08	8.30573e-07	12.7725
Gbp1	-0.50711	-9.0082	1.04229e-08	8.51226e-07	12.7452
Aatk	-1.06119	-8.98279	1.09366e-08	8.8773e-07	12.7024
Car3	-4.56551	-8.87591	1.3402e-08	1.08126e-06	12.5212
Cd63	1.06555	8.85315	1.39977e-08	1.12252e-06	12.4824
BC021614	-0.778655	-8.84377	1.42511e-08	1.13599e-06	12.4664
F8	-0.515456	-8.82284	1.48336e-08	1.17539e-06	12.4306
Sirpb1	1.56585	8.79225	1.57299e-08	1.23903e-06	12.3782
Pemt	-0.669562	-8.78189	1.60458e-08	1.25648e-06	12.3604
Pdlim1	1.16199	8.77384	1.62959e-08	1.26394e-06	12.3465
Clec4f	-0.586958	-8.77272	1.6331e-08	1.26394e-06	12.3446
Fads1	-1.48109	-8.75935	1.67566e-08	1.28938e-06	12.3216
Slc2a2	-1.46569	-8.7557	1.68745e-08	1.29099e-06	12.3153
BC016495	-0.614338	-8.73742	1.7479e-08	1.3296e-06	12.2838
Mmp15	-1.32034	-8.73417	1.7589e-08	1.33037e-06	12.2782
Rdh11	-0.927803	-8.7156	1.823e-08	1.37106e-06	12.2462
Pygl	-1.08568	-8.70471	1.86176e-08	1.39234e-06	12.2273
Slc22a1	-1.24986	-8.70003	1.87863e-08	1.39711e-06	12.2193
6430706D22Rik	-1.01515	-8.62325	2.1798e-08	1.61208e-06	12.086
AA467197	2.64273	8.60852	2.2431e-08	1.64517e-06	12.0603
Cd59b	-0.371008	-8.60711	2.24926e-08	1.64517e-06	12.0578
Rpl35	0.730275	8.6008	2.27701e-08	1.65637e-06	12.0468
Mlxipl	-1.15778	-8.58337	2.35556e-08	1.7042e-06	12.0163
Ptms	-0.754951	-8.56637	2.43486e-08	1.75205e-06	11.9866
Rwdd1	0.603134	8.54603	2.53339e-08	1.80987e-06	11.951
Hyi	-1.52408	-8.54421	2.54241e-08	1.80987e-06	11.9478
Nmt1	0.759577	8.52748	2.62685e-08	1.86003e-06	11.9184
Asl	1.74205	8.52168	2.65676e-08	1.87126e-06	11.9082
Cyp39a1	0.639883	8.50995	2.71845e-08	1.88956e-06	11.8876
Chi3l3	2.89864	8.50949	2.72085e-08	1.88956e-06	11.8868
Acsm5	-0.721114	-8.50866	2.72532e-08	1.88956e-06	11.8853
EG433016	1.66628	8.49412	2.80399e-08	1.92938e-06	11.8597
Kcnk5	-1.00416	-8.49271	2.81174e-08	1.92938e-06	11.8572
Mup5	-0.987741	-8.47898	2.88842e-08	1.97183e-06	11.833
Apcs	1.90285	8.46526	2.96716e-08	2.01525e-06	11.8088
Htatip2	1.21875	8.46051	2.99495e-08	2.0238e-06	11.8004
Ptprd	-1.38994	-8.44135	3.10982e-08	2.0908e-06	11.7665
Slc46a1	-0.727459	-8.43037	3.17768e-08	2.12569e-06	11.7471
B230342M21Rik	-1.34878	-8.42329	3.22223e-08	2.13662e-06	11.7345
Jmjd6	0.622379	8.42137	3.23447e-08	2.13662e-06	11.7311
Cyp2d13	-0.399575	-8.42016	3.24217e-08	2.13662e-06	11.729
Tlr13	0.978489	8.41118	3.29998e-08	2.16401e-06	11.713
Aacs	-1.69848	-8.40046	3.37041e-08	2.19936e-06	11.694
Cyp4f14	-1.77387	-8.39098	3.43401e-08	2.22993e-06	11.6772
Atp6v1b2	0.917531	8.38674	3.46284e-08	2.23773e-06	11.6696
Rps7	0.718059	8.3772	3.52863e-08	2.26924e-06	11.6526
Ppl	0.559722	8.3745	3.54749e-08	2.27039e-06	11.6478
AI467606	1.3161	8.36177	3.63786e-08	2.31709e-06	11.6251
Vars2	-0.657864	-8.34983	3.7247e-08	2.3611e-06	11.6039
Lrrc3	0.741967	8.32254	3.93141e-08	2.48033e-06	11.5551
Abcg8	-1.66406	-8.2975	4.13156e-08	2.59431e-06	11.5103
Cyp2b10	2.66785	8.28869	4.2044e-08	2.62765e-06	11.4945
Pdzk1	-1.08217	-8.25452	4.49989e-08	2.79858e-06	11.4331
Ccl27	-0.674667	-8.25229	4.51994e-08	2.79858e-06	11.4291
Siva1	0.958111	8.24617	4.57535e-08	2.81977e-06	11.4181
Cyp2c67	-1.21767	-8.20979	4.91947e-08	3.01788e-06	11.3525
Col14a1	-0.636022	-8.20688	4.94814e-08	3.02154e-06	11.3472
Tmprss2	1.25504	8.20194	4.99715e-08	3.03754e-06	11.3383
1700067K01Rik	0.489778	8.18599	5.15894e-08	3.12163e-06	11.3094
Ulk1	-1.15076	-8.17438	5.28018e-08	3.18021e-06	11.2884
Tmbim6	-0.711416	-8.17217	5.30353e-08	3.18021e-06	11.2844
LOC100043671	-1.04373	-8.15423	5.49754e-08	3.28176e-06	11.2519
Asprv1	1.4466	8.14288	5.62401e-08	3.34227e-06	11.2313
Pitpnm2	-0.573582	-8.13696	5.69117e-08	3.36715e-06	11.2205
Rnaset2	-0.778998	-8.13267	5.74037e-08	3.38123e-06	11.2127
Tmem166	-0.521603	-8.12835	5.7903e-08	3.39562e-06	11.2049
Timm17a	0.704933	8.11938	5.89549e-08	3.44214e-06	11.1885
Dok3	1.29597	8.09933	6.13791e-08	3.56803e-06	11.152
Saa4	-1.87349	-8.0855	6.31107e-08	3.65274e-06	11.1268
A530050D06Rik	-0.884822	-8.08122	6.36566e-08	3.66839e-06	11.1189
Cyp26a1	0.896255	8.07621	6.43014e-08	3.68957e-06	11.1098
D130043K22Rik	-0.412541	-8.07119	6.49554e-08	3.7111e-06	11.1006
Eif4a1	0.932448	8.05537	6.70587e-08	3.8149e-06	11.0717
Cat	-1.42095	-8.03513	6.98549e-08	3.94936e-06	11.0346
Emilin2	1.77616	8.03399	7.00156e-08	3.94936e-06	11.0325
P2ry6	1.1082	8.02628	7.11143e-08	3.9944e-06	11.0184
Serpina9	-0.441179	-8.01452	7.28257e-08	4.07335e-06	10.9968
Zfp288	-0.433797	-7.99859	7.52107e-08	4.18914e-06	10.9675
Timp1	2.05747	7.97979	7.81295e-08	4.33358e-06	10.9329
Ppif	0.735569	7.97124	7.94959e-08	4.39107e-06	10.9172
Fubp1	0.763523	7.92288	8.76988e-08	4.82416e-06	10.8278
Rapgef4	-1.09856	-7.91669	8.88108e-08	4.86522e-06	10.8164
Fvt1	-0.50861	-7.90629	9.07114e-08	4.94897e-06	10.7971
Npr2	-0.754254	-7.90193	9.15202e-08	4.95907e-06	10.789
Slc17a3	-0.866852	-7.90128	9.16414e-08	4.95907e-06	10.7878
Lyz2	2.9348	7.87341	9.69997e-08	5.21644e-06	10.7361
Tfpi	-0.360508	-7.87197	9.72847e-08	5.21644e-06	10.7334
Bdh2	-1.25857	-7.87052	9.75731e-08	5.21644e-06	10.7307
Trem2	1.21645	7.85958	9.97775e-08	5.29748e-06	10.7103
Echdc2	-0.599902	-7.8575	1.00203e-07	5.29748e-06	10.7065
Aprt	1.25774	7.85703	1.00299e-07	5.29748e-06	10.7056
Arl11	1.04481	7.85517	1.00681e-07	5.29748e-06	10.7021
Nupl2	0.410745	7.85094	1.01555e-07	5.32245e-06	10.6943
Ppara	-0.519431	-7.83862	1.04146e-07	5.43681e-06	10.6713
Trib3	-0.430925	-7.82187	1.07776e-07	5.60437e-06	10.6401
Orm1	1.27713	7.81269	1.09823e-07	5.68856e-06	10.6229
Adora1	0.770543	7.79709	1.13392e-07	5.83933e-06	10.5937
Dak	-1.18657	-7.79615	1.13611e-07	5.83933e-06	10.592
Dpep2	1.78728	7.79377	1.14166e-07	5.84001e-06	10.5875
Abcc6	-0.805264	-7.79234	1.14501e-07	5.84001e-06	10.5849
Serpina3n	2.23427	7.78467	1.16319e-07	5.91007e-06	10.5705
Polr1e	0.782584	7.73852	1.27895e-07	6.47355e-06	10.4839
Nit2	-0.651159	-7.73252	1.29486e-07	6.52922e-06	10.4726
Pfdn4	0.433091	7.72897	1.30434e-07	6.5522e-06	10.466
Cth	1.48717	7.71682	1.33742e-07	6.65223e-06	10.4431
Fzd7	-0.553012	-7.71677	1.33758e-07	6.65223e-06	10.443
Coro1a	1.71804	7.71616	1.33924e-07	6.65223e-06	10.4418
Ociad2	-1.20324	-7.68114	1.43963e-07	7.09832e-06	10.3758
Abcb11	-1.04447	-7.68112	1.43971e-07	7.09832e-06	10.3757
Ftsj3	0.693914	7.67904	1.44591e-07	7.10254e-06	10.3718
Klk8	1.43101	7.67723	1.45133e-07	7.10296e-06	10.3684
Ciapin1	0.694276	7.67474	1.45882e-07	7.11348e-06	10.3637
Il15ra	-0.500547	-7.67019	1.47261e-07	7.15452e-06	10.3551
LOC666904	1.64965	7.66273	1.49549e-07	7.18022e-06	10.341
Gng2	0.380405	7.66179	1.49841e-07	7.18022e-06	10.3392
9530008L14Rik	-0.775822	-7.65883	1.50762e-07	7.18022e-06	10.3336
5033414K04Rik	0.912484	7.6585	1.50866e-07	7.18022e-06	10.333
Cib2	-0.579309	-7.65816	1.5097e-07	7.18022e-06	10.3323
Pkm2	1.8196	7.65798	1.51026e-07	7.18022e-06	10.332
Apob48r	0.807617	7.6515	1.53068e-07	7.25141e-06	10.3197
1500001L15Rik	0.791472	7.64813	1.54138e-07	7.2762e-06	10.3134
Lama1	-0.366542	-7.6338	1.58784e-07	7.46904e-06	10.2862
Rdm1	-0.779518	-7.60712	1.6782e-07	7.86626e-06	10.2355
Akr1b7	0.736555	7.60492	1.68589e-07	7.87459e-06	10.2314
Nsun4	-0.820279	-7.58511	1.75674e-07	8.17685e-06	10.1937
Paox	-0.659721	-7.55187	1.88262e-07	8.73219e-06	10.1303
S100a9	3.32673	7.54899	1.89394e-07	8.75423e-06	10.1248
LOC100048313	-0.845756	-7.54523	1.90885e-07	8.79116e-06	10.1176
Mgmt	-0.467292	-7.54365	1.91514e-07	8.79116e-06	10.1146
Suclg2	-0.607297	-7.53578	1.94683e-07	8.9059e-06	10.0996
Clec4g	-1.10513	-7.53393	1.95436e-07	8.90974e-06	10.096
Gtf2ird2	-0.498632	-7.53115	1.96574e-07	8.93104e-06	10.0907
Rps14	0.61467	7.50684	2.06812e-07	9.36424e-06	10.0442
Nsdhl	-1.52131	-7.50413	2.07984e-07	9.38538e-06	10.039
Dis3l2	-0.49238	-7.49843	2.10481e-07	9.46596e-06	10.028
Galm	-1.17704	-7.49405	2.12417e-07	9.52085e-06	10.0196
Cyb5b	-1.39749	-7.49089	2.13824e-07	9.55177e-06	10.0136
Ces5	-1.2047	-7.48558	2.16214e-07	9.62623e-06	10.0034
2200001I15Rik	-1.08051	-7.47594	2.20621e-07	9.78677e-06	9.98489
Crls1	0.543113	7.4745	2.2129e-07	9.78677e-06	9.98211
Acbd5	-0.560763	-7.46493	2.2577e-07	9.9268e-06	9.96373
N4bp2	-0.418602	-7.46455	2.25948e-07	9.9268e-06	9.963
Mmp9	1.46739	7.45993	2.2815e-07	9.99057e-06	9.9541
Slfn1	0.969793	7.45217	2.3189e-07	1.0121e-05	9.93918
Acaa1b	-2.5093	-7.44707	2.34384e-07	1.01964e-05	9.92937
H2-Q8	-0.819583	-7.44549	2.35162e-07	1.0197e-05	9.92633
Eif4ebp3	2.52441	7.42072	2.47717e-07	1.06766e-05	9.87858
Lrfn3	0.976327	7.42051	2.47826e-07	1.06766e-05	9.87817
Elovl2	-0.803452	-7.41355	2.5148e-07	1.0799e-05	9.86473
Pnpla7	-1.03558	-7.38927	2.64661e-07	1.13285e-05	9.81781
Ms4a8a	1.71951	7.38667	2.66114e-07	1.13542e-05	9.81278
LOC676420	0.778447	7.38397	2.6763e-07	1.13824e-05	9.80756
Itih4	1.00487	7.37729	2.71423e-07	1.15069e-05	9.79463
Zfp106	0.298073	7.36965	2.75835e-07	1.16569e-05	9.77981
Pla2g6	-0.39956	-7.36623	2.77827e-07	1.17039e-05	9.7732
Prodh2	-0.760935	-7.35535	2.84281e-07	1.1938e-05	9.75209
Bmper	1.33005	7.35278	2.85826e-07	1.19651e-05	9.74711
Ltc4s	0.933141	7.34117	2.92921e-07	1.22237e-05	9.72457
Ak2	-0.914987	-7.33757	2.95156e-07	1.22568e-05	9.71758
Gstt3	1.35298	7.33693	2.95555e-07	1.22568e-05	9.71634
Scnn1a	-0.833331	-7.33387	2.9747e-07	1.22979e-05	9.7104
Kcnk13	0.77192	7.31355	3.10533e-07	1.27982e-05	9.67087
Chi3l1	1.82185	7.31105	3.1218e-07	1.28264e-05	9.666
Keg1	-2.78416	-7.3093	3.13333e-07	1.28341e-05	9.66261
Bola2	0.885111	7.3046	3.16467e-07	1.28841e-05	9.65346
8430410K20Rik	0.781363	7.30457	3.1649e-07	1.28841e-05	9.65339
Atp1a1	0.831663	7.29282	3.24465e-07	1.31685e-05	9.63049
Fcgr1	0.713063	7.28117	3.32575e-07	1.34566e-05	9.60778
Mbl1	-1.01757	-7.25489	3.51647e-07	1.41852e-05	9.55644
Il1rap	-0.576832	-7.24807	3.56783e-07	1.43489e-05	9.54309
Dnase2b	-0.407167	-7.24377	3.60052e-07	1.44368e-05	9.53469
A530082C11Rik	-0.430704	-7.22346	3.75942e-07	1.50287e-05	9.49491
Rab43	-0.372923	-7.16662	4.24373e-07	1.68795e-05	9.38323
Exoc4	-0.509685	-7.16617	4.24777e-07	1.68795e-05	9.38236
3110057O12Rik	-0.311764	-7.15583	4.34272e-07	1.72054e-05	9.36197
Scrn2	-0.489771	-7.14877	4.40869e-07	1.7415e-05	9.34807
Tssc4	0.299293	7.13996	4.49252e-07	1.76936e-05	9.33069
Ccdc120	0.928778	7.12833	4.60575e-07	1.80861e-05	9.30773
Gna12	-0.446707	-7.10977	4.79251e-07	1.87641e-05	9.27105
Hectd2	-0.697037	-7.10326	4.85992e-07	1.89469e-05	9.25816
Plekhb1	-0.782093	-7.10251	4.86767e-07	1.89469e-05	9.25669
Lrrc28	-0.544579	-7.08741	5.02795e-07	1.95137e-05	9.22678
Slmo2	0.863151	7.08509	5.05304e-07	1.95202e-05	9.22219
Arhgap30	0.947726	7.08455	5.05893e-07	1.95202e-05	9.22111
LOC100043257	1.62276	7.08245	5.08177e-07	1.95516e-05	9.21695
Wbp1	-0.71152	-7.07165	5.201e-07	1.99527e-05	9.19554
Acads	-0.555893	-7.0698	5.22172e-07	1.99746e-05	9.19187
Gstt1	-1.16197	-7.04044	5.56201e-07	2.12098e-05	9.13355
Aard	-0.446577	-7.03923	5.57648e-07	2.12098e-05	9.13115
2310076L09Rik	0.736737	7.03376	5.64255e-07	2.13999e-05	9.12027
3110082I17Rik	-0.569091	-7.02444	5.75692e-07	2.17716e-05	9.10173
Pipox	-0.533966	-7.00806	5.96393e-07	2.24906e-05	9.06908
Pknox1	0.406028	6.99982	6.07081e-07	2.2829e-05	9.05266
Zkscan1	-0.566889	-6.99577	6.12409e-07	2.29645e-05	9.04458
Evi2a	0.908927	6.97143	6.4546e-07	2.41358e-05	8.99598
Gpnmb	0.89148	6.96827	6.4989e-07	2.42334e-05	8.98965
Ptprf	-0.408892	-6.95078	6.74951e-07	2.50976e-05	8.95465
Catsper2	0.506333	6.94406	6.84838e-07	2.53943e-05	8.9412
Mod1	-0.683181	-6.94161	6.88476e-07	2.54583e-05	8.93629
Sh3bgrl3	1.92392	6.92995	7.06084e-07	2.60371e-05	8.91293
Mycl1	-0.934355	-6.92334	7.16273e-07	2.63398e-05	8.89967
Cdkn1a	1.45193	6.90751	7.41301e-07	2.71851e-05	8.86787
E430028B21Rik	0.500907	6.90458	7.46021e-07	2.7283e-05	8.862
Nudt19	0.564123	6.88122	7.84845e-07	2.86243e-05	8.81502
Cyp2b23	2.55974	6.86591	8.11405e-07	2.95121e-05	8.7842
Oaf	-0.565641	-6.85716	8.27006e-07	2.99296e-05	8.76656
Gch1	-0.905292	-6.85695	8.27381e-07	2.99296e-05	8.76614
Ctdsp1	-0.516648	-6.83982	8.58837e-07	3.09833e-05	8.73156
Morf4l2	0.921499	6.83492	8.68045e-07	3.12308e-05	8.72168
EG241041	-1.38072	-6.82847	8.80339e-07	3.15878e-05	8.70865
Papss2	-0.686881	-6.81942	8.97884e-07	3.21307e-05	8.69036
Iqgap1	1.25602	6.80944	9.17662e-07	3.27504e-05	8.67016
Lrrc33	0.83938	6.80343	9.29773e-07	3.30939e-05	8.658
Cd14	2.90407	6.80157	9.3357e-07	3.31405e-05	8.65423
Mup4	-1.47021	-6.78337	9.71429e-07	3.43684e-05	8.61736
Upp2	-1.58566	-6.78248	9.73325e-07	3.43684e-05	8.61556
Emp3	1.98418	6.77936	9.7998e-07	3.45119e-05	8.60924
Tlr4	0.47644	6.77179	9.96344e-07	3.49956e-05	8.59388
Col27a1	-0.424292	-6.76348	1.01462e-06	3.55438e-05	8.57701
Tbc1d9b	-0.526721	-6.75845	1.02586e-06	3.5843e-05	8.5668
Tlr6	0.919837	6.74077	1.06637e-06	3.71611e-05	8.53086
Agps	0.472727	6.73689	1.07549e-06	3.73809e-05	8.52296
Prmt3	0.700511	6.73384	1.08269e-06	3.75333e-05	8.51676
Cyp2g1	-0.230525	-6.72712	1.09876e-06	3.79912e-05	8.50309
Cyp7b1	-1.18669	-6.7173	1.1227e-06	3.87185e-05	8.48309
Ttc23	-0.600163	-6.71611	1.12563e-06	3.87192e-05	8.48067
Ppbp	1.68459	6.71415	1.13048e-06	3.87859e-05	8.47668
Mrap	1.37848	6.70958	1.14188e-06	3.90764e-05	8.46736
Nat15	-0.301795	-6.70692	1.14857e-06	3.92044e-05	8.46194
Gm561	0.491385	6.69555	1.17762e-06	4.00933e-05	8.43874
Tmem62	0.856458	6.69282	1.18471e-06	4.02318e-05	8.43317
Smarca2	-0.601881	-6.68797	1.1974e-06	4.05592e-05	8.42328
Selplg	1.35688	6.68096	1.21602e-06	4.10526e-05	8.40895
Rbp4	0.868927	6.68017	1.21813e-06	4.10526e-05	8.40733
Serpina7	-1.24986	-6.67749	1.22533e-06	4.1191e-05	8.40186
C2	-1.06965	-6.66798	1.25124e-06	4.1956e-05	8.38243
Chchd6	0.532663	6.66493	1.25966e-06	4.21323e-05	8.37619
Hmgcs2	-2.11528	-6.66277	1.26566e-06	4.22153e-05	8.37178
Psma7	0.568452	6.66176	1.26849e-06	4.22153e-05	8.36971
Cmah	-0.545385	-6.65111	1.2986e-06	4.31098e-05	8.34791
Ulk2	-0.638463	-6.64366	1.32009e-06	4.37141e-05	8.33266
1190007F08Rik	-0.792999	-6.64107	1.32765e-06	4.38553e-05	8.32736
Nqo1	0.623492	6.62886	1.36386e-06	4.48977e-05	8.30235
Tceal5	0.380485	6.62817	1.36595e-06	4.48977e-05	8.30092
Cd300lg	-0.780798	-6.6222	1.38408e-06	4.53815e-05	8.28867
Setd4	-0.263444	-6.6146	1.40749e-06	4.60356e-05	8.27308
Tmem43	0.64485	6.61256	1.41383e-06	4.61295e-05	8.26891
Slc2a1	1.00658	6.60989	1.4222e-06	4.62891e-05	8.26342
2210023G05Rik	-0.511282	-6.60435	1.43971e-06	4.6745e-05	8.25204
2210021J22Rik	0.653928	6.60222	1.4465e-06	4.67572e-05	8.24766
LOC100044439	1.83741	6.60162	1.44843e-06	4.67572e-05	8.24642
Hmox1	1.65762	6.59991	1.45392e-06	4.67572e-05	8.24291
Tmem120a	0.975243	6.59897	1.45692e-06	4.67572e-05	8.24099
Aldh2	-0.708184	-6.59875	1.45765e-06	4.67572e-05	8.24053
Cryz	-0.538417	-6.59528	1.46885e-06	4.69567e-05	8.23341
Adh4	-1.19255	-6.59464	1.47092e-06	4.69567e-05	8.2321
Slc25a23	-0.744458	-6.59307	1.47604e-06	4.70072e-05	8.22887
Ncf4	1.60893	6.58898	1.48945e-06	4.7321e-05	8.22046
Mmab	-0.262593	-6.57791	1.52637e-06	4.83786e-05	8.19769
Pstpip1	1.05556	6.57216	1.54593e-06	4.87858e-05	8.18585
Rhbg	-0.401923	-6.57198	1.54655e-06	4.87858e-05	8.18548
Samsn1	2.08256	6.56743	1.5622e-06	4.9123e-05	8.17611
Dct	-0.766466	-6.56673	1.56461e-06	4.9123e-05	8.17467
Gpr146	-0.760725	-6.54764	1.6322e-06	5.11244e-05	8.13533
Ugt3a1	-0.882518	-6.53412	1.68189e-06	5.25571e-05	8.10743
Dnajb1	0.855908	6.52875	1.70202e-06	5.30615e-05	8.09636
Gpsn2	-0.783344	-6.52725	1.7077e-06	5.31143e-05	8.09326
Gne	-1.009	-6.52505	1.71606e-06	5.325e-05	8.08871
Pex11a	-0.817585	-6.52179	1.72854e-06	5.35124e-05	8.08197
Gstm4	-0.644335	-6.51606	1.75067e-06	5.40718e-05	8.07013
Aqp9	-1.06506	-6.51493	1.75507e-06	5.40821e-05	8.06779
Mrpl14	-0.702695	-6.51213	1.76598e-06	5.4206e-05	8.06202
Bcl6	-1.45152	-6.51182	1.76723e-06	5.4206e-05	8.06136
Inhbc	-1.03045	-6.50446	1.79634e-06	5.49721e-05	8.04615
St3gal3	-0.491506	-6.5015	1.80821e-06	5.52083e-05	8.04003
Fh1	0.937542	6.49239	1.84518e-06	5.62082e-05	8.02118
Tsc22d1	-1.3498	-6.48854	1.86107e-06	5.65628e-05	8.0132
Dnmt3b	0.357634	6.46342	1.96808e-06	5.96789e-05	7.96114
Ms4a6d	1.92186	6.45861	1.98926e-06	6.01842e-05	7.95116
Acat2	-1.01251	-6.45738	1.99471e-06	6.02121e-05	7.94862
Qprt	-0.518562	-6.45259	2.01612e-06	6.07208e-05	7.93867
Ppa1	0.870174	6.44385	2.0558e-06	6.1776e-05	7.92052
Pes1	0.669004	6.44234	2.06271e-06	6.1844e-05	7.91739
Es1	-0.975097	-6.43944	2.07609e-06	6.21053e-05	7.91137
Macrod1	-0.810328	-6.43275	2.10732e-06	6.28984e-05	7.89745
Sdsl	1.00032	6.42828	2.12845e-06	6.33869e-05	7.88816
Fcgr3	1.57764	6.4272	2.13357e-06	6.33976e-05	7.88592
Ddit3	0.811781	6.42581	2.14022e-06	6.3452e-05	7.88302
4632417K18Rik	1.08172	6.42482	2.14494e-06	6.3452e-05	7.88097
Apom	-0.666163	-6.41651	2.18511e-06	6.44614e-05	7.86367
Plxna1	-0.469811	-6.41576	2.18874e-06	6.44614e-05	7.86213
Psmd13	0.67129	6.41425	2.19614e-06	6.45365e-05	7.85898
Cdk10	-0.417137	-6.40081	2.2631e-06	6.63578e-05	7.83099
Pank1	-0.96138	-6.39821	2.2763e-06	6.65306e-05	7.82557
Emb	1.83111	6.39768	2.27899e-06	6.65306e-05	7.82447
C6	-1.4253	-6.39535	2.29088e-06	6.67313e-05	7.81962
LOC435565	-0.663762	-6.39313	2.30226e-06	6.69164e-05	7.815
Insig1	-0.961216	-6.3878	2.32987e-06	6.75713e-05	7.80388
Adi1	-0.836325	-6.38611	2.33872e-06	6.76806e-05	7.80035
Igsf4a	-0.547791	-6.37949	2.37358e-06	6.85059e-05	7.78656
Uox	-0.616214	-6.37875	2.37753e-06	6.85059e-05	7.785
Gys2	-0.636812	-6.36708	2.44044e-06	7.01666e-05	7.76065
Fahd2a	-0.498398	-6.36109	2.4734e-06	7.09609e-05	7.74814
C1s	-0.502354	-6.33702	2.61055e-06	7.47346e-05	7.69781
Sec11a	0.586576	6.32974	2.6535e-06	7.58014e-05	7.68258
Sucnr1	-0.968233	-6.328	2.66388e-06	7.59348e-05	7.67894
Tyrobp	1.25545	6.31572	2.73833e-06	7.78903e-05	7.65322
Mme	-0.534077	-6.31317	2.75405e-06	7.81705e-05	7.64788
1600014C10Rik	-0.568369	-6.30582	2.79993e-06	7.93035e-05	7.63246
Thnsl2	-0.598767	-6.29954	2.83971e-06	8.02594e-05	7.6193
Efha1	-0.457845	-6.2753	2.99884e-06	8.45773e-05	7.56841
Aadac	-0.67229	-6.27098	3.02811e-06	8.52225e-05	7.55934
Arl5a	-0.524753	-6.2668	3.05675e-06	8.5847e-05	7.55055
Sord	-1.1346	-6.26327	3.08113e-06	8.63496e-05	7.54313
Cxcl4	2.53401	6.25652	3.12834e-06	8.74883e-05	7.52894
LOC100047261	0.961862	6.25093	3.16797e-06	8.8411e-05	7.51718
Art5	-0.28474	-6.24557	3.2065e-06	8.92989e-05	7.50589
Vav1	0.959659	6.24444	3.21464e-06	8.93387e-05	7.50353
Serpinf1	-1.14881	-6.22855	3.33195e-06	9.2406e-05	7.47005
Ccl4	2.1929	6.22489	3.35956e-06	9.29781e-05	7.46234
Mobkl2a	0.663716	6.22221	3.37995e-06	9.32269e-05	7.45669
D14Ertd171e	-0.350155	-6.22187	3.38255e-06	9.32269e-05	7.45597
Dnase1l3	-0.935683	-6.19776	3.57184e-06	9.82403e-05	7.4051
Ugp2	-0.731728	-6.1955	3.59015e-06	9.85403e-05	7.40033
Litaf	0.865595	6.17042	3.79959e-06	0.000104074	7.34734
Slc30a9	-0.269131	-6.15791	3.9088e-06	0.000106846	7.32086
Wdr21	0.891204	6.15478	3.9366e-06	0.000107385	7.31423
Tfb1m	0.571894	6.14365	4.03709e-06	0.000109901	7.29067
Rnd2	0.519178	6.13556	4.11183e-06	0.000111707	7.27352
Cd93	1.0063	6.12534	4.20821e-06	0.000113962	7.25185
Slc25a30	-0.72337	-6.12495	4.21194e-06	0.000113962	7.25102
Akr1c12	-0.873083	-6.11779	4.28096e-06	0.000115594	7.23582
Spsb3	0.426312	6.10767	4.38043e-06	0.000118041	7.21434
Tuba1b	0.996489	6.10515	4.40558e-06	0.000118479	7.20899
Creb3l3	-0.587645	-6.09775	4.48022e-06	0.000120175	7.19327
Mir16	1.12903	6.09712	4.4867e-06	0.000120175	7.19192
Cideb	-0.691384	-6.08766	4.58413e-06	0.000122538	7.17183
Masp1	-0.426371	-6.08651	4.59617e-06	0.000122614	7.16937
Irgq	0.434749	6.08379	4.62465e-06	0.000123127	7.16359
Pira4	1.33547	6.07441	4.72434e-06	0.00012553	7.14364
Slc16a10	0.664373	6.06752	4.79898e-06	0.000127259	7.12897
Crebl1	0.544544	6.06644	4.81085e-06	0.00012732	7.12666
Rab17	-0.392807	-6.0647	4.82986e-06	0.00012757	7.12297
2600011E07Rik	0.400148	6.05566	4.93035e-06	0.000129966	7.10371
Emp1	2.116	6.05221	4.96919e-06	0.000130731	7.09636
Lrtm1	0.801686	6.04024	5.10649e-06	0.000133922	7.07085
Habp4	-0.306308	-6.03989	5.11062e-06	0.000133922	7.0701
Pet112l	-0.420431	-6.03633	5.1522e-06	0.000134725	7.06251
Slc6a13	-0.522321	-6.03394	5.18033e-06	0.000134725	7.05742
Gtpbp4	0.774693	6.03385	5.18141e-06	0.000134725	7.05722
Gp38	1.79702	6.03382	5.18175e-06	0.000134725	7.05716
Mospd3	-0.605027	-6.02714	5.26132e-06	0.000136528	7.0429
Slco1a4	1.38437	6.01938	5.35519e-06	0.000138225	7.02634
C8a	-0.823243	-6.01894	5.36067e-06	0.000138225	7.02539
Slc22a7	-0.387153	-6.01876	5.36283e-06	0.000138225	7.02501
Tpm4	0.920536	6.01831	5.36826e-06	0.000138225	7.02406
Coq10b	-1.09117	-6.0151	5.40777e-06	0.000138973	7.0172
Pfkfb4	0.869732	6.0079	5.49733e-06	0.000141003	7.00182
Rpl3	0.606253	6.00539	5.52889e-06	0.00014154	6.99646
Dhcr7	-0.776412	-6.00432	5.54246e-06	0.000141615	6.99416
Cd33	0.564018	5.98923	5.73675e-06	0.000146298	6.9619
Pcyt2	-0.894893	-5.98503	5.79206e-06	0.000147195	6.95292
Aldh3a2	-1.386	-5.98488	5.79403e-06	0.000147195	6.9526
2310009E04Rik	-0.45585	-5.98289	5.82052e-06	0.000147586	6.94833
Rpl12	0.732508	5.97726	5.89579e-06	0.000149211	6.9363
Slpi	2.55588	5.9745	5.93316e-06	0.000149741	6.93038
Dgat2	-0.98124	-5.97394	5.94078e-06	0.000149741	6.92918
F7	-0.376863	-5.97322	5.95049e-06	0.000149741	6.92765
Cabc1	-0.317138	-5.9605	6.12616e-06	0.000153871	6.9004
Myo1f	1.20002	5.9582	6.15846e-06	0.000154391	6.89547
Pqlc2	0.494687	5.95731	6.17103e-06	0.000154415	6.89356
Pdk1	-0.524788	-5.95067	6.26557e-06	0.000156486	6.87932
9130409I23Rik	-0.412515	-5.94552	6.33978e-06	0.000158043	6.86829
2310016C08Rik	1.44032	5.94385	6.36416e-06	0.000158355	6.86469
Rsl1d1	0.671422	5.93764	6.45532e-06	0.000160323	6.85137
Lbp	0.784003	5.93373	6.51336e-06	0.000161463	6.84298
Dbi	-1.3114	-5.93215	6.53695e-06	0.000161618	6.8396
AI132487	-2.31312	-5.93169	6.54387e-06	0.000161618	6.83861
LOC675813	0.509244	5.92121	6.70299e-06	0.000165241	6.8161
Afm	-0.718908	-5.91633	6.77826e-06	0.000166788	6.80563
Gas7	1.15032	5.91237	6.84017e-06	0.000168001	6.79711
Syt1	-0.48418	-5.90819	6.90599e-06	0.000169305	6.78814
Avpr1a	0.855123	5.90623	6.93709e-06	0.000169387	6.78393
Plekho2	1.0985	5.90595	6.94168e-06	0.000169387	6.78331
Kat2b	-0.498613	-5.90558	6.94752e-06	0.000169387	6.78252
Pcsk9	-1.13139	-5.89754	7.07682e-06	0.000172224	6.76524
Tm4sf4	0.45875	5.89349	7.14297e-06	0.000173517	6.75652
Rpl34	0.561562	5.89033	7.195e-06	0.000174462	6.74971
Eng	-0.579455	-5.87132	7.51606e-06	0.000181916	6.70879
Stard4	-1.32161	-5.86481	7.62932e-06	0.000184322	6.69477
V1rd6	-0.304756	-5.85091	7.87706e-06	0.000189963	6.66481
Slc38a3	-1.17689	-5.84992	7.89507e-06	0.000190053	6.66267
Brms1	0.466813	5.84727	7.94321e-06	0.000190635	6.65697
Ppp1r3b	0.388726	5.84702	7.94788e-06	0.000190635	6.65642
LOC100047427	-1.15802	-5.84236	8.03356e-06	0.000192343	6.64636
Mmd2	-0.630941	-5.83938	8.08883e-06	0.000193319	6.63993
OTTMUSG00000004551	-0.737637	-5.83823	8.11024e-06	0.000193483	6.63746
Alas2	-1.7535	-5.83061	8.2537e-06	0.000196553	6.62101
Srgn	1.24749	5.82899	8.28451e-06	0.000196644	6.61752
Sil1	-0.518197	-5.82886	8.28707e-06	0.000196644	6.61723
Faf1	0.366164	5.8263	8.33598e-06	0.000197453	6.61171
Dyrk1b	-0.379656	-5.81801	8.49683e-06	0.000200906	6.59379
Phf5a	0.433187	5.81393	8.57704e-06	0.000202443	6.58497
Trpt1	0.398444	5.81089	8.63729e-06	0.000203504	6.57841
Agt	0.675604	5.80266	8.80271e-06	0.000207035	6.56061
Mcoln1	-0.502723	-5.77585	9.36433e-06	0.000219855	6.50259
Wfdc1	-0.88433	-5.77375	9.40973e-06	0.000220532	6.49805
Apol9b	-1.11986	-5.76734	9.55015e-06	0.00022343	6.48416
Cd84	0.855347	5.76436	9.61602e-06	0.000224576	6.47771
Tctex1d2	0.720956	5.7604	9.70428e-06	0.000226241	6.46913
Ccl3	2.37873	5.7542	9.84434e-06	0.000229105	6.45569
Cd276	-0.529927	-5.75305	9.87054e-06	0.000229313	6.45319
Tnfrsf22	0.442459	5.75053	9.92818e-06	0.000230251	6.44773
Clec4a1	1.47624	5.73582	1.02716e-05	0.000237802	6.41581
D0H4S114	-1.74599	-5.72966	1.04191e-05	0.000240797	6.40243
Cyba	1.67254	5.72789	1.04618e-05	0.000241364	6.3986
D19Bwg1357e	0.698665	5.72446	1.0545e-05	0.000242863	6.39116
1200013B08Rik	0.879912	5.72119	1.06251e-05	0.000244285	6.38406
Trappc4	0.390729	5.71965	1.0663e-05	0.000244612	6.38071
F2	-0.431714	-5.71913	1.0676e-05	0.000244612	6.37956
Fpr2	2.1948	5.70459	1.10415e-05	0.000252551	6.34797
Atp11c	-0.309843	-5.70323	1.10763e-05	0.000252912	6.34501
Ocln	-0.332454	-5.70218	1.11031e-05	0.000253091	6.34274
Ei24	0.589976	5.69742	1.12262e-05	0.000255231	6.33239
Serpinb2	1.23337	5.69707	1.12354e-05	0.000255231	6.33163
Hspa8	1.14601	5.69579	1.12688e-05	0.000255555	6.32884
Rrp12	0.803312	5.69384	1.13199e-05	0.000256276	6.32459
Hamp	0.991067	5.68892	1.14495e-05	0.000258421	6.3139
Fbxo34	-0.671332	-5.68868	1.14559e-05	0.000258421	6.31338
Mid1ip1	-0.857949	-5.68804	1.14729e-05	0.000258421	6.31199
Bcdo2	-0.592424	-5.68625	1.15208e-05	0.000259061	6.30808
AV028368	0.490647	5.68226	1.16278e-05	0.000261028	6.29939
Tle1	-0.745356	-5.68051	1.16749e-05	0.000261555	6.2956
Reln	-1.29794	-5.67993	1.16906e-05	0.000261555	6.29434
Bcap29	0.511351	5.67767	1.17521e-05	0.000262491	6.28941
4833426J09Rik	-0.74681	-5.67604	1.17966e-05	0.000263042	6.28586
Elmo3	-0.378456	-5.66581	1.20798e-05	0.000268613	6.26358
Atp2a2	0.856676	5.66493	1.21045e-05	0.000268613	6.26167
BC023151	-0.306194	-5.66447	1.21174e-05	0.000268613	6.26066
Mphosph6	0.741352	5.66413	1.21271e-05	0.000268613	6.25991
Bcar1	-0.578464	-5.66025	1.22368e-05	0.000270592	6.25145
Rps5	0.504282	5.65874	1.22797e-05	0.00027109	6.24817
Inhbe	-0.848329	-5.65475	1.23938e-05	0.000272748	6.23948
Klhl6	1.62936	5.65468	1.23958e-05	0.000272748	6.23933
Rab31	1.02768	5.65101	1.2502e-05	0.000274632	6.23132
Pbld	-0.781113	-5.64751	1.26041e-05	0.000276417	6.22368
Tpd52	0.494421	5.64612	1.26446e-05	0.000276849	6.22067
5133400G04Rik	0.633496	5.64327	1.27287e-05	0.000278234	6.21444
Acsl1	-0.903225	-5.63404	1.30045e-05	0.000283797	6.1943
Spp1	1.03781	5.63226	1.30584e-05	0.000284506	6.19042
Pfkm	-0.512151	-5.62888	1.31612e-05	0.000286278	6.18305
Ece2	0.444043	5.62302	1.33416e-05	0.000289728	6.17027
Atp6ap1	0.60532	5.60929	1.37744e-05	0.000298641	6.14027
Slc35a3	-0.596747	-5.60815	1.38112e-05	0.00029895	6.13777
Ddah1	-1.29653	-5.60735	1.38368e-05	0.000299019	6.13603
Acsl5	-0.896023	-5.60434	1.3934e-05	0.000300631	6.12945
Srfbp1	0.498225	5.60037	1.40633e-05	0.000302929	6.12078
Raet1b	-0.916152	-5.59601	1.42066e-05	0.000305522	6.11125
Tmem41a	0.581435	5.59351	1.42895e-05	0.000306809	6.10578
6720456B07Rik	0.422498	5.59128	1.43639e-05	0.000307909	6.1009
BC024139	-0.319132	-5.57701	1.48491e-05	0.000317798	6.06969
Mrpl47	0.475487	5.57261	1.5002e-05	0.000320557	6.06006
2017-09-02	0.501549	5.56065	1.54262e-05	0.000329092	6.03385
Fam129b	0.906154	5.5594	1.54711e-05	0.000329521	6.03113
Rps12	0.551352	5.5575	1.55398e-05	0.000330456	6.02696
Snrpd1	0.731004	5.54882	1.58573e-05	0.00033667	6.00795
Dok2	1.13502	5.54666	1.59376e-05	0.000337836	6.0032
Ncoa5	0.460997	5.54201	1.61114e-05	0.000340977	5.99301
Sh3kbp1	0.694017	5.53712	1.62959e-05	0.000344334	5.98231
Gypc	0.473992	5.53085	1.65363e-05	0.00034886	5.96854
Nudt18	0.824188	5.52839	1.66313e-05	0.000350311	5.96315
Synj2bp	-0.372675	-5.5271	1.66815e-05	0.000350813	5.96032
Pigf	0.449999	5.52469	1.67756e-05	0.000352235	5.95504
Ccl9	1.38622	5.52123	1.69116e-05	0.000354531	5.94744
Cct6a	0.589379	5.51255	1.7258e-05	0.000361224	5.92838
Ltb4r1	0.663574	5.50788	1.7447e-05	0.00036438	5.91814
Ccr5	0.737307	5.50748	1.74635e-05	0.00036438	5.91725
Tef	-0.390898	-5.49165	1.81214e-05	0.000377515	5.88249
Hsd17b2	-0.940875	-5.48951	1.82125e-05	0.00037882	5.87777
Cbr2	0.996437	5.4842	1.84399e-05	0.000382952	5.8661
Lonp2	-1.09388	-5.48237	1.85189e-05	0.000383994	5.86208
Slc17a5	-0.586536	-5.47951	1.8643e-05	0.000385966	5.8558
Galt	-0.42217	-5.47792	1.87127e-05	0.000386807	5.85229
Lpxn	1.25558	5.4763	1.87836e-05	0.00038767	5.84874
Pex2	0.361641	5.47352	1.89061e-05	0.000389595	5.84262
Hint1	0.536878	5.46882	1.91151e-05	0.000393292	5.83229
Pxmp4	-0.609531	-5.46677	1.92071e-05	0.000394577	5.82777
Capg	0.828037	5.46589	1.92466e-05	0.000394777	5.82584
Acsf3	-0.534633	-5.45154	1.99042e-05	0.000407637	5.79425
Eif4b	-0.398873	-5.44833	2.00541e-05	0.000410078	5.78719
Zkscan14	-0.560577	-5.44123	2.03903e-05	0.000415742	5.77155
Ndfip1	-0.528397	-5.44116	2.03936e-05	0.000415742	5.7714
0610010D20Rik	-0.419147	-5.43886	2.05037e-05	0.000417348	5.76633
D930015E06Rik	-0.886536	-5.43805	2.05428e-05	0.000417504	5.76454
OTTMUSG00000007485	-1.37871	-5.43733	2.05777e-05	0.000417577	5.76294
Cox10	0.537832	5.43135	2.08676e-05	0.000422815	5.74979
Pex6	-0.571837	-5.43015	2.09266e-05	0.000423367	5.74713
Eif2b4	0.597019	5.41941	2.14602e-05	0.000433503	5.72345
Tmem167	0.466181	5.41852	2.15048e-05	0.000433745	5.7215
Pgd	0.915102	5.41572	2.16464e-05	0.000435941	5.71532
Stt3b	0.559615	5.41397	2.17356e-05	0.000437077	5.71145
Aldoa	0.762432	5.40987	2.19451e-05	0.000440299	5.70243
Tmem56	-0.853022	-5.40955	2.1962e-05	0.000440299	5.7017
Hook2	-0.506828	-5.40809	2.20371e-05	0.000441141	5.69849
Slc31a1	-0.714754	-5.40448	2.22243e-05	0.00044386	5.69053
Rabl4	-0.430614	-5.40419	2.22397e-05	0.00044386	5.68989
Igfbp2	0.628168	5.40273	2.23158e-05	0.000444712	5.68667
Was	0.7435	5.3971	2.26128e-05	0.000449958	5.67423
Hao1	-1.30918	-5.39502	2.27232e-05	0.00045148	5.66965
9130422G05Rik	-0.694515	-5.39321	2.28198e-05	0.000452722	5.66566
Lrp4	-0.619138	-5.38952	2.30186e-05	0.000455987	5.6575
Slc7a2	0.692975	5.38489	2.32699e-05	0.000460281	5.64728
Trp53inp2	-0.685928	-5.38101	2.34829e-05	0.000463804	5.63871
Serinc3	0.663147	5.37324	2.39152e-05	0.000471531	5.62155
Nxt2	-0.586644	-5.37271	2.39449e-05	0.000471531	5.62038
Acaa2	-0.861888	-5.36859	2.41777e-05	0.000475412	5.61127
Fcgrt	-0.781546	-5.36347	2.44706e-05	0.000480461	5.59994
Nat5	0.851939	5.36268	2.45161e-05	0.000480645	5.5982
Cstb	0.921423	5.3615	2.45837e-05	0.000481262	5.59561
Ece1	-0.372277	-5.35183	2.51487e-05	0.0004916	5.57422
Tk1	-0.377979	-5.33621	2.60899e-05	0.000509249	5.53965
Ahcy	1.13495	5.33554	2.61307e-05	0.0005093	5.53817
Sephs2	-0.661815	-5.33033	2.6453e-05	0.000514828	5.52664
Psme1	-0.586686	-5.32154	2.70056e-05	0.000524815	5.50718
Rnaset2b	-0.546449	-5.31588	2.73676e-05	0.000531075	5.49465
Egfr	-0.962786	-5.31321	2.754e-05	0.000533643	5.48874
Tm6sf1	0.805437	5.30942	2.77869e-05	0.000537387	5.48034
Asgr2	-0.50204	-5.30901	2.7814e-05	0.000537387	5.47942
Fcer1g	1.86896	5.30613	2.8003e-05	0.000539623	5.47304
Ppp1r11	0.57081	5.30601	2.80108e-05	0.000539623	5.47278
Cln8	-0.203238	-5.29845	2.8514e-05	0.000548523	5.45602
Trfr2	-0.203109	-5.29775	2.85613e-05	0.00054864	5.45446
Rpl30	0.545755	5.29404	2.88116e-05	0.000552652	5.44625
Osgep	-0.448781	-5.29245	2.89197e-05	0.000553927	5.44272
Asah2	-0.548349	-5.28877	2.91718e-05	0.000557952	5.43456
Gpd1	-0.458217	-5.28809	2.92183e-05	0.000558041	5.43305
Zfyve26	-0.508948	-5.28376	2.95177e-05	0.00056295	5.42346
ENSMUSG00000043795	1.4008	5.28007	2.97758e-05	0.00056706	5.41526
Cytip	1.14467	5.27895	2.98544e-05	0.000567746	5.41278
Tspan7	-0.606085	-5.27663	3.00184e-05	0.000570049	5.40762
Cenpl	-0.586067	-5.27576	3.00798e-05	0.000570403	5.4057
0610007P14Rik	-0.810338	-5.27189	3.03553e-05	0.000574808	5.39712
Nqo2	-0.934462	-5.26449	3.08899e-05	0.0005841	5.38068
Csprs	-0.276141	-5.2614	3.11155e-05	0.000587531	5.37383
Ap1g1	0.365814	5.25643	3.14826e-05	0.000592798	5.36279
Mpv17	-0.322017	-5.25641	3.14835e-05	0.000592798	5.36276
Wrb	0.449118	5.25128	3.18671e-05	0.000598174	5.35136
Ngfr	-0.538706	-5.25094	3.18929e-05	0.000598174	5.3506
Adam15	0.509589	5.25033	3.19388e-05	0.000598174	5.34925
C1rl	-0.329507	-5.2502	3.19488e-05	0.000598174	5.34895
Prhoxnb	0.641877	5.24846	3.20795e-05	0.000599778	5.34511
Stab2	-0.719022	-5.24718	3.21771e-05	0.000600759	5.34225
Rnf5	-0.710734	-5.24657	3.22233e-05	0.000600779	5.34089
Rpp38	0.595097	5.24472	3.23638e-05	0.000602555	5.3368
Tmem218	-0.337351	-5.24271	3.25177e-05	0.00060378	5.33233
1110031B06Rik	-0.375396	-5.24268	3.25203e-05	0.00060378	5.33226
Clock	0.37289	5.24136	3.26214e-05	0.000604814	5.32933
AA415398	-0.390173	-5.24029	3.27041e-05	0.000605087	5.32695
Vim	1.40048	5.23999	3.2727e-05	0.000605087	5.32629
9530068E07Rik	-0.445974	-5.23749	3.29214e-05	0.000607836	5.32071
Nat6	-0.337672	-5.23564	3.30648e-05	0.000608722	5.31662
Mpst	-0.522798	-5.23553	3.30739e-05	0.000608722	5.31636
Gpd2	-1.02036	-5.23492	3.31218e-05	0.000608722	5.315
LOC100044177	0.808149	5.23452	3.31523e-05	0.000608722	5.31413
Nags	0.642611	5.22645	3.379e-05	0.000619577	5.29619
Dtx4	0.338113	5.22492	3.39127e-05	0.00062097	5.29278
Urod	-0.53579	-5.22405	3.39825e-05	0.000621394	5.29085
Ddo	-0.455856	-5.21635	3.46062e-05	0.000631742	5.27372
Masp2	-0.475196	-5.21585	3.46466e-05	0.000631742	5.27262
Serpina11	-0.343852	-5.21531	3.46908e-05	0.000631742	5.27142
Spsb4	-0.480026	-5.2147	3.47409e-05	0.000631791	5.27006
Ltbp4	-1.17388	-5.20758	3.53304e-05	0.000641634	5.25422
Mapkapk2	0.978928	5.20552	3.55026e-05	0.000643883	5.24964
Rps26	0.580122	5.20172	3.58226e-05	0.000648804	5.24119
Bri3	-0.516326	-5.19755	3.61777e-05	0.00065419	5.2319
Ccl24	0.631464	5.19708	3.62183e-05	0.00065419	5.23084
Sdc1	0.484163	5.19509	3.63887e-05	0.000656377	5.22642
Gpr109a	1.1295	5.1933	3.65432e-05	0.000658271	5.22243
Rtn4ip1	-0.581402	-5.1856	3.72142e-05	0.000669453	5.2053
Blcap	0.627932	5.18276	3.74654e-05	0.000673062	5.19896
2410017P07Rik	-0.346947	-5.17698	3.79804e-05	0.000680641	5.1861
Selp	-0.699428	-5.17636	3.80366e-05	0.000680641	5.18471
Fdps	-1.76491	-5.17631	3.80406e-05	0.000680641	5.18461
Nelf	-0.398021	-5.17314	3.83275e-05	0.000684853	5.17754
2210418O10Rik	0.776547	5.17215	3.8417e-05	0.000685532	5.17534
Afmid	-0.280439	-5.16904	3.87007e-05	0.00068929	5.16841
Aldh4a1	-0.965076	-5.16838	3.87611e-05	0.00068929	5.16694
Ppox	-0.335374	-5.16814	3.87829e-05	0.00068929	5.16641
Elovl5	-0.961565	-5.16551	3.9025e-05	0.00069231	5.16055
Bmf	-0.609054	-5.16517	3.90569e-05	0.00069231	5.15978
Chchd8	0.509782	5.16423	3.9144e-05	0.000692932	5.15768
Adrb2	0.731526	5.16273	3.92826e-05	0.000694463	5.15435
Dcps	-0.513594	-5.15963	3.95717e-05	0.000698645	5.14745
Gde1	0.874489	5.15393	4.0109e-05	0.000707193	5.13475
Tubb6	1.25715	5.15143	4.03476e-05	0.00071046	5.12916
Sphk2	0.27975	5.15076	4.04113e-05	0.000710641	5.12767
4933434E20Rik	0.40431	5.14853	4.06249e-05	0.000713455	5.12271
Arsb	-0.353829	-5.14612	4.08578e-05	0.0007166	5.11732
Impact	0.701853	5.14404	4.10596e-05	0.000719191	5.11268
Pus3	0.469439	5.1434	4.11221e-05	0.00071934	5.11125
Ppp2ca	0.563239	5.14161	4.12966e-05	0.000720573	5.10726
LOC100045542	-0.610646	-5.14156	4.13009e-05	0.000720573	5.10716
Bxdc2	0.660212	5.1399	4.14643e-05	0.000722478	5.10344
Eif1a	1.09825	5.13828	4.16237e-05	0.000724307	5.09983
Cspg5	-0.253987	-5.13212	4.22355e-05	0.000733993	5.08609
Tarsl2	-0.309634	-5.13129	4.23178e-05	0.000734465	5.08425
Sap30	0.578443	5.12985	4.24627e-05	0.000736021	5.08103
Arhgdib	0.591858	5.12549	4.29033e-05	0.00074269	5.07131
Gstm1	-0.473567	-5.12317	4.31405e-05	0.000744308	5.06611
Cadps2	-0.568166	-5.12255	4.32033e-05	0.000744308	5.06474
Tmem106c	-0.338155	-5.12247	4.32121e-05	0.000744308	5.06455
Tprkb	-0.564423	-5.12239	4.32204e-05	0.000744308	5.06437
Nckap1l	0.939641	5.11083	4.44199e-05	0.000763976	5.03859
Usf2	-0.275407	-5.10326	4.52241e-05	0.000776805	5.02168
Akr7a5	-0.643875	-5.09852	4.57361e-05	0.000784587	5.01108
Napsa	0.937038	5.09746	4.58503e-05	0.000785534	5.00873
Tspan33	-0.754594	-5.09616	4.59921e-05	0.00078695	5.00582
Retsat	0.843804	5.09487	4.61335e-05	0.000788356	5.00293
Mfsd3	-0.357532	-5.0923	4.64152e-05	0.000792152	4.99719
Aldh8a1	-0.489104	-5.08921	4.67568e-05	0.000796824	4.99028
Atp1b3	0.957224	5.08874	4.68087e-05	0.000796824	4.98924
Ufsp1	0.456438	5.08774	4.69199e-05	0.000797586	4.987
Enpp5	-0.566616	-5.08726	4.69732e-05	0.000797586	4.98593
Rnf186	-0.566725	-5.08596	4.71184e-05	0.000799032	4.98303
Adipor2	-0.962427	-5.08417	4.73195e-05	0.000801421	4.97901
Tug1	0.239178	5.08154	4.76154e-05	0.000805407	4.97314
Pcyox1	-0.635116	-5.08037	4.77478e-05	0.000806623	4.97052
Leo1	0.607172	5.07843	4.79683e-05	0.000809321	4.96618
Omd	0.353777	5.07623	4.82189e-05	0.000812478	4.96127
Gm2a	-0.907802	-5.07557	4.82946e-05	0.000812478	4.9598
1700040I03Rik	-0.378791	-5.07519	4.83385e-05	0.000812478	4.95894
Sfrs3	0.469215	5.0742	4.84512e-05	0.000813345	4.95675
Magix	-0.530767	-5.07087	4.8836e-05	0.000818772	4.94929
Echdc1	-0.34685	-5.06751	4.92275e-05	0.000824297	4.94177
Stbd1	-0.819404	-5.06348	4.97004e-05	0.00083117	4.93276
Lpin1	-0.924711	-5.06207	4.98663e-05	0.000832288	4.92962
Ptpn6	0.797504	5.06185	4.98923e-05	0.000832288	4.92913
Cxcl2	1.77347	5.06096	4.99978e-05	0.000832781	4.92714
Nfix	-0.322164	-5.06055	5.0047e-05	0.000832781	4.92622
Nme3	-0.507904	-5.05704	5.04664e-05	0.000838712	4.91835
Lass5	0.716337	5.05608	5.05807e-05	0.000839564	4.91622
1110038D17Rik	-0.350442	-5.05469	5.07488e-05	0.000841305	4.9131
Cdc42se1	0.470399	5.05394	5.08391e-05	0.000841754	4.91142
Rab8b	1.12859	5.05008	5.13063e-05	0.000848434	4.9028
Esrra	0.623256	5.04484	5.19489e-05	0.000857995	4.89108
Nr1d1	-0.915171	-5.03973	5.2583e-05	0.000866321	4.87964
Zcchc14	-0.560583	-5.03952	5.26097e-05	0.000866321	4.87917
Sell	1.30901	5.03921	5.26483e-05	0.000866321	4.87847
Aqp8	-1.5353	-5.03746	5.28683e-05	0.000868867	4.87455
1300017J02Rik	-0.636148	-5.03574	5.30849e-05	0.000871352	4.87069
Alg12	0.445485	5.03193	5.35671e-05	0.000876547	4.86217
Trak1	-0.565625	-5.03181	5.35822e-05	0.000876547	4.86191
Aldh3b1	0.829463	5.03168	5.35989e-05	0.000876547	4.86161
A730008H23Rik	-0.468744	-5.02831	5.403e-05	0.000882511	4.85407
LOC100047615	0.392338	5.02721	5.41715e-05	0.000883739	4.8516
Pepd	-0.448699	-5.02144	5.49193e-05	0.000894842	4.83868
Hsd3b7	-0.745581	-5.02018	5.50836e-05	0.000896421	4.83587
Ikbkap	0.478295	5.01776	5.54019e-05	0.0009005	4.83044
LOC100041725	0.454194	5.016	5.56342e-05	0.000902482	4.8265
Ier3	1.84711	5.01581	5.56594e-05	0.000902482	4.82607
Rab9	-0.338696	-5.01373	5.59351e-05	0.000905849	4.82141
Irak3	1.20498	5.01275	5.60653e-05	0.000906854	4.81922
Cfl1	0.868998	5.01053	5.63615e-05	0.00091054	4.81426
Ndufs8	-0.588516	-5.00925	5.65334e-05	0.000911972	4.81139
Cotl1	1.24401	5.00885	5.65872e-05	0.000911972	4.81049
LOC100048105	0.618648	5.00635	5.69254e-05	0.000916314	4.80488
Rbpms2	-0.427951	-5.00216	5.74946e-05	0.000924357	4.7955
Phka2	-0.391963	-4.99771	5.81065e-05	0.000933068	4.78553
Shmt2	-0.338413	-4.99494	5.84913e-05	0.000938117	4.77931
Odc1	0.904901	4.99194	5.89099e-05	0.000943692	4.77259
Abhd3	-0.321453	-4.98996	5.91878e-05	0.000947004	4.76815
Olfml1	-0.968841	-4.98273	6.02143e-05	0.000962272	4.75195
BC024814	-0.426307	-4.98211	6.03031e-05	0.000962536	4.75056
Cryl1	-0.489292	-4.97973	6.06464e-05	0.000966418	4.74521
4930402H24Rik	-0.563835	-4.97942	6.06915e-05	0.000966418	4.74451
Apbb2	-0.390594	-4.97668	6.10875e-05	0.000971561	4.73838
Faah	-0.673508	-4.9739	6.14929e-05	0.000976841	4.73215
Brap	-0.503428	-4.97258	6.16864e-05	0.000978748	4.72919
Bhmt	0.997833	4.97168	6.18184e-05	0.000979675	4.72717
Copz1	-0.610056	-4.96949	6.21428e-05	0.000983644	4.72224
Mt2	1.45502	4.96751	6.24352e-05	0.00098593	4.71782
Etf1	0.529241	4.96708	6.24999e-05	0.00098593	4.71684
Ranbp3l	-0.186715	-4.96701	6.25094e-05	0.00098593	4.7167
Tsc2	-0.459524	-4.96555	6.2728e-05	0.000988207	4.71341
Btk	0.710639	4.96057	6.3476e-05	0.000998649	4.70224
Pycr2	0.562918	4.96014	6.35408e-05	0.000998649	4.70127
Psmb3	0.461691	4.95575	6.42083e-05	0.00100735	4.69143
Fusip1	0.311231	4.9555	6.4246e-05	0.00100735	4.69087
Crebl2	-0.496486	-4.95323	6.45955e-05	0.00101164	4.68576
Shf	-0.224652	-4.95265	6.46848e-05	0.00101185	4.68446
Adam8	0.426986	4.95054	6.50102e-05	0.00101575	4.67973
Mto1	-0.501511	-4.94911	6.52323e-05	0.00101802	4.67652
LOC100047762	1.72377	4.94701	6.55587e-05	0.00102192	4.67181
2017-03-08	-0.320711	-4.9429	6.62031e-05	0.00102968	4.66259
Mrpl49	-0.256039	-4.94285	6.62117e-05	0.00102968	4.66247
Nrg4	0.747248	4.94106	6.64943e-05	0.00103287	4.65846
Zfyve16	0.404424	4.9354	6.73965e-05	0.00104567	4.64576
Ppargc1b	-0.843263	-4.93321	6.77502e-05	0.00104993	4.64082
Gadd45b	0.969093	4.93187	6.79659e-05	0.00105205	4.63783
Zfp672	0.516789	4.92431	6.92026e-05	0.00106995	4.62083
Galk1	-0.643037	-4.92072	6.97967e-05	0.00107788	4.61278
Gsta1	1.02387	4.91922	7.00468e-05	0.00108049	4.60941
Cxcl13	1.95455	4.91736	7.0358e-05	0.00108403	4.60523
Csf2ra	0.882276	4.91294	7.11023e-05	0.00109404	4.59531
Grhpr	-0.556942	-4.91254	7.11715e-05	0.00109404	4.59439
Ick	-0.466462	-4.9109	7.14499e-05	0.00109705	4.59072
Slco1b2	-0.862894	-4.90909	7.1758e-05	0.00110051	4.58666
Tspan12	-0.343506	-4.90784	7.19721e-05	0.00110252	4.58385
Suds3	-0.540538	-4.90378	7.26722e-05	0.00111197	4.57473
Rars	0.43916	4.90155	7.30604e-05	0.00111662	4.56971
Fars2	-0.655093	-4.89714	7.38334e-05	0.00112715	4.55979
Arntl	0.650313	4.89538	7.41438e-05	0.00113059	4.55583
Psmd4	0.62006	4.89415	7.4362e-05	0.00113262	4.55306
Ik	0.553263	4.89329	7.45137e-05	0.00113363	4.55114
Ikbkg	0.49493	4.89183	7.47733e-05	0.00113575	4.54787
Sirt3	-0.623608	-4.89113	7.48991e-05	0.00113575	4.54628
Gltp	0.766077	4.89107	7.4909e-05	0.00113575	4.54616
Fbxo9	-0.337359	-4.88894	7.52902e-05	0.00114023	4.54137
1200016B10Rik	0.496284	4.88791	7.54756e-05	0.00114077	4.53906
2810410C14Rik	-0.327524	-4.88779	7.54974e-05	0.00114077	4.53878
Arsa	-0.598757	-4.88629	7.5769e-05	0.00114256	4.5354
Glyat	-0.792278	-4.88618	7.57875e-05	0.00114256	4.53517
Cd68	1.01295	4.88405	7.61743e-05	0.00114606	4.53037
Exoc7	-0.491358	-4.88395	7.61918e-05	0.00114606	4.53015
Dhrs4	-0.425101	-4.87979	7.69533e-05	0.00115621	4.52078
Haao	-1.05556	-4.87886	7.71235e-05	0.00115746	4.5187
LOC100040592	-1.68093	-4.87674	7.75152e-05	0.00116203	4.51392
Aptx	-0.288192	-4.8746	7.79115e-05	0.00116666	4.50912
Nap1l1	0.320202	4.87299	7.82114e-05	0.00116983	4.5055
Slc11a1	0.938195	4.86857	7.904e-05	0.0011809	4.49556
Nt5c3	-0.466771	-4.86664	7.94064e-05	0.00118472	4.4912
Lyz1	0.573459	4.86628	7.94737e-05	0.00118472	4.49041
Mettl1	0.514765	4.86202	8.02867e-05	0.00119461	4.48081
Cul7	-0.531398	-4.86186	8.03165e-05	0.00119461	4.48046
A230051G13Rik	-0.593951	-4.85158	8.2313e-05	0.00122294	4.45732
Slc2a8	-0.204496	-4.84694	8.32297e-05	0.00123518	4.44688
Tmem146	-0.255709	-4.83485	8.56668e-05	0.00126993	4.41968
Xylb	-0.540916	-4.83157	8.63409e-05	0.00127797	4.41229
Map2k5	-0.515422	-4.83128	8.6401e-05	0.00127797	4.41164
Zfp213	0.646977	4.82877	8.69214e-05	0.00128402	4.40598
Hdc	1.37651	4.82837	8.70034e-05	0.00128402	4.40509
Nln	-0.561831	-4.82234	8.82661e-05	0.00130122	4.39151
Psmc4	0.51231	4.82114	8.8519e-05	0.0013035	4.38881
4833421E05Rik	-0.476358	-4.82021	8.87153e-05	0.00130495	4.38672
Dclk3	-0.936697	-4.80421	9.21746e-05	0.00135434	4.35067
Clec4a3	0.51775	4.80027	9.30472e-05	0.00136485	4.34179
Hs2st1	0.362885	4.80005	9.30949e-05	0.00136485	4.3413
Sf3a3	0.368604	4.79873	9.33886e-05	0.00136764	4.33834
Rgn	-0.367943	-4.79549	9.41162e-05	0.00137553	4.33102
Lsm6	-0.452522	-4.79541	9.4134e-05	0.00137553	4.33084
Ccnd1	-1.09822	-4.78988	9.53872e-05	0.00139232	4.31838
2600009E05Rik	-0.542359	-4.7881	9.57939e-05	0.00139672	4.31437
Pycard	0.674618	4.78719	9.60021e-05	0.00139823	4.31232
Atp6v1e1	0.492372	4.78046	9.756e-05	0.00141936	4.29715
Hgfac	-1.28988	-4.77874	9.79624e-05	0.00142366	4.29327
Pcgf3	-0.366837	-4.77703	9.83641e-05	0.00142794	4.28941
Arf2	0.659443	4.77523	9.87871e-05	0.00143252	4.28537
Anxa3	1.09644	4.76509	0.000101213	0.0014661	4.2625
Fxn	-0.22658	-4.76323	0.000101664	0.00146948	4.25831
Ap2m1	0.357292	4.76322	0.000101667	0.00146948	4.25828
Pla1a	-0.40871	-4.76259	0.00010182	0.00147009	4.25687
Tuba6	1.14032	4.75935	0.000102612	0.00147992	4.24956
LOC333331	0.602238	4.75576	0.000103497	0.00149045	4.24146
Polr2h	0.396797	4.75548	0.000103565	0.00149045	4.24084
Aig1	0.490921	4.74896	0.000105196	0.00151227	4.22612
Uspl1	0.505139	4.74784	0.000105477	0.00151394	4.2236
Inpp5d	0.687567	4.7476	0.000105539	0.00151394	4.22305
Pira11	0.86534	4.74369	0.000106531	0.0015253	4.21423
Trappc6a	-0.372259	-4.74357	0.00010656	0.0015253	4.21397
Lat2	0.684187	4.73796	0.000108	0.00154425	4.20132
Slc47a1	-0.259409	-4.73718	0.000108204	0.00154551	4.19955
Rps9	0.479609	4.73628	0.000108437	0.00154717	4.19752
Smc1a	-0.370767	-4.73454	0.000108889	0.00155197	4.19359
BC004728	-0.401346	-4.73171	0.00010963	0.00156084	4.18721
Notum	-0.337668	-4.73053	0.00010994	0.00156359	4.18455
Arhgef19	0.620804	4.72314	0.000111902	0.0015898	4.16787
Tsen34	-0.486325	-4.72234	0.000112118	0.00159116	4.16606
Laptm5	1.45465	4.7209	0.000112504	0.00159494	4.16282
1810009A15Rik	0.329806	4.71947	0.00011289	0.00159871	4.15959
Mmd	-0.986519	-4.71884	0.000113061	0.00159943	4.15816
1810064F22Rik	-0.993501	-4.71736	0.000113461	0.00160339	4.15483
Cct3	0.591371	4.71602	0.000113827	0.00160686	4.1518
Lmf1	-0.466941	-4.71437	0.000114275	0.00161147	4.14809
LOC100048445	0.563082	4.7133	0.000114571	0.00161393	4.14566
Gcgr	-0.350924	-4.71257	0.000114771	0.00161505	4.14401
Cyp2d26	-0.619554	-4.70922	0.000115694	0.00162485	4.13646
Sts	-0.199112	-4.70916	0.000115712	0.00162485	4.13632
Fkbp9	-0.465287	-4.70464	0.000116972	0.00164081	4.12611
Aes	-0.671083	-4.7017	0.000117798	0.00165066	4.11947
4933422H20Rik	0.499119	4.7007	0.00011808	0.00165209	4.11722
Ranbp1	0.75644	4.70046	0.000118148	0.00165209	4.11668
Rnf123	-0.5186	-4.69572	0.000119498	0.00166921	4.10597
Snupn	0.475677	4.69271	0.000120362	0.00167952	4.09918
Rbmx	0.682548	4.69208	0.000120544	0.00168029	4.09776
Avpi1	-0.324983	-4.69024	0.000121077	0.00168596	4.0936
Dsg2	-0.489625	-4.68909	0.00012141	0.00168884	4.09101
Grwd1	0.521751	4.68758	0.000121851	0.00169319	4.0876
Ank	-0.629578	-4.68445	0.000122766	0.00170413	4.08054
Qdpr	-0.597875	-4.68113	0.000123746	0.00171595	4.07305
Hsd17b10	1.15087	4.68061	0.000123903	0.00171633	4.07185
Psmc1	0.561412	4.67878	0.000124445	0.00172205	4.06774
5730472N09Rik	0.557106	4.67703	0.000124968	0.00172749	4.06379
Sh3bgrl2	-0.440802	-4.67295	0.000126196	0.00174266	4.05457
Trim11	-0.35075	-4.66919	0.000127341	0.00175665	4.04606
4930570C03Rik	0.440044	4.66768	0.000127802	0.00176118	4.04266
Nudt6	-0.453074	-4.6648	0.000128688	0.0017704	4.03614
Ttpa	0.346757	4.66464	0.000128737	0.0017704	4.03578
Casp7	-0.447484	-4.66418	0.000128879	0.00177053	4.03474
Dnajc30	0.389969	4.66314	0.0001292	0.0017731	4.0324
Nupl1	0.296003	4.6626	0.000129367	0.00177357	4.03118
Acad8	-0.447301	-4.66043	0.000130042	0.00178098	4.02628
Nap1l4	0.495919	4.65487	0.000131788	0.00180305	4.01371
Mapk14	0.494184	4.65299	0.000132384	0.00180809	4.00946
1200002N14Rik	1.05977	4.65284	0.000132428	0.00180809	4.00914
Ctage5	-0.23072	-4.65127	0.000132928	0.00181305	4.00559
EG240549	-1.14459	-4.64935	0.000133541	0.00181955	4.00125
Pcbd1	-0.726499	-4.64706	0.000134277	0.0018277	3.99608
Ech1	0.52417	4.64068	0.000136348	0.00185399	3.98165
Cpne8	0.60891	4.63338	0.000138754	0.00188461	3.96516
Cyp8b1	1.06246	4.633	0.000138882	0.00188461	3.96429
Aqp1	-0.668443	-4.63153	0.000139372	0.00188933	3.96098
2610003J06Rik	-0.599958	-4.62811	0.000140521	0.00190165	3.95324
0610040J01Rik	-0.43051	-4.62797	0.000140567	0.00190165	3.95293
Gtf2f2	0.438441	4.62706	0.000140874	0.00190275	3.95087
Rangrf	0.539395	4.62688	0.000140934	0.00190275	3.95047
Rcl1	-0.764115	-4.62418	0.000141852	0.00191321	3.94435
Myo1g	0.67788	4.62318	0.00014219	0.00191347	3.94211
Bzw2	0.682315	4.62308	0.000142227	0.00191347	3.94186
Rassf4	0.713587	4.62269	0.000142358	0.00191347	3.941
Gphn	-0.778739	-4.62243	0.000142447	0.00191347	3.94041
Fcna	-0.688019	-4.62118	0.000142874	0.00191728	3.93758
Acvr2b	-0.618705	-4.6205	0.000143108	0.00191848	3.93605
Alad	-0.6039	-4.6162	0.000144593	0.00193621	3.92631
Adh7	0.846516	4.61583	0.000144721	0.00193621	3.92548
Pik3c3	-0.335205	-4.61487	0.000145055	0.00193872	3.92331
BC038156	-0.533197	-4.6141	0.000145322	0.00194035	3.92158
Lrat	-0.319347	-4.61144	0.000146254	0.00194926	3.91556
Sirt5	-0.357008	-4.61131	0.000146298	0.00194926	3.91527
Cep78	0.51234	4.61094	0.000146429	0.00194926	3.91443
LOC100047490	0.387133	4.6058	0.000148244	0.00197146	3.90281
Nudt12	-0.396691	-4.602	0.000149604	0.00198755	3.89421
D830014E11Rik	-0.282167	-4.59676	0.000151496	0.00201069	3.88236
Irak2	0.566904	4.59358	0.000152658	0.00202409	3.87517
Cd52	1.24056	4.59251	0.000153051	0.00202728	3.87274
Il8rb	0.475487	4.58325	0.000156489	0.00207075	3.85181
Cmtm7	0.741091	4.58217	0.000156894	0.00207405	3.84937
Tnfaip8	0.991297	4.58165	0.000157089	0.00207457	3.84821
Lrriq2	-0.264349	-4.58095	0.000157354	0.00207468	3.84662
Pla2g12a	0.421544	4.58047	0.000157537	0.00207468	3.84552
Hnrnpc	0.431594	4.58016	0.000157653	0.00207468	3.84483
Plrg1	0.401334	4.57998	0.00015772	0.00207468	3.84442
Yipf2	-0.503146	-4.57902	0.000158085	0.00207742	3.84225
Serpinf2	-0.406844	-4.57404	0.000159985	0.00210032	3.83099
Il1b	2.61032	4.57344	0.000160219	0.00210131	3.82961
Tpk1	-0.403312	-4.5711	0.000161118	0.00211102	3.82434
Lpcat3	-0.339215	-4.56795	0.000162342	0.00212214	3.81721
Scp2	-0.510922	-4.56777	0.000162413	0.00212214	3.81679
Mybbp1a	0.590174	4.56769	0.000162445	0.00212214	3.81661
LOC100044101	-0.38488	-4.56408	0.000163856	0.00213848	3.80846
Tbcel	-0.671587	-4.55234	0.000168542	0.00219748	3.78189
Rpl38	0.257978	4.54874	0.000170005	0.00221439	3.77375
Abhd2	0.485515	4.54659	0.000170884	0.00222271	3.76889
Itih1	-0.483945	-4.54637	0.000170977	0.00222271	3.76837
Idi1	-0.212132	-4.54434	0.000171809	0.00223134	3.7638
Paqr7	-0.622101	-4.53957	0.000173788	0.00225484	3.75301
Rps10	0.381772	4.53805	0.000174426	0.00225971	3.74956
Chuk	-0.392824	-4.53787	0.000174503	0.00225971	3.74914
Uxt	0.30138	4.53586	0.000175344	0.0022684	3.74461
Abca2	-0.289828	-4.53232	0.000176844	0.00228558	3.73659
Rpl28	0.36257	4.52832	0.000178551	0.00230541	3.72753
Higd2a	-0.379272	-4.5268	0.000179202	0.00230955	3.72411
Matr3	0.630604	4.52676	0.000179219	0.00230955	3.72401
Cebpe	-0.327116	-4.52001	0.000182148	0.00234502	3.70874
Adh1	-1.11952	-4.51729	0.000183342	0.00235811	3.70259
Uevld	-0.323787	-4.51466	0.000184508	0.00236946	3.69662
Srxn1	0.851466	4.51449	0.00018458	0.00236946	3.69624
Ntn2l	-0.193837	-4.51282	0.000185324	0.00237672	3.69246
Sdf4	-0.463466	-4.51068	0.000186277	0.00238665	3.68762
2810410P22Rik	-0.423446	-4.50961	0.000186756	0.00239048	3.6852
Tpi1	0.866457	4.50376	0.000189403	0.00242203	3.67195
Foxq1	-1.06494	-4.50185	0.000190274	0.00242926	3.66762
Prkcd	0.664584	4.50162	0.000190375	0.00242926	3.66712
Psmb4	0.562391	4.50117	0.000190584	0.00242926	3.66609
Rpl39	0.676233	4.50092	0.000190698	0.00242926	3.66552
Mkrn2	0.318037	4.49348	0.000194138	0.00247071	3.64868
Lsm3	0.667356	4.48826	0.000196587	0.00249949	3.63687
Creld2	1.19903	4.4865	0.00019742	0.00250769	3.63289
Abcf3	0.490868	4.48454	0.000198354	0.00251715	3.62844
Mbtps1	-0.562144	-4.48405	0.000198588	0.00251772	3.62733
Stx7	0.490287	4.48249	0.000199335	0.00252478	3.6238
Abhd14b	-0.883705	-4.47683	0.000202065	0.00255692	3.61098
6430573F11Rik	-0.220934	-4.47517	0.00020287	0.00256467	3.60724
Nle1	0.318657	4.472	0.000204422	0.00258185	3.60006
Vav3	0.372738	4.46606	0.000207361	0.00261648	3.58661
BC048355	-0.220297	-4.46383	0.000208475	0.00262804	3.58156
Dhx30	0.368312	4.46062	0.000210093	0.00264594	3.57428
Slc25a32	-0.207164	-4.45716	0.000211846	0.00266515	3.56645
Bxdc1	0.350935	4.45682	0.000212018	0.00266515	3.56568
C430004E15Rik	0.591349	4.45589	0.000212491	0.00266749	3.56359
Slc26a1	-0.493669	-4.45567	0.000212606	0.00266749	3.56308
Ptpn18	0.717224	4.44644	0.000217377	0.00272479	3.54217
8430408G22Rik	-1.79313	-4.44204	0.000219684	0.00275111	3.53223
Rarb	0.331811	4.44092	0.000220281	0.00275487	3.52967
Rfc5	-0.411408	-4.4407	0.000220398	0.00275487	3.52917
Mrps17	0.468807	4.43738	0.000222162	0.00277431	3.52167
LOC546015	0.64145	4.43302	0.000224503	0.00280092	3.51179
Tbca	0.484666	4.43129	0.00022544	0.00280998	3.50787
Plcg2	0.638279	4.42924	0.000226551	0.00282118	3.50324
Mtdh	0.435743	4.42434	0.000229239	0.00285199	3.49213
Fchsd2	-0.776355	-4.42299	0.000229984	0.00285728	3.48907
Ctsl	0.773997	4.42279	0.000230093	0.00285728	3.48863
Rassf2	0.382399	4.42084	0.000231177	0.00286806	3.4842
Bag3	0.861233	4.42024	0.000231508	0.00286949	3.48285
Rpl37	0.412484	4.41965	0.000231837	0.0028709	3.48151
Cpn1	-0.595618	-4.41846	0.000232502	0.00287646	3.47882
Epas1	-0.282809	-4.41714	0.000233239	0.00288289	3.47584
Prr16	-0.246795	-4.41568	0.00023406	0.00289036	3.47253
Tmem120b	0.324738	4.41278	0.000235701	0.00290793	3.46595
Ddrgk1	-0.553686	-4.40717	0.0002389	0.00294467	3.45325
Casp1	0.666559	4.40339	0.00024108	0.00296878	3.4447
Fmo1	0.905911	4.40223	0.000241752	0.00297241	3.44207
Csnk1d	-0.36628	-4.40159	0.00024213	0.00297241	3.4406
Gtpbp8	0.256854	4.40138	0.000242249	0.00297241	3.44014
Slc30a10	-0.973263	-4.40135	0.000242268	0.00297241	3.44007
Ly6e	-0.811619	-4.39883	0.000243738	0.0029877	3.43437
Adssl1	0.494348	4.39758	0.000244474	0.00299396	3.43153
Pigyl	-0.403957	-4.39706	0.00024478	0.00299496	3.43035
Ppfibp2	0.422453	4.39467	0.000246193	0.00300947	3.42493
Rad1	0.23148	4.38945	0.000249299	0.00304466	3.41312
Ednrb	0.655574	4.38622	0.000251245	0.0030656	3.4058
Brdt	-0.195715	-4.38469	0.000252169	0.00307407	3.40234
Clpp	0.354754	4.38396	0.000252613	0.00307666	3.40069
1110007L15Rik	0.443963	4.38222	0.000253673	0.00308675	3.39675
Fam168a	-0.322386	-4.38061	0.000254659	0.00309591	3.39309
LOC626152	0.644647	4.37953	0.000255322	0.00310113	3.39065
Timm10	0.479578	4.37684	0.000256976	0.00311838	3.38457
BC026585	-0.485451	-4.37423	0.000258595	0.00313517	3.37865
OTTMUSG00000000971	1.47343	4.3736	0.000258987	0.00313707	3.37722
Aifm2	0.478411	4.36908	0.000261819	0.00316848	3.36698
LOC677205	0.452278	4.36833	0.000262295	0.00317136	3.36527
Clecsf9	1.55443	4.36185	0.000266412	0.00321822	3.35061
6720458F09Rik	0.984871	4.35845	0.0002686	0.0032417	3.34291
Twf2	0.623396	4.35785	0.000268991	0.00324349	3.34154
1110032A13Rik	-0.316166	-4.35543	0.000270559	0.00325943	3.33607
Fech	-0.40717	-4.35213	0.000272716	0.00328246	3.32859
Smpdl3a	0.745374	4.34981	0.000274241	0.00329722	3.32334
Ctsj	0.301912	4.34951	0.000274438	0.00329722	3.32266
Slc2a9	-0.201645	-4.34802	0.000275425	0.00330609	3.31928
Slc38a4	0.294191	4.34568	0.000276982	0.00332179	3.31398
LOC100047934	0.996087	4.34334	0.000278541	0.00333748	3.30869
Ipmk	-0.491997	-4.3423	0.000279239	0.00334283	3.30634
Arg2	0.708759	4.34151	0.000279769	0.00334617	3.30455
AW548124	-0.343567	-4.34108	0.00028006	0.00334665	3.30357
LOC677144	-0.583279	-4.34022	0.000280642	0.00334929	3.30162
3110004L20Rik	-0.475404	-4.34001	0.000280785	0.00334929	3.30114
Gba	0.248251	4.33813	0.000282056	0.00336144	3.29689
Fermt3	0.771383	4.33529	0.000283992	0.00338148	3.29045
Rapgef6	-0.469897	-4.33388	0.000284955	0.00338992	3.28726
Daam1	-0.216939	-4.33067	0.000287164	0.00341315	3.27999
Mrpl38	-0.376017	-4.32988	0.000287708	0.00341529	3.27821
Nsf	0.356384	4.32967	0.000287857	0.00341529	3.27772
Dnajc2	0.285451	4.32796	0.000289039	0.00342626	3.27386
Cyp51	-1.22169	-4.32579	0.000290556	0.00344117	3.26893
Slc39a14	0.267023	4.32503	0.000291088	0.00344441	3.26721
Skap2	0.633685	4.32348	0.000292177	0.00345423	3.2637
Mrpl33	0.364764	4.32213	0.000293122	0.00346233	3.26066
BC017158	-0.373147	-4.31298	0.000299647	0.00353626	3.23993
Habp2	-0.454967	-4.31033	0.000301565	0.00355574	3.23393
Dmkn	0.755207	4.30775	0.000303442	0.00357195	3.22809
Stx18	0.323431	4.30771	0.000303476	0.00357195	3.22798
Npy	0.161397	4.302	0.000307672	0.00361813	3.21506
Prdx6	-0.234478	-4.30082	0.000308546	0.00362521	3.21238
Chrna4	-0.171223	-4.29464	0.000313166	0.00367624	3.1984
1500010J02Rik	-0.321916	-4.29329	0.000314185	0.00368496	3.19534
Ahnak	0.760118	4.29137	0.000315646	0.00369883	3.19097
Qrsl1	0.439133	4.28967	0.000316933	0.00371065	3.18714
Lrba	-0.288848	-4.28759	0.000318525	0.00372602	3.18243
Fgd6	-0.792137	-4.28678	0.000319148	0.00373003	3.18059
Ppap2b	-0.702819	-4.28313	0.000321961	0.00375827	3.17233
Phb2	0.387758	4.28292	0.000322129	0.00375827	3.17184
Rgl2	0.340634	4.28067	0.000323875	0.00377336	3.16675
Fem1c	0.327889	4.28052	0.00032399	0.00377336	3.16642
Fam108a	-0.407488	-4.27974	0.000324596	0.00377712	3.16466
Tbxas1	0.502412	4.27845	0.000325606	0.00378556	3.16173
Sec22b	0.53609	4.27693	0.000326804	0.00379617	3.15828
Camkk1	0.263689	4.2764	0.000327221	0.00379771	3.15708
Tmed9	0.431983	4.276	0.000327538	0.00379807	3.15617
Klhl21	-0.782244	-4.27361	0.000329422	0.0038166	3.15077
Ccrk	0.437845	4.27256	0.000330254	0.00382291	3.14839
St6gal1	-1.0633	-4.2691	0.000333014	0.00385151	3.14056
Gdi1	-0.39426	-4.26859	0.000333427	0.00385293	3.1394
Cma1	0.246095	4.26745	0.000334344	0.00385913	3.13681
Nr1d2	-0.735741	-4.2672	0.000334543	0.00385913	3.13625
Kcnab2	0.7101	4.26245	0.000338387	0.0039001	3.1255
LOC100044576	-0.36037	-4.2603	0.000340141	0.00391496	3.12064
Sfrs5	-0.679493	-4.26015	0.000340265	0.00391496	3.12029
Rpl9	0.429542	4.25906	0.000341162	0.00392189	3.11782
Calu	0.348053	4.25797	0.000342059	0.00392881	3.11534
Acadm	0.622709	4.25632	0.000343416	0.00394099	3.11162
D16H22S680E	0.817955	4.25581	0.000343841	0.00394247	3.11045
Gcnt1	0.544073	4.25452	0.000344911	0.00395133	3.10753
Ncf1	0.545517	4.25376	0.000345543	0.00395518	3.10581
Whdc1	-0.314523	-4.24461	0.000353234	0.00403974	3.08509
Khk	-1.02388	-4.2435	0.000354173	0.00404515	3.0826
Ccdc84	-0.423891	-4.24334	0.000354315	0.00404515	3.08222
Alg14	-0.662217	-4.24121	0.000356136	0.00406245	3.0774
Cyp7a1	1.61738	4.2405	0.00035674	0.00406368	3.0758
Fcgr4	1.03114	4.24037	0.000356854	0.00406368	3.0755
Sult5a1	-0.322657	-4.23898	0.000358049	0.0040738	3.07236
Pts	-0.518545	-4.23694	0.000359813	0.00409037	3.06773
Grb7	-0.803457	-4.23622	0.000360434	0.00409394	3.06611
Amica1	0.499669	4.23525	0.000361281	0.00410006	3.0639
Trit1	-0.254588	-4.23326	0.000363008	0.00411615	3.05941
D12Ertd647e	-0.666753	-4.23079	0.000365179	0.00413724	3.05381
Slc2a3	0.67528	4.22912	0.000366646	0.00415033	3.05003
Metrn	-0.516104	-4.22279	0.000372275	0.00421047	3.0357
Rac2	0.857239	4.2195	0.000375231	0.00423847	3.02826
Pglyrp1	1.03821	4.21933	0.000375388	0.00423847	3.02787
Pebp1	-0.416211	-4.21839	0.000376236	0.00424446	3.02574
Abce1	0.252319	4.21099	0.000382999	0.00431709	3.00898
Nudt1	-0.564157	-4.20732	0.000386394	0.00435167	3.00068
Txnrd2	-0.414872	-4.20292	0.000390502	0.00439422	2.99074
Mfsd7c	0.408132	4.20211	0.000391263	0.00439906	2.9889
Hibadh	-0.663529	-4.19928	0.000393937	0.0044254	2.9825
Wdr93	-0.215849	-4.1985	0.000394682	0.00443002	2.98072
Adora2b	0.989617	4.19746	0.00039567	0.00443382	2.97837
Rps13	0.489301	4.19725	0.000395872	0.00443382	2.97789
Cecr5	-0.199476	-4.19709	0.000396019	0.00443382	2.97754
Lrrc8	-0.525168	-4.18952	0.000403304	0.00451159	2.96039
Hccs	0.488855	4.1886	0.000404193	0.00451618	2.95832
2610528E23Rik	0.330071	4.1884	0.000404394	0.00451618	2.95786
Map2k3	0.369224	4.18652	0.000406227	0.00453285	2.9536
Hes1	-0.50419	-4.185	0.000407714	0.00454563	2.95017
Slc9a3r1	-0.669569	-4.18426	0.00040844	0.00454992	2.94849
Sult1a1	1.16822	4.18315	0.000409528	0.00455822	2.94599
Pla2g7	0.980414	4.1824	0.000410271	0.00456267	2.94429
Mapre1	0.503896	4.18186	0.000410803	0.00456478	2.94307
Parva	-0.50066	-4.17949	0.000413152	0.00458706	2.9377
Nip7	0.681527	4.1784	0.000414239	0.00459529	2.93523
Prkaa2	-0.467594	-4.17609	0.000416547	0.00461688	2.93001
5830468K18Rik	-0.360557	-4.17576	0.000416879	0.00461688	2.92926
A030010B05Rik	0.306741	4.1747	0.000417944	0.00462483	2.92686
Psmc2	0.406416	4.1734	0.000419249	0.00463542	2.92393
LOC268782	-0.353201	-4.1724	0.000420258	0.00464272	2.92167
Bdnf	-0.218715	-4.16921	0.000423502	0.00467467	2.91444
Sec14l2	-0.493195	-4.16744	0.000425304	0.00469068	2.91044
Zfp523	-0.270632	-4.16443	0.000428396	0.00472086	2.90363
Hspa1a	0.835389	4.16219	0.000430711	0.00474246	2.89856
LOC100048187	0.525113	4.16157	0.000431358	0.00474565	2.89715
Slc35a1	-0.373894	-4.16096	0.000431993	0.00474871	2.89577
1700065O13Rik	-0.184325	-4.15988	0.000433114	0.00475403	2.89333
1700123O20Rik	0.353179	4.15981	0.000433191	0.00475403	2.89317
Slc46a3	-0.899646	-4.15801	0.000435062	0.00477063	2.88911
Fam171b	-0.348026	-4.15489	0.00043834	0.00480262	2.88206
Lmo4	0.789469	4.15267	0.000440688	0.00482183	2.87703
Syvn1	0.69052	4.15255	0.000440818	0.00482183	2.87676
G3bp1	0.469603	4.15183	0.000441579	0.00482371	2.87513
Arrdc4	1.02302	4.15171	0.000441714	0.00482371	2.87484
Cd3eap	0.464199	4.14914	0.000444446	0.0048479	2.86905
Mgl2	0.297727	4.14895	0.000444658	0.0048479	2.8686
Zranb3	-0.365181	-4.14709	0.000446648	0.00486561	2.8644
Cyp4f18	0.623071	4.14419	0.000449772	0.00489564	2.85785
LOC100045697	-0.413048	-4.13622	0.000458479	0.00498356	2.83982
BC088983	-0.34405	-4.13611	0.000458598	0.00498356	2.83958
Psap	0.758136	4.13236	0.00046276	0.00502468	2.83109
Plekha6	-0.618495	-4.13181	0.000463367	0.00502718	2.82985
Ifitm2	0.777274	4.12838	0.000467206	0.00506469	2.8221
Arpp19	0.312225	4.12321	0.000473057	0.00512395	2.8104
Isy1	0.471378	4.1223	0.000474098	0.00513105	2.80833
Hax1	-0.441057	-4.12037	0.000476295	0.00515064	2.80398
Ndst1	-0.419046	-4.11599	0.000481341	0.00520098	2.79408
Gabarapl1	-1.10189	-4.11423	0.000483391	0.0052189	2.79008
Trap1	-0.38225	-4.10889	0.000489639	0.00528207	2.77801
Slc4a1ap	0.322875	4.10531	0.000493875	0.00532345	2.76992
Nup43	0.46763	4.10235	0.000497398	0.00535709	2.76324
1500032L24Rik	-0.387849	-4.0996	0.0005007	0.00538829	2.75702
Ebpl	-0.709992	-4.0969	0.000503963	0.00541902	2.75091
Nlrx1	-0.446313	-4.09639	0.000504579	0.00542127	2.74977
Fgfrl1	-0.47036	-4.09307	0.000508621	0.0054603	2.74227
Gnl2	0.349114	4.09177	0.000510212	0.00547295	2.73933
Mrpl19	-0.206803	-4.08916	0.000513435	0.00550116	2.73342
Ccdc3	-0.545548	-4.08897	0.000513668	0.00550116	2.73299
1810063B05Rik	1.03505	4.08792	0.000514965	0.00551062	2.73062
0610012D14Rik	-0.451574	-4.08636	0.000516898	0.00552687	2.7271
Ints3	0.157509	4.08284	0.000521288	0.00556933	2.71915
Hps6	-0.35887	-4.07937	0.000525666	0.00560959	2.71129
Cd97	0.760444	4.07918	0.000525899	0.00560959	2.71088
Hnrnph3	-0.212749	-4.07494	0.000531286	0.00566094	2.7013
Ccl7	0.86353	4.07473	0.000531564	0.00566094	2.70081
Fbxl5	0.724867	4.07386	0.000532667	0.00566816	2.69886
Pafah1b3	-0.53707	-4.07305	0.000533713	0.0056717	2.69702
Nfe2	0.823702	4.07268	0.000534181	0.0056717	2.6962
Deb1	0.52788	4.07261	0.000534279	0.0056717	2.69602
Tlr2	1.56441	4.07074	0.000536677	0.00569004	2.69181
Hrg	0.422024	4.0706	0.00053686	0.00569004	2.69149
Plp2	0.596686	4.068	0.000540232	0.00572121	2.68561
Nol5a	0.605889	4.0658	0.000543093	0.00574694	2.68065
Ush3a	-0.144821	-4.06207	0.000547992	0.00579417	2.67221
Psma2	0.355498	4.06173	0.000548437	0.00579428	2.67145
BC017643	0.465207	4.06129	0.00054901	0.00579574	2.67047
Slc44a3	-0.416436	-4.05811	0.000553232	0.00583346	2.66327
Zdhhc13	0.629699	4.05794	0.00055346	0.00583346	2.66289
Mrpl2	-0.308781	-4.05563	0.000556533	0.00586121	2.65768
Carhsp1	-0.534485	-4.05283	0.000560293	0.00589614	2.65136
Adcy9	-0.183055	-4.05213	0.000561244	0.00589918	2.64977
Gm962	0.299298	4.05196	0.000561468	0.00589918	2.64939
Arl6ip1	-0.66874	-4.05072	0.000563143	0.00591211	2.64659
Fgf21	0.400761	4.04915	0.000565272	0.00592979	2.64305
Gtpbp3	0.4956	4.04612	0.000569408	0.00596847	2.6362
Fgf1	-0.425365	-4.04392	0.000572425	0.00599537	2.63124
Tnfrsf1a	0.372036	4.04298	0.000573722	0.00600423	2.62911
Dab2	0.680176	4.04113	0.000576286	0.00602633	2.62492
Dock4	-0.352525	-4.04021	0.000577562	0.00603494	2.62284
F9	0.366155	4.03559	0.000584012	0.00609755	2.61241
Stk24	0.384993	4.03392	0.00058636	0.00611726	2.60864
AI450540	-0.616453	-4.03332	0.000587201	0.00612123	2.6073
Ube1l	-0.803942	-4.03108	0.000590378	0.00614954	2.60223
Ankzf1	-0.28123	-4.03074	0.00059085	0.00614964	2.60148
Decr2	-0.439673	-4.02661	0.000596745	0.00620286	2.59216
Lyzs	0.955742	4.02651	0.000596895	0.00620286	2.59192
Mmp14	1.00127	4.02397	0.000600553	0.00623601	2.58618
Tmc7	-0.668626	-4.02282	0.000602208	0.00624832	2.5836
Kptn	-0.291877	-4.01949	0.000607045	0.00629027	2.57609
C430003P19Rik	0.390955	4.01939	0.000607196	0.00629027	2.57585
C5ar1	0.2042	4.01782	0.000609497	0.00630919	2.5723
3110049J23Rik	-0.995815	-4.01657	0.000611322	0.00632317	2.56949
Fabp5	-0.309305	-4.01499	0.000613649	0.00634231	2.56593
Apoa1bp	-0.444792	-4.01304	0.000616534	0.00636719	2.56152
Sccpdh	0.430868	4.00921	0.000622232	0.00642105	2.55288
Slc6a8	0.534434	4.00888	0.000622727	0.00642118	2.55214
Slc25a15	0.659887	4.00473	0.000628963	0.00648046	2.54278
LOC100044298	-0.399	-4.00343	0.000630937	0.00649577	2.53984
Sdcbp	0.695411	4.00117	0.000634369	0.00652606	2.53475
Mgll	-0.756475	-4.00029	0.000635712	0.00653483	2.53276
Gtf2e1	0.412736	3.99933	0.000637182	0.00654488	2.53059
Rap1b	0.88449	3.99851	0.000638438	0.00655158	2.52874
1810055G02Rik	-0.690282	-3.99826	0.000638818	0.00655158	2.52818
Klf2	0.982136	3.99349	0.000646179	0.00662197	2.51743
Hrsp12	-0.464137	-3.99103	0.000650017	0.00665618	2.51187
Fyb	0.808497	3.98937	0.000652611	0.0066776	2.50813
LOC100047651	-0.496115	-3.98699	0.000656352	0.00671072	2.50276
Pqlc3	0.629612	3.98606	0.000657825	0.00672062	2.50066
Pmvk	-0.491926	-3.98383	0.000661356	0.00675151	2.49564
Prcp	0.451031	3.98073	0.000666298	0.00679675	2.48865
5430437P03Rik	-0.371893	-3.97952	0.000668247	0.00681142	2.4859
1200015F23Rik	-0.357424	-3.97867	0.0006696	0.00681572	2.48401
Trpv2	0.440206	3.97862	0.000669693	0.00681572	2.48388
1810049H13Rik	-0.508921	-3.97485	0.000675779	0.00687239	2.47539
Ifi30	0.556348	3.97373	0.000677603	0.00688569	2.47285
Ttll5	-0.206727	-3.97292	0.000678913	0.00688965	2.47104
Echdc3	-0.44312	-3.97285	0.000679028	0.00688965	2.47088
Mcfd2	0.448522	3.97207	0.000680314	0.00689744	2.46911
5830404H04Rik	-0.52616	-3.9697	0.000684194	0.0069315	2.46377
Pcca	-0.403504	-3.96437	0.000693008	0.00701234	2.45176
1300013J15Rik	-0.52521	-3.96424	0.000693228	0.00701234	2.45146
Leng1	0.226329	3.96224	0.000696561	0.00704071	2.44696
Tlr7	0.738746	3.96048	0.000699512	0.00706518	2.44299
Polr2d	0.36159	3.9589	0.000702164	0.00707948	2.43944
Spg7	-0.391834	-3.95887	0.00070222	0.00707948	2.43936
Eps8	0.531953	3.95869	0.000702524	0.00707948	2.43896
5730469M10Rik	-0.564592	-3.95502	0.000708744	0.00713676	2.43069
Hpn	-0.290776	-3.95282	0.000712503	0.00716919	2.42572
Klhdc3	-0.318056	-3.95114	0.000715375	0.00719266	2.42195
Gnas	-0.402862	-3.94754	0.000721578	0.00724955	2.41385
Apbb1ip	0.547924	3.94709	0.000722361	0.00725193	2.41283
Twsg1	-0.461209	-3.94533	0.00072543	0.00727726	2.40885
Glt25d1	0.440004	3.94494	0.00072611	0.0072786	2.40797
Idh3a	0.54789	3.94459	0.000726712	0.00727915	2.40719
Hcst	0.641754	3.94273	0.00072997	0.00730628	2.403
Cabyr	-0.185584	-3.94117	0.00073271	0.00732821	2.39948
Dgcr6	-0.357298	-3.94013	0.000734535	0.00734094	2.39715
Ankrd49	0.378551	3.93872	0.000737022	0.00736027	2.39398
Aass	0.499261	3.93598	0.000741889	0.00740332	2.3878
Hist1h3e	0.641774	3.93532	0.000743077	0.00740961	2.3863
Fam134b	1.27352	3.93369	0.00074599	0.0074331	2.38263
Nol1	0.450618	3.93028	0.000752117	0.0074858	2.37496
LOC100046959	-0.302957	-3.93012	0.000752404	0.0074858	2.3746
Cyp2a12	-0.304842	-3.928	0.000756233	0.00751482	2.36984
Thbs1	0.522234	3.92789	0.000756449	0.00751482	2.36957
Gmfg	0.852949	3.92712	0.000757835	0.00752297	2.36785
Abtb1	-0.339722	-3.92676	0.00075849	0.00752386	2.36704
Gcet2	0.149094	3.92511	0.000761507	0.00754816	2.36332
Ccrl2	1.22891	3.9242	0.000763171	0.00755903	2.36127
Ugt3a2	-0.432064	-3.91624	0.000777891	0.0076991	2.34335
Pccb	-0.295049	-3.91451	0.000781122	0.00772533	2.33946
Rhoc	0.270481	3.91227	0.000785329	0.00775796	2.33443
Ergic3	-0.519238	-3.91214	0.000785587	0.00775796	2.33412
Psg23	-0.515876	-3.91143	0.000786926	0.00776543	2.33252
Cd9	0.636333	3.90938	0.000790803	0.00779791	2.32791
Apaf1	0.383946	3.90903	0.000791473	0.00779873	2.32712
Tnfaip8l2	0.41627	3.90824	0.000792966	0.00780766	2.32535
2310022B05Rik	-0.566858	-3.90628	0.000796709	0.00783872	2.32093
Syradb	-0.327455	-3.90504	0.000799084	0.00785628	2.31814
Cyp4f13	-0.573562	-3.90382	0.00080143	0.00787353	2.31539
Prdx4	-0.760586	-3.90219	0.000804562	0.00789847	2.31173
Ftsj1	0.153357	3.89544	0.000817694	0.00801828	2.29655
Spnb3	-0.358855	-3.8953	0.000817971	0.00801828	2.29623
Rusc1	0.382416	3.8948	0.000818953	0.008022	2.29511
Igfals	-0.935663	-3.89163	0.000825203	0.00807729	2.28798
Rad21	0.176664	3.89082	0.000826819	0.00808715	2.28615
Cox7a1	-0.586016	-3.89048	0.000827481	0.00808768	2.2854
Prickle3	0.270192	3.8874	0.000833622	0.00814173	2.27846
Gpatch4	0.34052	3.88536	0.000837715	0.00817571	2.27387
Clcn2	-0.485794	-3.88227	0.000843942	0.00822837	2.26693
Ptgr2	-0.316929	-3.88207	0.000844348	0.00822837	2.26648
Mgea6	-0.312996	-3.88089	0.000846743	0.00824567	2.26382
BC024868	-0.244334	-3.87789	0.00085285	0.00829908	2.25708
Entpd2	-0.467056	-3.87749	0.000853668	0.00830097	2.25618
Anapc4	0.287822	3.87544	0.000857886	0.0083359	2.25156
Noc3l	0.433551	3.87118	0.000866693	0.00841533	2.24199
Idh1	-0.849148	-3.86965	0.000869871	0.00844003	2.23856
Pcmtd1	-0.216912	-3.8679	0.000873531	0.00846937	2.23462
Nrp1	-0.675981	-3.86544	0.000878693	0.00851322	2.2291
Cdc14b	-0.479972	-3.86425	0.000881199	0.00853129	2.22643
Klhl24	-0.35556	-3.86301	0.000883838	0.00855062	2.22363
Nr1i2	-0.496103	-3.86244	0.000885032	0.0085551	2.22236
Deadc1	0.409023	3.86218	0.000885586	0.0085551	2.22178
Aldh5a1	-0.296482	-3.86049	0.000889193	0.00858371	2.21797
1810020D17Rik	-0.490715	-3.85904	0.000892287	0.00860734	2.21471
2310016M24Rik	0.374821	3.85766	0.000895248	0.00862965	2.21161
Sepx1	-0.57765	-3.85712	0.000896397	0.00863447	2.2104
AI413582	0.551865	3.85622	0.000898325	0.00864678	2.20839
C2cd3	-0.270449	-3.85505	0.000900864	0.00866495	2.20575
Rragc	0.47614	3.85242	0.000906552	0.00871337	2.19985
Nt5e	0.57488	3.85199	0.000907492	0.00871611	2.19888
Ctps	0.893166	3.85126	0.000909074	0.00872501	2.19724
Il18	-0.745192	-3.84769	0.000916885	0.00879357	2.18923
Adrbk1	0.50647	3.8474	0.000917539	0.00879357	2.18856
Palmd	-0.330179	-3.8456	0.000921488	0.00882507	2.18453
Snx7	0.439925	3.84469	0.000923511	0.00883808	2.18248
Zap70	-0.459683	-3.84245	0.000928477	0.00887923	2.17745
B020018G12Rik	0.452243	3.83978	0.000934436	0.0089298	2.17146
Cdk2	-0.374964	-3.8362	0.000942484	0.00900025	2.16342
Arrb2	0.560314	3.83478	0.0009457	0.00902449	2.16023
2010001J22Rik	-0.356911	-3.83276	0.000950299	0.00906187	2.15569
Cmtm6	-0.504305	-3.83225	0.000951455	0.0090664	2.15455
B2m	-0.378157	-3.8319	0.000952242	0.00906742	2.15377
BC029214	-0.383065	-3.8302	0.000956129	0.00909792	2.14996
Soat1	0.497782	3.82349	0.000971628	0.0092388	2.13489
St3gal1	0.248983	3.82183	0.000975508	0.00926906	2.13116
Trub2	0.559843	3.82019	0.000979351	0.00929529	2.12748
Lrg1	1.45799	3.82005	0.000979665	0.00929529	2.12718
Rnaseh2c	-0.436119	-3.81854	0.000983224	0.00932242	2.12378
BC002163	-0.42487	-3.81814	0.00098415	0.00932456	2.1229
1110002N22Rik	0.300835	3.81415	0.000993615	0.00940754	2.11393
Bpnt1	-0.302028	-3.81131	0.0010004	0.00946506	2.10756
Slc39a4	-0.785735	-3.80953	0.00100467	0.00949874	2.10356
Nfyc	0.324178	3.80843	0.00100731	0.00951693	2.10111
Nrbp2	0.843515	3.80767	0.00100915	0.00952752	2.0994
1110020P15Rik	0.246999	3.8054	0.00101466	0.00957274	2.0943
EG317677	-0.296065	-3.80419	0.00101759	0.00959362	2.0916
Acad9	-0.366569	-3.80296	0.00102059	0.00961507	2.08884
Gnptab	0.248306	3.8019	0.00102318	0.00962456	2.08647
Eif4ebp2	-0.582729	-3.80167	0.00102376	0.00962456	2.08594
EG624219	1.00781	3.80166	0.00102377	0.00962456	2.08593
Chordc1	0.62999	3.80121	0.00102487	0.00962817	2.08492
Uap1	0.419327	3.79947	0.00102915	0.00965859	2.08102
Vezt	-0.272904	-3.79931	0.00102956	0.00965859	2.08065
Zfp750	-0.398512	-3.79635	0.00103689	0.00972043	2.07401
Tpcn2	0.457743	3.79563	0.00103866	0.00973023	2.07241
Psmd8	0.635975	3.7896	0.00105375	0.00986468	2.0589
Mki67ip	0.427513	3.78415	0.0010676	0.0099873	2.04668
Mrpl17	0.477521	3.7835	0.00106925	0.00999566	2.04523
Tmem57	-0.321852	-3.78247	0.0010719	0.0100134	2.04292
Ehd1	0.56818	3.78155	0.00107427	0.0100285	2.04085
Peli2	-0.274706	-3.77937	0.00107988	0.0100738	2.03597
Srpk2	-0.276409	-3.77802	0.00108337	0.0100993	2.03295
Cbr1	0.51458	3.77712	0.00108571	0.010114	2.03093
Agfg1	0.360052	3.77571	0.00108937	0.010141	2.02778
Rab11fip5	0.730539	3.77108	0.00110151	0.0102469	2.0174
Lmna	0.553815	3.76959	0.00110544	0.0102763	2.01407
Rheb	0.485788	3.76258	0.00112414	0.0104428	1.99837
Hcls1	0.620192	3.762	0.0011257	0.0104428	1.99708
5730589K01Rik	0.370663	3.762	0.00112571	0.0104428	1.99707
Fam173a	-0.474522	-3.75905	0.00113368	0.0105095	1.99046
Dscr3	0.290254	3.75794	0.00113669	0.01053	1.98798
Cables2	-0.227357	-3.75711	0.00113895	0.0105398	1.98612
Eif3s4	0.463957	3.75669	0.00114008	0.0105398	1.98519
4833439L19Rik	-0.345774	-3.75668	0.00114012	0.0105398	1.98516
Mrpl28	-0.41158	-3.75613	0.00114162	0.0105463	1.98393
Akr1c14	-0.22926	-3.7558	0.00114251	0.0105472	1.9832
Zfp35	0.380245	3.75543	0.00114354	0.0105494	1.98236
Ttc1	0.36503	3.75433	0.00114653	0.0105697	1.97991
Htatsf1	0.286389	3.75074	0.00115643	0.0106536	1.97187
A430005L14Rik	0.237338	3.74979	0.00115904	0.0106703	1.96976
Brwd1	-0.363982	-3.7486	0.00116235	0.0106933	1.96709
Wbp2	-0.303554	-3.74418	0.00117472	0.0107996	1.95719
Cln5	0.500676	3.74166	0.00118181	0.0108538	1.95156
Snx17	0.301314	3.7415	0.00118224	0.0108538	1.95121
Cpa3	0.330322	3.73835	0.0011912	0.0109272	1.94415
Abcb6	-0.439257	-3.73811	0.00119188	0.0109272	1.94362
Guca1b	-0.226718	-3.73666	0.00119602	0.0109576	1.94038
Cdo1	0.682168	3.73621	0.00119731	0.0109619	1.93937
Itga5	0.556907	3.7357	0.00119875	0.0109675	1.93824
Slc4a2	-0.272809	-3.73161	0.00121053	0.0110677	1.92909
Caln1	-0.170527	-3.7302	0.00121462	0.0110974	1.92594
Zcchc6	-0.415586	-3.72811	0.00122069	0.0111396	1.92127
Rps8	0.415831	3.72804	0.0012209	0.0111396	1.92111
Tdo2	0.456189	3.72753	0.00122238	0.0111455	1.91998
Soat2	-0.318424	-3.72589	0.00122719	0.0111816	1.91631
Rora	-0.295758	-3.72476	0.00123052	0.0112043	1.91377
Mcpt6	0.166433	3.72408	0.00123253	0.0112149	1.91225
2700038C09Rik	-0.481804	-3.72308	0.00123547	0.011234	1.91002
Rpl36a	0.454968	3.72088	0.00124196	0.0112853	1.90512
Pecr	-0.373536	-3.71994	0.00124477	0.0113031	1.903
Rnf113a1	0.466076	3.71965	0.00124562	0.0113031	1.90236
Dhrs1	-0.745878	-3.71453	0.00126096	0.0114345	1.89092
As3mt	0.335116	3.7136	0.00126376	0.0114497	1.88884
Rit1	0.457101	3.7134	0.00126435	0.0114497	1.8884
Wdr51b	-0.416719	-3.71139	0.00127044	0.011497	1.88391
Ugt1a2	-0.512946	-3.70117	0.00130185	0.0117732	1.86108
Zfp207	0.462498	3.7001	0.00130517	0.0117952	1.8587
Lrrk1	-0.372137	-3.69921	0.00130794	0.0118123	1.85671
Chchd4	0.538862	3.69613	0.0013176	0.0118912	1.84984
Slc41a3	0.242035	3.69585	0.00131847	0.0118912	1.84922
Ubac1	0.396136	3.69356	0.00132571	0.0119484	1.8441
Pgs1	0.5396	3.69159	0.00133195	0.0119966	1.83971
Lars2	-0.373482	-3.6898	0.00133765	0.0120398	1.83571
Creb3	0.376481	3.68947	0.0013387	0.012041	1.83498
Nup210	-0.488314	-3.68855	0.00134165	0.0120595	1.83292
Ticam2	0.291594	3.68821	0.00134274	0.0120611	1.83216
Ttpal	0.330371	3.68791	0.0013437	0.0120616	1.8315
Rplp0	0.406545	3.68692	0.00134687	0.0120819	1.82929
Zadh2	-0.407537	-3.68596	0.00134997	0.0121015	1.82715
Psmg2	0.259148	3.67868	0.00137362	0.0123053	1.81091
2410014A08Rik	0.239764	3.67784	0.00137639	0.0123218	1.80903
Prmt5	0.401881	3.67754	0.00137737	0.0123223	1.80836
Zfp277	-0.288798	-3.67578	0.00138318	0.0123659	1.80443
Nol5	0.790972	3.67343	0.00139095	0.0124271	1.79919
LOC666676	0.327725	3.67126	0.00139815	0.0124743	1.79437
Ugt2b36	-0.640496	-3.67097	0.00139912	0.0124743	1.79372
Psmd12	0.2735	3.67093	0.00139926	0.0124743	1.79363
Map3k8	0.671971	3.67071	0.00139999	0.0124743	1.79314
Sp5	-0.359397	-3.67001	0.00140233	0.0124868	1.79158
Lyve1	0.833543	3.66967	0.00140348	0.0124887	1.79081
Rpl27	0.351099	3.66803	0.00140896	0.012525	1.78717
Mnd1	-0.227027	-3.66789	0.00140943	0.012525	1.78686
Aplp2	-0.479873	-3.66534	0.00141805	0.0125931	1.78117
Adamtsl4	0.449107	3.66414	0.00142211	0.0126208	1.77849
Timd2	-0.564096	-3.66378	0.00142333	0.0126231	1.77769
Mmrn2	-0.61038	-3.66223	0.00142859	0.0126614	1.77424
5830434P21Rik	-0.47282	-3.6605	0.0014345	0.0126994	1.77039
Magee1	-0.359101	-3.66042	0.00143479	0.0126994	1.7702
Tatdn2	0.494052	3.65934	0.00143848	0.0127196	1.7678
Abca3	-0.376052	-3.6592	0.00143898	0.0127196	1.76748
Tg	0.319893	3.65825	0.00144223	0.0127389	1.76537
Isca1	0.398358	3.658	0.00144308	0.0127389	1.76482
Cyp2c70	-0.751528	-3.65665	0.00144773	0.0127715	1.76181
Cxcr4	0.795347	3.6556	0.00145137	0.0127897	1.75947
Coasy	-0.605381	-3.6555	0.00145171	0.0127897	1.75924
Hps1	-0.310444	-3.6521	0.00146354	0.0128854	1.75166
U2af1l4	-0.269763	-3.64911	0.00147401	0.0129604	1.745
Atp13a2	0.350728	3.64911	0.00147401	0.0129604	1.745
Nab1	-0.337683	-3.64758	0.0014794	0.0129992	1.7416
Gpr141	0.190158	3.64728	0.00148043	0.0129997	1.74094
Tmem143	-0.192299	-3.64627	0.00148402	0.01301	1.73868
Hras1	-0.215255	-3.64617	0.00148437	0.01301	1.73846
Hemk1	-0.298984	-3.64612	0.00148454	0.01301	1.73836
4930408O21Rik	-0.165124	-3.64578	0.00148575	0.013012	1.7376
Cyp2b9	0.239439	3.64495	0.00148867	0.0130254	1.73576
Rpl7l1	0.172772	3.6448	0.00148923	0.0130254	1.73541
C4b	-0.653626	-3.64354	0.00149371	0.0130549	1.7326
Epm2aip1	0.155555	3.6433	0.00149456	0.0130549	1.73207
Erp29	0.455181	3.64168	0.00150035	0.0130968	1.72846
Ranbp10	-0.452977	-3.64069	0.00150388	0.0131126	1.72627
Ptrh1	0.215698	3.64062	0.00150413	0.0131126	1.72611
Rab32	0.737182	3.64012	0.00150593	0.0131178	1.72499
Atpaf2	-0.298056	-3.6399	0.0015067	0.0131178	1.72452
Olfr707	-0.228037	-3.63863	0.00151128	0.0131491	1.72168
Fbxo31	0.562023	3.63704	0.00151703	0.0131905	1.71813
Prelp	-0.940315	-3.63648	0.00151904	0.0131994	1.7169
Prmt6	0.44342	3.63536	0.0015231	0.013226	1.71441
Rpl3l	0.262225	3.63453	0.00152612	0.0132437	1.71255
Tspan3	0.318145	3.63165	0.00153662	0.0133261	1.70615
Sqle	-0.950908	-3.62893	0.00154659	0.0134038	1.70011
Ruvbl2	0.453062	3.6286	0.00154782	0.0134057	1.69937
Frap1	-0.41675	-3.6263	0.00155634	0.0134708	1.69424
Plekha1	0.315348	3.62506	0.00156095	0.0135018	1.69149
Hagh	-0.538508	-3.62407	0.0015646	0.0135246	1.6893
Cklf	0.491803	3.61787	0.00158791	0.0137172	1.6755
Il1r2	0.82666	3.61639	0.00159348	0.0137564	1.67223
Cphx	-0.1659	-3.61494	0.001599	0.0137951	1.669
Rps24	0.322286	3.61002	0.00161783	0.0139486	1.65807
Rab28	0.322864	3.60962	0.0016194	0.013953	1.65716
Prpf40a	0.284394	3.6083	0.00162449	0.0139878	1.65424
Mterf	0.252827	3.60596	0.00163357	0.0140569	1.64903
Nus1	0.322661	3.60461	0.00163883	0.0140931	1.64603
Pole4	0.318976	3.60431	0.00163999	0.0140939	1.64537
Hgsnat	0.339842	3.60282	0.00164582	0.0141279	1.64206
Nosip	-0.279147	-3.60276	0.00164606	0.0141279	1.64193
Ran	0.394837	3.60097	0.00165308	0.0141769	1.63795
Acox1	-0.168955	-3.60076	0.0016539	0.0141769	1.63749
Scand1	0.359156	3.5986	0.0016624	0.0142406	1.6327
Zbtb24	-0.231945	-3.59683	0.00166945	0.0142918	1.62875
Hist2h3c1	0.399764	3.5954	0.00167514	0.0143312	1.62558
Serf1	-0.411019	-3.59448	0.00167881	0.0143534	1.62354
Pigr	-0.589356	-3.59365	0.00168212	0.0143725	1.6217
1810055E12Rik	0.414331	3.58694	0.00170916	0.0145942	1.60682
Pde1b	0.762702	3.58332	0.00172394	0.014711	1.59879
Zfp367	-0.214284	-3.58271	0.00172646	0.014723	1.59743
Nr6a1	-0.21849	-3.5819	0.0017298	0.0147421	1.59562
Slc7a11	0.680844	3.58034	0.00173621	0.0147872	1.59217
Fes	0.546439	3.57851	0.00174377	0.0148422	1.58811
Gpr89	-0.22087	-3.57723	0.00174911	0.014871	1.58526
Nr2c2ap	0.324839	3.57716	0.0017494	0.014871	1.58511
1700029I08Rik	-0.14495	-3.5766	0.00175173	0.0148814	1.58387
Jam4	-0.537049	-3.5754	0.00175674	0.0149143	1.58121
1500041N16Rik	0.279376	3.57124	0.00177417	0.0150527	1.57199
Slc15a3	0.807147	3.56672	0.00179335	0.0152058	1.56196
2610024G14Rik	-0.281086	-3.56038	0.00182059	0.0154269	1.54791
Rhbdd2	-0.190295	-3.5597	0.0018235	0.0154417	1.54642
Piga	0.222877	3.55602	0.00183951	0.0155674	1.53827
EG385328	-0.124724	-3.55524	0.00184293	0.0155865	1.53653
Pnpla1	0.217187	3.55464	0.00184555	0.0155987	1.53521
Zmym3	-0.433317	-3.55195	0.00185739	0.0156888	1.52925
Dtx2	0.370539	3.55119	0.00186077	0.0157074	1.52755
Fgfr3	-0.236457	-3.54923	0.00186944	0.0157706	1.52322
Pvrl3	-0.505513	-3.54782	0.00187571	0.0158097	1.5201
Slc8a2	0.149927	3.54765	0.00187645	0.0158097	1.51973
Hsp105	0.663534	3.54426	0.00189161	0.0159273	1.51223
Agxt2	-0.324419	-3.54331	0.00189588	0.0159532	1.51013
0610009B22Rik	0.384329	3.54126	0.00190512	0.0160209	1.50559
Sssca1	0.292547	3.54088	0.00190685	0.0160252	1.50475
0610010E21Rik	0.56682	3.53773	0.0019212	0.0161356	1.49776
2610208M17Rik	0.340478	3.53555	0.00193113	0.0162088	1.49296
Nfib	-0.502786	-3.53464	0.00193533	0.0162338	1.49093
Rps16	0.404366	3.53428	0.00193697	0.0162374	1.49014
Poldip3	0.353357	3.52734	0.00196912	0.0164965	1.4748
Rtn4rl1	0.251467	3.52143	0.00199692	0.0167189	1.46173
Cysltr1	0.382406	3.51982	0.0020046	0.0167726	1.45816
Ppp4r4	0.241278	3.51935	0.0020068	0.0167805	1.45713
Inhba	-0.424824	-3.51768	0.00201479	0.0168367	1.45343
Crip2	0.664412	3.51444	0.00203034	0.0169478	1.44627
Rxrg	0.326927	3.51438	0.00203063	0.0169478	1.44614
Creld1	-0.373973	-3.51177	0.00204322	0.0170422	1.44038
Sfrs1	0.455592	3.51125	0.00204576	0.0170527	1.43922
Bet1l	0.510453	3.51088	0.00204755	0.017057	1.43841
Ccdc86	0.514899	3.51009	0.00205138	0.0170782	1.43667
Slc35e1	0.354347	3.50786	0.00206226	0.0171569	1.43174
Rpl18	0.411818	3.50762	0.00206341	0.0171569	1.43122
Diap1	0.446875	3.50645	0.00206918	0.0171941	1.42862
Fxyd1	-0.234449	-3.50451	0.00207867	0.0172622	1.42436
Acad10	-0.302001	-3.504	0.00208119	0.0172723	1.42323
Exosc1	0.445275	3.50089	0.00209659	0.0173893	1.41636
Serpina5	0.156336	3.50023	0.0020999	0.0174059	1.41489
Kpna6	0.22839	3.49918	0.00210512	0.0174383	1.41258
Ces1	-0.321324	-3.4978	0.002112	0.0174844	1.40954
Ddit4	1.3053	3.49583	0.00212188	0.0175532	1.40519
Ceacam1	-0.385728	-3.49562	0.00212294	0.0175532	1.40473
Srp72	0.253272	3.49482	0.00212699	0.0175757	1.40296
Cyp2c39	0.342726	3.49077	0.00214751	0.0177287	1.39402
Prmt8	-0.162107	-3.49064	0.00214817	0.0177287	1.39373
a2ld1	-0.359165	-3.48984	0.0021522	0.017751	1.39198
Eps15	0.487168	3.48877	0.00215766	0.0177847	1.38962
BC087945	0.239063	3.48852	0.00215896	0.0177847	1.38906
LOC100039571	0.438828	3.488	0.00216163	0.0177957	1.38791
Ubfd1	0.256739	3.48736	0.00216493	0.0178118	1.38649
Arl6	0.339782	3.48693	0.0021671	0.0178144	1.38556
Chchd5	-0.366075	-3.48659	0.00216888	0.0178144	1.3848
A430107P09Rik	-0.198007	-3.48643	0.00216969	0.0178144	1.38445
Rhog	0.59139	3.48625	0.00217059	0.0178144	1.38406
Slc25a5	0.463732	3.48487	0.00217773	0.017862	1.381
Tbrg1	-0.40366	-3.48154	0.00219493	0.017983	1.37368
Pgcp	-0.465018	-3.48149	0.0021952	0.017983	1.37357
Setd8	0.378571	3.47931	0.00220658	0.0180547	1.36875
0610009O20Rik	-0.350929	-3.47921	0.00220708	0.0180547	1.36854
Armc6	0.223657	3.47903	0.00220801	0.0180547	1.36815
Copb2	0.309296	3.47546	0.00222675	0.0181967	1.36028
Cyp3a25	-0.293153	-3.47479	0.0022303	0.0182146	1.3588
Lgals9	-0.627336	-3.47438	0.00223245	0.018221	1.3579
Dph4	0.341956	3.47393	0.00223483	0.0182292	1.35691
Psma5	0.321391	3.47162	0.00224712	0.0183178	1.3518
Gars	0.452063	3.47124	0.00224911	0.0183178	1.35098
Surf2	0.411574	3.47111	0.00224981	0.0183178	1.35069
Ugt1a6a	-0.353994	-3.46995	0.00225601	0.018357	1.34813
Olfr222	-0.168666	-3.4696	0.00225785	0.0183607	1.34737
Zfp60	0.215377	3.46922	0.0022599	0.0183662	1.34653
Klhdc2	0.511708	3.46848	0.00226389	0.0183874	1.34488
Nat1	-0.161471	-3.46656	0.00227419	0.0184598	1.34066
Pdcd4	-0.282868	-3.46602	0.00227707	0.0184719	1.33948
Sap30l	0.292513	3.4649	0.0022831	0.0185096	1.33702
H47	0.397741	3.46439	0.0022859	0.0185209	1.33588
2610103J23Rik	0.409857	3.46339	0.00229131	0.0185535	1.33368
Ppp2r5d	-0.22722	-3.46245	0.0022964	0.0185834	1.33162
Foxa1	-0.284139	-3.4619	0.00229936	0.0185961	1.33042
Prune	0.247886	3.46145	0.00230183	0.0186047	1.32942
Hmg20b	-0.372267	-3.4597	0.00231137	0.0186705	1.32557
Zfyve1	-0.423336	-3.45922	0.00231403	0.0186806	1.3245
Mmp10	-0.134956	-3.45794	0.00232103	0.0187258	1.32169
Pigt	-0.330929	-3.45478	0.00233842	0.0188433	1.31475
Cfp	0.759307	3.4547	0.00233891	0.0188433	1.31455
Ppp1r9a	-0.539898	-3.45453	0.00233984	0.0188433	1.31418
Fuk	-0.229817	-3.4539	0.00234334	0.01886	1.31279
Fnbp1l	0.258266	3.45356	0.00234521	0.0188637	1.31205
Rab3ip	-0.170539	-3.45209	0.00235337	0.0189179	1.30882
Ehd4	0.519086	3.45093	0.00235983	0.0189543	1.30626
H2-Q10	-0.36685	-3.45077	0.00236075	0.0189543	1.3059
Snrk	-0.442644	-3.45048	0.00236232	0.0189555	1.30528
Pira3	0.347227	3.45005	0.00236472	0.0189633	1.30434
Sh3tc1	0.342772	3.44973	0.00236651	0.0189663	1.30364
Tmem50b	0.205355	3.44872	0.00237221	0.0189901	1.3014
Pnpla2	0.926532	3.44869	0.00237233	0.0189901	1.30135
Traf4	-0.327361	-3.44755	0.00237874	0.0190299	1.29884
Chdh	-0.384239	-3.4471	0.00238131	0.0190391	1.29784
Ndufv2	0.453256	3.44606	0.00238713	0.0190742	1.29556
BC016423	0.269058	3.44522	0.00239189	0.0191007	1.29371
Lxn	0.573474	3.4444	0.00239652	0.0191262	1.29191
BC053749	-0.131866	-3.44409	0.00239828	0.0191288	1.29123
F8a	-0.349372	-3.4424	0.00240789	0.0191939	1.28751
Nudt2	-0.519832	-3.44202	0.00241004	0.0191995	1.28668
LOC100047935	0.578527	3.44163	0.00241228	0.0192059	1.28582
LOC545056	0.330285	3.43821	0.00243188	0.0193504	1.27829
Adck5	-0.576891	-3.43771	0.00243476	0.0193618	1.27719
Spata2L	-0.719057	-3.43716	0.00243788	0.0193749	1.276
Cry2	-0.439452	-3.43483	0.00245135	0.0194704	1.27088
Sod1	-0.344894	-3.43361	0.00245841	0.0195148	1.2682
Itgam	0.29341	3.43312	0.0024613	0.0195261	1.26711
Ube2l6	-0.600766	-3.43206	0.00246749	0.0195547	1.26477
Kdelc1	0.222461	3.43199	0.00246785	0.0195547	1.26464
Sc4mol	-1.11695	-3.42856	0.00248795	0.0197023	1.25709
Pdzk1ip1	-0.444568	-3.42642	0.00250055	0.0197903	1.2524
Ints12	0.269875	3.42406	0.00251451	0.0198871	1.24722
Ap1m1	0.275123	3.42385	0.00251577	0.0198871	1.24676
Appl1	0.576987	3.42346	0.00251809	0.0198936	1.2459
Uck2	0.548634	3.42243	0.00252421	0.0199302	1.24364
9130227C08Rik	0.260481	3.42199	0.00252682	0.0199389	1.24268
EG408196	0.176724	3.42155	0.00252947	0.019948	1.24171
Spata22	-0.105314	-3.42061	0.00253511	0.0199807	1.23964
Ncf2	0.150533	3.41902	0.00254461	0.0200437	1.23616
Psmb6	0.355237	3.41619	0.00256171	0.0201664	1.22993
Ube2n	-0.182843	-3.4159	0.00256346	0.0201683	1.2293
Pitpnb	-0.219614	-3.41547	0.00256604	0.0201767	1.22836
Sec14l4	0.336421	3.41287	0.00258186	0.0202891	1.22265
Gpt1	0.644339	3.41132	0.00259127	0.020351	1.21927
Ccdc111	-0.378599	-3.4094	0.00260304	0.0204314	1.21506
Hsd11b1	-0.890566	-3.40875	0.00260707	0.0204509	1.21362
Ddx1	0.258949	3.40756	0.00261438	0.0204962	1.21102
Iah1	-0.484796	-3.40621	0.00262276	0.0205498	1.20804
Cisd1	-0.582239	-3.40474	0.00263182	0.0206087	1.20484
Abcb4	-0.707668	-3.40233	0.00264686	0.020713	1.19954
Irf6	-0.277826	-3.40211	0.00264825	0.020713	1.19906
Cutc	-0.344646	-3.39997	0.00266161	0.0208029	1.19438
Ptpro	0.564697	3.39977	0.00266288	0.0208029	1.19394
Olfr725	-0.156057	-3.3977	0.00267589	0.0208924	1.18941
Pja1	-0.38662	-3.39698	0.00268044	0.0209156	1.18783
Vps41	-0.247924	-3.39657	0.00268302	0.0209235	1.18694
Med8	0.228726	3.39569	0.00268861	0.0209548	1.185
Dut	-0.185864	-3.39515	0.00269206	0.0209694	1.18381
Hnrnpab	0.499572	3.39357	0.00270209	0.0210352	1.18036
Wdr45	-0.420842	-3.39196	0.00271235	0.0211027	1.17683
Csf3r	0.255847	3.38712	0.00274348	0.0213324	1.16624
Psmd9	0.278858	3.38604	0.00275051	0.0213747	1.16386
Itgb7	0.662989	3.38307	0.00276978	0.0215118	1.15737
Zfp30	-0.137755	-3.38246	0.00277381	0.0215181	1.15602
Atrn	0.153967	3.38224	0.00277521	0.0215181	1.15556
Fth1	0.360924	3.38221	0.00277543	0.0215181	1.15548
Fundc1	0.374784	3.38054	0.00278636	0.0215902	1.15183
Herpud1	-0.589329	-3.37942	0.00279374	0.0216348	1.14937
Tmsb4x	0.797333	3.3744	0.00282697	0.0218794	1.13839
Tmem23	0.443066	3.37401	0.00282958	0.0218869	1.13754
Olfr257	-0.142601	-3.37233	0.00284075	0.0219547	1.13388
Csnk1g3	-0.3736	-3.3722	0.00284164	0.0219547	1.13359
LOC100046898	0.327883	3.36986	0.00285736	0.0220522	1.12846
Chmp4b	0.422535	3.36983	0.00285757	0.0220522	1.1284
Statip1	0.404665	3.36907	0.00286264	0.0220785	1.12675
Atp6v1d	0.31239	3.36795	0.00287024	0.0221242	1.12429
Agpat4	0.79044	3.36545	0.00288717	0.022234	1.11883
Tapbp	-0.282864	-3.36526	0.00288845	0.022234	1.11842
Ccdc21	-0.405812	-3.36511	0.00288948	0.022234	1.11809
Rpl31	0.333162	3.3648	0.00289159	0.0222374	1.11741
Lypla1	-0.343075	-3.36393	0.00289755	0.0222703	1.1155
D930001I22Rik	-0.453084	-3.36088	0.00291838	0.0224175	1.10885
Emd	0.42836	3.35914	0.00293037	0.0224966	1.10504
Jarid1d	-0.232352	-3.35869	0.00293349	0.0225076	1.10405
Nob1	0.392668	3.35801	0.0029382	0.0225307	1.10257
Mon1b	0.211405	3.35764	0.00294075	0.0225373	1.10176
L2hgdh	-0.380002	-3.35593	0.00295258	0.022615	1.09803
Mrpl54	0.435731	3.35523	0.00295747	0.0226394	1.0965
Sh3yl1	-0.445156	-3.35224	0.00297836	0.0227837	1.08997
Als2	-0.395289	-3.35204	0.00297975	0.0227837	1.08953
Rhox12	-0.216895	-3.35159	0.00298286	0.0227944	1.08856
Pthr1	-0.139099	-3.35104	0.00298678	0.0228058	1.08734
Polb	0.295016	3.35076	0.00298874	0.0228058	1.08674
2010003J03Rik	0.351188	3.35065	0.00298949	0.0228058	1.08651
Ifi35	-0.497813	-3.34769	0.00301041	0.0229522	1.08003
Zfp691	0.352041	3.34633	0.00302001	0.0230123	1.07708
Zeb2	0.78019	3.34562	0.00302507	0.0230376	1.07553
Slc25a45	0.356062	3.34492	0.00303002	0.0230557	1.07401
LOC218963	0.342465	3.3448	0.00303091	0.0230557	1.07374
Foxo1	-0.542873	-3.34192	0.00305149	0.0231978	1.06746
Immp2l	-0.523373	-3.3417	0.00305307	0.0231978	1.06698
Gmppb	0.493297	3.33978	0.00306688	0.0232894	1.06279
Chd5	-0.13915	-3.33943	0.0030694	0.0232952	1.06203
Usp38	0.168566	3.33691	0.00308764	0.0233999	1.05653
Art4	-0.19174	-3.33688	0.00308791	0.0233999	1.05645
F5	-0.26839	-3.3368	0.00308846	0.0233999	1.05629
F13b	-0.252609	-3.3352	0.00310008	0.0234659	1.0528
Pex5	-0.234207	-3.33512	0.00310069	0.0234659	1.05262
Gp49a	0.226324	3.33398	0.00310896	0.023515	1.05015
Maged2	-0.416244	-3.33354	0.00311224	0.0235182	1.04917
St7l	0.292016	3.33344	0.00311291	0.0235182	1.04897
Ttc3	-0.358116	-3.33219	0.00312208	0.0235741	1.04624
St3gal6	0.44314	3.3299	0.00313897	0.0236882	1.04124
Atp5sl	-0.411385	-3.32927	0.00314357	0.0237016	1.03988
Ppp2cb	0.487961	3.32917	0.0031443	0.0237016	1.03966
Ly6c1	0.871099	3.32737	0.00315768	0.0237889	1.03573
Gata6	0.425547	3.32676	0.00316217	0.0238093	1.03441
Dsp	-0.367536	-3.32601	0.00316773	0.0238377	1.03278
Agrn	-0.499741	-3.32458	0.00317843	0.0239047	1.02965
Ptges2	0.328967	3.32318	0.00318891	0.0239699	1.0266
Nudc	0.279336	3.32226	0.00319577	0.024008	1.02461
1700047I17Rik1	0.320478	3.32073	0.00320731	0.0240811	1.02126
Ltv1	0.347134	3.32043	0.00320957	0.0240845	1.02061
Eltd1	-0.44882	-3.31943	0.00321709	0.0241163	1.01844
Ncaph2	0.357792	3.31938	0.00321744	0.0241163	1.01834
Hnrpm	0.303412	3.31778	0.00322957	0.0241936	1.01485
Peo1	0.28571	3.31625	0.00324121	0.0242542	1.01152
Gtf2h1	0.332114	3.31624	0.0032413	0.0242542	1.01149
Ankrd13a	0.373024	3.31575	0.00324502	0.0242582	1.01043
Npm1	0.510674	3.31569	0.00324548	0.0242582	1.0103
Rfpl4	-0.155833	-3.31535	0.00324809	0.0242641	1.00955
Amdhd2	-0.261921	-3.31487	0.00325174	0.0242777	1.00851
Ptpre	0.638228	3.31312	0.0032651	0.0243638	1.00471
Insc	0.723758	3.31228	0.00327155	0.0243983	1.00288
Rfx4	-0.138653	-3.31195	0.00327412	0.0244037	1.00215
Ppp1r8	0.354435	3.3117	0.00327603	0.0244043	1.00161
Chpt1	0.382262	3.30882	0.00329824	0.024556	0.995346
Itga1	-0.251196	-3.30842	0.00330131	0.0245651	0.994484
Aplf	-0.168994	-3.30774	0.00330656	0.02458	0.99301
Obfc2a	0.201629	3.30769	0.003307	0.02458	0.992888
Ppp3cb	-0.397443	-3.30707	0.00331178	0.0246018	0.991548
Lrig3	-0.392322	-3.30631	0.00331771	0.0246321	0.98989
Klhl25	0.463818	3.30465	0.00333065	0.0247144	0.986283
LOC100045567	0.497611	3.30438	0.00333279	0.0247165	0.985687
Por	0.783832	3.29678	0.00339266	0.0251436	0.969186
Thop1	0.425387	3.29643	0.00339549	0.0251436	0.968413
Lrrc40	-0.190712	-3.29636	0.00339605	0.0251436	0.968263
Hyal1	-0.34571	-3.29398	0.00341502	0.0252688	0.963101
Clec5a	0.211668	3.29377	0.00341675	0.0252688	0.96263
Cops3	0.273362	3.29345	0.00341927	0.0252733	0.961949
App	0.486787	3.29301	0.00342282	0.0252855	0.960987
Naip2	0.360731	3.29253	0.0034267	0.0252925	0.959937
Ostf1	0.509258	3.29242	0.00342756	0.0252925	0.959705
Lgals1	0.939211	3.2919	0.00343173	0.0253093	0.958577
LOC100048726	0.242767	3.29158	0.00343434	0.0253145	0.957873
Rwdd4a	0.229634	3.28953	0.00345089	0.0254224	0.953419
Srf	0.227024	3.28727	0.00346918	0.025543	0.948521
Rbms3	-0.598236	-3.28625	0.00347749	0.0255801	0.946305
Lsr	-0.254838	-3.28616	0.00347818	0.0255801	0.946121
Arv1	0.239978	3.28594	0.00347999	0.0255801	0.945641
Surf1	-0.26268	-3.28475	0.00348975	0.0256377	0.943046
Slk	0.604669	3.28383	0.00349729	0.0256784	0.941046
P2ry13	0.324755	3.2836	0.00349915	0.0256784	0.940554
Yif1b	-0.330222	-3.28246	0.00350852	0.025733	0.938076
Asns	0.738499	3.28187	0.00351333	0.0257527	0.936809
Yaf2	-0.302133	-3.28166	0.00351508	0.0257527	0.936347
Nthl1	-0.24704	-3.2811	0.00351971	0.0257725	0.935126
Prkx	0.3626	3.27952	0.00353272	0.0258536	0.931709
Apoh	0.561612	3.27901	0.00353701	0.0258707	0.930587
Tle2	-0.34024	-3.2785	0.00354123	0.0258858	0.92948
Degs1	0.604405	3.27829	0.00354297	0.0258858	0.929027
1110019N10Rik	-0.262409	-3.2773	0.00355117	0.0259315	0.926886
Runx1	0.1559	3.27665	0.00355662	0.0259571	0.925465
Fus	0.428987	3.27623	0.00356007	0.025968	0.924567
A830007P12Rik	0.384817	3.27253	0.00359105	0.0261797	0.916544
D10Ertd641e	0.543114	3.27221	0.00359378	0.0261852	0.915841
Cirbp	0.487212	3.27171	0.003598	0.0261877	0.914754
Hsd17b12	-0.57506	-3.2717	0.00359806	0.0261877	0.914738
Wfs1	0.253109	3.26781	0.00363099	0.0264014	0.906301
Htra2	-0.225433	-3.26776	0.00363139	0.0264014	0.9062
Grpel2	-0.264145	-3.26019	0.00369625	0.0268584	0.88981
Prkag2	0.251475	3.25782	0.00371687	0.0269934	0.884662
Cd300lf	0.30911	3.25662	0.00372731	0.0270545	0.882066
9030612M13Rik	-0.480138	-3.2548	0.00374323	0.0271552	0.87812
Nedd9	0.50939	3.25333	0.00375604	0.0272207	0.874958
2410129H14Rik	-0.389375	-3.25315	0.00375769	0.0272207	0.874551
Myadm	0.476499	3.25307	0.00375838	0.0272207	0.874381
Pea15	-0.442544	-3.25283	0.00376047	0.027221	0.873867
5033414D02Rik	0.647836	3.24406	0.00383838	0.0277698	0.854893
Scly	-0.30991	-3.24364	0.00384215	0.027782	0.853983
Hus1	0.228741	3.24329	0.00384527	0.0277895	0.853233
Nola1	0.532833	3.23992	0.00387569	0.0279941	0.845943
AB124611	0.51501	3.23842	0.00388928	0.0280771	0.842703
Slc45a3	0.773968	3.23731	0.00389936	0.0281345	0.840311
Msn	0.796218	3.23675	0.00390454	0.0281567	0.839081
Slc44a1	-0.170741	-3.23573	0.00391383	0.0282084	0.836884
Appbp1	0.190674	3.23515	0.00391917	0.0282176	0.835623
Thtpa	-0.356008	-3.23513	0.00391935	0.0282176	0.83558
5133401N09Rik	-0.364305	-3.23465	0.00392372	0.0282339	0.834548
Sirpa	0.487251	3.234	0.00392964	0.0282611	0.833154
Ube2k	0.243422	3.23315	0.00393751	0.0283024	0.831305
LOC100045430	-0.366875	-3.23096	0.00395765	0.0284318	0.826586
Ehbp1l1	0.327041	3.23049	0.00396205	0.0284436	0.825558
Clec4n	0.581282	3.23032	0.00396356	0.0284436	0.825204
Reep4	0.380095	3.22925	0.00397354	0.0284999	0.822879
Pnrc2	0.366498	3.22865	0.00397903	0.0285239	0.821603
9330167000000	-0.164246	-3.22251	0.00403656	0.0289207	0.808328
Snx20	0.55812	3.22049	0.00405559	0.0290414	0.803978
Kmo	-0.262316	-3.22018	0.00405851	0.0290467	0.803313
Cnih4	0.413347	3.21673	0.00409132	0.0292658	0.79587
Pdhb	-0.279204	-3.21545	0.00410353	0.0293374	0.793115
Vat1	0.50281	3.21503	0.00410758	0.0293506	0.792203
Ddx52	0.302528	3.21437	0.00411391	0.02938	0.790779
Rasl11b	0.804948	3.21361	0.00412122	0.0294164	0.789139
6720456H20Rik	-0.185692	-3.21225	0.0041343	0.0294869	0.786209
Prl2c3	0.116028	3.21212	0.00413552	0.0294869	0.785936
Crygn	-0.217882	-3.21127	0.00414373	0.0294998	0.784103
Pgpep1	0.334529	3.21124	0.00414407	0.0294998	0.784028
1110067D22Rik	0.441203	3.21104	0.00414597	0.0294998	0.783605
2010005H15Rik	0.333359	3.21086	0.00414775	0.0294998	0.783207
Abcc2	-0.244713	-3.21079	0.0041484	0.0294998	0.783061
OTTMUSG00000017677	0.14685	3.20946	0.00416133	0.0295759	0.780186
Tcte3	0.208012	3.20841	0.00417146	0.029627	0.777938
Pttg1ip	0.471041	3.20826	0.00417298	0.029627	0.777603
Phlda1	-0.84986	-3.20531	0.00420179	0.0298157	0.771242
Calml4	0.346377	3.20438	0.00421082	0.0298639	0.769258
Gtf2h2	0.3422	3.20358	0.00421875	0.0299041	0.767521
Dtwd1	0.306013	3.20202	0.00423407	0.0299968	0.76417
Hal	0.512801	3.20118	0.00424237	0.0300396	0.76236
Dhodh	-0.211465	-3.20063	0.00424781	0.0300621	0.761176
Sh3pxd2b	0.209893	3.19954	0.00425868	0.0301231	0.758815
Nucks1	0.195044	3.19841	0.00426983	0.0301859	0.7564
Cog4	-0.296572	-3.19721	0.00428182	0.0302473	0.753808
Rrm2b	0.17231	3.19708	0.00428307	0.0302473	0.753539
E2f4	0.330646	3.19363	0.0043177	0.0304639	0.746099
Btg1	0.807862	3.19357	0.00431831	0.0304639	0.745969
Gtf2ird1	0.255216	3.19268	0.00432728	0.030511	0.744053
BC049806	-0.343975	-3.19157	0.00433847	0.0305737	0.741667
Stk38l	-0.300578	-3.19129	0.00434127	0.0305773	0.74107
Utp11l	0.27606	3.19104	0.00434379	0.0305788	0.740533
Mterfd2	-0.276013	-3.18858	0.00436872	0.0307381	0.735248
Dhx33	-0.180709	-3.18786	0.00437614	0.030774	0.733681
Oat	0.997597	3.18729	0.00438187	0.030798	0.732472
Fbxo44	0.185863	3.18668	0.00438818	0.0308261	0.731143
F11r	-0.33723	-3.18448	0.00441068	0.0309525	0.72642
382044	-0.434564	-3.18446	0.00441082	0.0309525	0.726389
Fancl	-0.198715	-3.18337	0.00442205	0.0310149	0.724042
Phf17	-0.221172	-3.1829	0.00442689	0.031023	0.723033
Pias2	-0.235156	-3.18281	0.00442787	0.031023	0.722828
Wdr34	0.269836	3.18218	0.00443435	0.0310318	0.721476
LOC100048504	-0.198469	-3.18215	0.00443462	0.0310318	0.721421
Lims2	-0.637279	-3.18201	0.00443611	0.0310318	0.72111
2010007H12Rik	-0.285009	-3.18067	0.00444994	0.0311122	0.718235
Slc39a8	-0.331044	-3.18022	0.00445465	0.0311191	0.717259
Olfr1189	-0.192534	-3.18012	0.00445561	0.0311191	0.71706
Trem3	0.870837	3.17924	0.00446479	0.0311669	0.71516
AU014645	0.225012	3.17891	0.00446824	0.0311746	0.714446
Brwd2	-0.272355	-3.17635	0.00449487	0.031344	0.708959
Hpd	0.788561	3.17521	0.00450683	0.031397	0.706507
Dexi	-0.29567	-3.17518	0.00450718	0.031397	0.706433
4831426I19Rik	-0.134245	-3.17486	0.00451057	0.0314041	0.70574
Eif3f	0.349644	3.17446	0.00451472	0.0314166	0.704891
Raf1	-0.30949	-3.17382	0.00452145	0.0314358	0.703515
Pum1	-0.234913	-3.17353	0.00452445	0.0314358	0.702903
Atg10	-0.175423	-3.17352	0.00452457	0.0314358	0.70288
Adap2	-0.257082	-3.17036	0.00455798	0.0316514	0.696088
Timm44	-0.217422	-3.16944	0.00456779	0.031703	0.694103
Ostm1	0.384813	3.16858	0.00457686	0.0317494	0.692271
Scyl1	-0.254722	-3.16762	0.00458712	0.031804	0.690205
Tmsb10	0.695537	3.16722	0.00459135	0.0318168	0.689353
Alg10b	0.26958	3.16594	0.00460501	0.0318917	0.686611
1110038F14Rik	0.253786	3.16576	0.00460695	0.0318917	0.686223
Ikbke	0.502162	3.16513	0.00461376	0.0319223	0.684859
Mrpl36	0.480573	3.16428	0.00462285	0.0319685	0.683043
Mrpl35	-0.19236	-3.16368	0.00462937	0.031997	0.681743
2410004L22Rik	0.340267	3.16299	0.0046368	0.0320317	0.680262
Wdr1	0.398369	3.16254	0.00464164	0.0320485	0.6793
Khdrbs3	-0.266568	-3.16128	0.00465523	0.0321257	0.676601
Crry	-0.279873	-3.15989	0.00467024	0.0322126	0.67363
G3bp2	0.423088	3.15944	0.00467519	0.03223	0.672652
Rhobtb3	-0.358762	-3.15688	0.00470304	0.0324052	0.667172
Hip2	0.396744	3.1549	0.00472478	0.0325382	0.662916
Nfkbid	0.606795	3.15379	0.00473696	0.0326051	0.660542
Athl1	-0.31616	-3.15205	0.00475614	0.0327119	0.656813
Mettl7b	-0.598624	-3.15178	0.0047591	0.0327119	0.65624
Thumpd3	0.268207	3.15171	0.00475984	0.0327119	0.656095
Mllt11	0.17414	3.14915	0.00478827	0.0328903	0.650601
Ube2c	-0.104354	-3.14808	0.00480013	0.0329548	0.648321
Npm3-ps1	0.451662	3.14747	0.00480701	0.032985	0.646999
Sh3glb2	-0.473047	-3.1463	0.00482004	0.0330574	0.644501
Atg16l1	0.347001	3.14506	0.00483397	0.0331358	0.64184
Mrgpra2	0.211535	3.14272	0.00486031	0.0332993	0.636828
Ppm1m	-0.245765	-3.14202	0.00486815	0.0333358	0.635342
Ebag9	-0.176871	-3.13989	0.00489224	0.0334836	0.630789
Ndufa5	0.25548	3.13597	0.004937	0.0337725	0.622391
Per3	-0.247432	-3.13556	0.00494173	0.0337875	0.621508
Wins2	0.309766	3.13532	0.00494438	0.0337883	0.621013
Ggcx	-0.369525	-3.13478	0.00495058	0.0338133	0.619858
Cd82	-0.408066	-3.1344	0.00495502	0.0338206	0.61903
Arid3a	0.483154	3.13425	0.00495673	0.0338206	0.618712
Coq9	-0.346945	-3.13333	0.00496736	0.0338758	0.616737
Otud6b	0.164817	3.13281	0.00497331	0.0338915	0.615634
Metap2	0.178851	3.13255	0.00497635	0.0338915	0.615071
Entpd8	-0.418177	-3.13246	0.0049773	0.0338915	0.614894
Aven	-0.254103	-3.1316	0.00498729	0.0339421	0.613045
Timm8a1	0.696464	3.13078	0.00499683	0.0339896	0.611285
Zyx	0.792958	3.1302	0.00500353	0.0340179	0.610048
Syt9	-0.158	-3.12931	0.00501381	0.0340703	0.608157
Arpc5l	-0.350999	-3.12813	0.00502753	0.0341411	0.605637
Epha1	-0.20248	-3.12798	0.00502935	0.0341411	0.605303
Crnkl1	0.151218	3.12478	0.00506671	0.0343699	0.598481
Il1rn	0.429953	3.12466	0.00506822	0.0343699	0.598206
Rps4x	0.366673	3.12331	0.00508403	0.0344596	0.595336
Abhd12	0.215207	3.12284	0.00508956	0.0344779	0.594334
Zrsr2	0.428143	3.12264	0.00509191	0.0344779	0.593909
Mapk1	-0.288296	-3.12102	0.00511105	0.0345899	0.590451
Dyrk3	-0.202192	-3.11858	0.00514003	0.0347683	0.58524
Ttc35	0.420622	3.11826	0.00514394	0.0347771	0.58454
Lsg1	0.231983	3.11624	0.00516799	0.034922	0.580241
2610209M04Rik	0.235603	3.11467	0.00518679	0.0350312	0.576896
Zfp39	-0.321665	-3.11293	0.00520774	0.0351549	0.573182
S100a10	0.695144	3.11225	0.00521603	0.035193	0.571715
Dalrd3	-0.376441	-3.11184	0.00522097	0.0352085	0.570843
9130221H12Rik	-0.312474	-3.11125	0.00522805	0.0352384	0.569594
Nfkbiz	0.912117	3.11028	0.00523989	0.0353003	0.567511
Apoa5	-0.434751	-3.10976	0.0052461	0.0353208	0.566418
Irf2	-0.612156	-3.10959	0.00524824	0.0353208	0.566044
Tmie	-0.294624	-3.10727	0.00527654	0.0354933	0.56109
Jdp2	0.635314	3.1048	0.00530672	0.0356783	0.555836
Srpx2	-0.146135	-3.10402	0.00531629	0.0357246	0.554176
Hspbap1	0.591844	3.10221	0.00533858	0.0358563	0.550322
D14Ertd449e	-0.424196	-3.10015	0.0053641	0.0360095	0.545931
Cox18	-0.252423	-3.0995	0.00537223	0.0360459	0.544535
Dem1	0.294279	3.09679	0.00540601	0.0362543	0.538764
Apba3	0.257527	3.09598	0.00541612	0.0363038	0.537043
Uimc1	0.241075	3.09576	0.00541893	0.0363044	0.536565
Rhot1	0.197917	3.09478	0.00543115	0.036368	0.53449
Osgin1	-0.777844	-3.0937	0.00544479	0.036441	0.532181
Klf6	0.596632	3.08991	0.00549272	0.0367385	0.524113
Sfrs4	-0.353186	-3.08974	0.00549477	0.0367385	0.523768
Rabl3	0.328397	3.0888	0.00550673	0.0368	0.521767
Ebna1bp2	0.230435	3.08829	0.00551326	0.0368251	0.520677
Vps37b	0.27131	3.08782	0.00551922	0.0368464	0.519682
Ppapdc1b	0.534693	3.08672	0.00553332	0.0369221	0.517333
Dtl	0.121248	3.08581	0.00554501	0.0369815	0.51539
Tpr	0.283355	3.08533	0.00555115	0.0369867	0.514371
Gpr108	-0.3114	-3.08531	0.00555133	0.0369867	0.514341
[truncated: 11,314 more rows]

## Sheet: AC-FMT vs Control (Liver)
Table S1. List of differently expressed genes in response AC-FMT and FMT across all tissues and within each of the tissues studied
V1	logFC	t	P.Value	adj.P.Val	B
Igfbp1	1.87029	40.1648	1.50317e-21	2.00102e-17	34.52
Cml1	-2.82575	-38.4526	3.75253e-21	2.33639e-17	34.1323
Orm2	4.74328	37.8369	5.2653e-21	2.33639e-17	33.9838
Hsd3b5	-5.29187	-36.6426	1.03158e-20	3.4331e-17	33.6806
Srd5a1	-2.19788	-32.5437	1.23381e-19	3.28491e-16	32.4668
Cyp1a2	-4.07027	-28.1294	2.56343e-18	5.68739e-15	30.7784
Serpina6	-3.05042	-26.8194	6.88526e-18	1.30938e-14	30.1805
Pklr	-0.949717	-26.3704	9.76307e-18	1.41172e-14	29.9636
Afmid	-1.4254	-26.2729	1.05397e-17	1.41172e-14	29.9157
Tcea3	-1.81094	-26.2253	1.09419e-17	1.41172e-14	29.8922
Saa2	3.66616	26.1442	1.16653e-17	1.41172e-14	29.852
Tlcd2	-1.8904	-25.6026	1.79739e-17	1.9939e-14	29.5777
Dhdh	-1.11897	-25.0944	2.71768e-17	2.78291e-14	29.3114
Cyp2d40	-1.53523	-24.1276	6.1016e-17	5.80175e-14	28.779
Nrn1	-1.50914	-23.8023	8.06454e-17	7.15701e-14	28.592
Serpina4-ps1	-2.08073	-23.6802	8.96335e-17	7.45751e-14	28.5207
Inmt	-5.67124	-23.0194	1.60163e-16	1.25417e-13	28.1245
Apoa4	5.00739	21.6236	5.75318e-16	4.25479e-13	27.2259
Mug2	-1.73162	-21.5195	6.34754e-16	4.44729e-13	27.1554
Nudt7	-2.76205	-21.3897	7.18077e-16	4.77952e-13	27.0666
Gstm6	-2.02509	-21.188	8.70868e-16	5.52047e-13	26.9272
1700001C19Rik	-0.854395	-20.8924	1.15899e-15	7.01297e-13	26.7191
Rdh20	-1.03647	-20.7013	1.39689e-15	8.08497e-13	26.5823
Elovl3	-1.51794	-20.5804	1.57336e-15	8.72693e-13	26.4948
Hes6	-1.83502	-20.1732	2.3597e-15	1.25649e-12	26.1944
Es22	-1.98603	-20.0507	2.66966e-15	1.34065e-12	26.1023
Vps37b	1.76015	20.0325	2.71917e-15	1.34065e-12	26.0885
Serpina3m	2.90663	19.9558	2.93886e-15	1.39722e-12	26.0303
Xkr8	-0.877919	-19.6254	4.11943e-15	1.89096e-12	25.7761
Sc5d	-1.47993	-19.5282	4.55441e-15	1.9183e-12	25.7001
Srebf1	-1.5362	-19.5277	4.55646e-15	1.9183e-12	25.6998
Mbl2	-1.87387	-19.5162	4.61131e-15	1.9183e-12	25.6907
Elovl6	-2.56163	-18.6212	1.18741e-14	4.78994e-12	24.9649
Zbtb24	-1.19848	-18.5852	1.23458e-14	4.83374e-12	24.9347
Traf6	1.37815	18.1569	1.97121e-14	7.49737e-12	24.5691
1110028A07Rik	-0.838925	-17.8661	2.72353e-14	9.85699e-12	24.3143
Cyp2f2	-3.03721	-17.8428	2.79544e-14	9.85699e-12	24.2937
Cyp4v3	-2.05752	-17.837	2.81374e-14	9.85699e-12	24.2885
AU018778	-3.74647	-17.7263	3.18658e-14	1.08769e-11	24.1898
S100a8	5.16786	17.414	4.54393e-14	1.48027e-11	23.907
Ppp1r3c	-2.77629	-17.4074	4.57856e-14	1.48027e-11	23.9009
Zfp106	0.70336	17.3901	4.67033e-14	1.48027e-11	23.885
Tm7sf2	-0.999914	-17.0988	6.53811e-14	2.02408e-11	23.6147
Abca8a	-1.99155	-16.7973	9.31092e-14	2.81698e-11	23.3286
Thrsp	-3.34881	-16.5544	1.24286e-13	3.67666e-11	23.0933
Hsd3b2	-0.828066	-16.4301	1.44283e-13	4.17543e-11	22.9712
EG13909	-2.04352	-16.3156	1.65684e-13	4.69275e-11	22.8577
Pygl	-2.02763	-16.257	1.77897e-13	4.93368e-11	22.7992
Nnmt	2.54457	16.2357	1.8257e-13	4.95993e-11	22.7779
Acly	-1.74903	-16.217	1.86769e-13	4.97255e-11	22.7591
Hdac11	-1.23621	-16.1634	1.99385e-13	5.20434e-11	22.7053
Ppp1r3b	-1.06416	-16.0065	2.41706e-13	6.18768e-11	22.5462
Retnlg	3.70155	15.9902	2.46612e-13	6.19415e-11	22.5296
OTTMUSG00000000231	-3.12757	-15.9176	2.69746e-13	6.64973e-11	22.4553
Aox3	-4.50228	-15.8685	2.86673e-13	6.93853e-11	22.4048
B230342M21Rik	-2.53437	-15.8274	3.017e-13	7.17185e-11	22.3623
Oaf	-1.29927	-15.7508	3.31913e-13	7.75162e-11	22.2829
Susd4	-1.11195	-15.7324	3.39603e-13	7.79448e-11	22.2638
3010026O09Rik	-1.2873	-15.6365	3.82973e-13	8.6409e-11	22.1636
Suhw4	-1.10406	-15.6194	3.91323e-13	8.64981e-11	22.1456
Saa1	4.44124	15.6092	3.96363e-13	8.64981e-11	22.1349
Csad	-1.80088	-15.5352	4.35127e-13	9.34259e-11	22.0569
Tmprss6	-1.11384	-15.3402	5.57387e-13	1.17777e-10	21.8492
Notum	-1.0928	-15.3095	5.79716e-13	1.20581e-10	21.8162
Serpina12	-1.6981	-15.2467	6.28288e-13	1.28673e-10	21.7485
Cyp4f14	-3.19959	-15.1351	7.25381e-13	1.46307e-10	21.6273
C8g	-1.43937	-15.1006	7.58416e-13	1.49422e-10	21.5896
Gsta4	-1.82516	-15.0957	7.63274e-13	1.49422e-10	21.5842
Narf	-1.11626	-15.0676	7.91527e-13	1.52707e-10	21.5535
Sfxn5	-0.952172	-15.0284	8.32911e-13	1.58396e-10	21.5104
Gckr	-0.903646	-14.8372	1.06917e-12	2.00461e-10	21.2986
Klkb1	-2.31956	-14.7575	1.18735e-12	2.19528e-10	21.2094
2810007J24Rik	-2.83498	-14.7413	1.213e-12	2.21198e-10	21.1911
Gamt	-3.28203	-14.706	1.27101e-12	2.28645e-10	21.1513
Pipox	-1.11507	-14.6347	1.39685e-12	2.41937e-10	21.0708
BC016495	-1.02893	-14.6339	1.39834e-12	2.41937e-10	21.0699
Gas2	-0.759585	-14.6333	1.39943e-12	2.41937e-10	21.0692
Gulo	-2.10137	-14.596	1.47058e-12	2.50979e-10	21.0268
Fn3k	-0.875708	-14.4346	1.82497e-12	3.07519e-10	20.842
Rtp3	-0.975489	-14.3653	2.00341e-12	3.33367e-10	20.7619
Pemt	-1.09034	-14.3007	2.18599e-12	3.59258e-10	20.687
Prodh2	-1.47454	-14.2531	2.33154e-12	3.78506e-10	20.6315
Mt1	3.2757	14.2204	2.43764e-12	3.90963e-10	20.5932
Cyp3a13	2.18759	14.1749	2.59342e-12	4.10996e-10	20.5398
C8b	-1.62017	-14.147	2.69421e-12	4.17733e-10	20.5069
Ctsl	2.47553	14.1457	2.6987e-12	4.17733e-10	20.5054
Ap3m1	-1.09566	-14.0824	2.94301e-12	4.46829e-10	20.4306
Ccdc120	1.8345	14.0797	2.9538e-12	4.46829e-10	20.4274
Prlr	-0.831781	-14.0529	3.06472e-12	4.584e-10	20.3956
Abcb11	-1.90086	-13.9791	3.39221e-12	5.01745e-10	20.3077
Acsm5	-1.17791	-13.8986	3.79155e-12	5.54649e-10	20.2112
Ugt2b1	-2.11686	-13.8574	4.0142e-12	5.80837e-10	20.1617
Apcs	3.11048	13.8377	4.12562e-12	5.85736e-10	20.1379
D6Wsu163e	-0.815548	-13.8359	4.13606e-12	5.85736e-10	20.1357
Slc17a8	-1.49434	-13.8053	4.31589e-12	6.01194e-10	20.0988
Acpp	0.989682	13.8021	4.33554e-12	6.01194e-10	20.0948
D9Wsu20e	-0.927595	-13.794	4.38422e-12	6.01678e-10	20.0851
Siah1a	1.21762	13.7798	4.47193e-12	6.07453e-10	20.0679
Scd1	-4.01811	-13.7339	4.76836e-12	6.41175e-10	20.012
Ghr	-1.63499	-13.6058	5.70778e-12	7.5982e-10	19.8553
Slc17a4	-1.2102	-13.5909	5.82947e-12	7.68336e-10	19.8369
Ccbl1	-1.54347	-13.5255	6.39402e-12	8.34483e-10	19.7561
Mcm10	-2.6928	-13.4243	7.3824e-12	9.54122e-10	19.6303
Fgl1	2.7044	13.2838	9.02552e-12	1.15527e-09	19.454
Paqr7	-1.81005	-13.2083	1.00631e-11	1.26975e-09	19.3583
Cxcl9	-1.4916	-13.205	1.01107e-11	1.26975e-09	19.3542
Nudt12	-1.13479	-13.1646	1.07179e-11	1.33343e-09	19.3028
Klhl15	0.85684	13.0844	1.2041e-11	1.48416e-09	19.2002
Als2	-1.54191	-13.0753	1.22003e-11	1.49001e-09	19.1886
Rrp1b	1.10331	13.021	1.32053e-11	1.59809e-09	19.1187
Selenbp2	-2.09901	-12.9686	1.4257e-11	1.70981e-09	19.051
Crim2	-0.739694	-12.9566	1.45105e-11	1.72467e-09	19.0354
Plekhf1	-0.919542	-12.9476	1.47031e-11	1.7321e-09	19.0238
Slc2a2	-2.16276	-12.9198	1.53137e-11	1.78821e-09	18.9878
Paox	-1.12573	-12.8863	1.60885e-11	1.86235e-09	18.9441
Tmie	-1.22064	-12.8735	1.63944e-11	1.88139e-09	18.9274
Adh1	-3.17933	-12.8287	1.75135e-11	1.99265e-09	18.8689
Zfp592	1.38378	12.8199	1.77437e-11	2.00174e-09	18.8573
Fzd7	-0.917508	-12.803	1.81923e-11	2.03509e-09	18.8351
Itih4	1.74228	12.7911	1.85158e-11	2.05402e-09	18.8195
Cd63	1.52957	12.7085	2.09295e-11	2.30259e-09	18.7107
Ccl27	-1.03593	-12.6712	2.21256e-11	2.41422e-09	18.6613
1600014C10Rik	-1.13653	-12.6093	2.42679e-11	2.62646e-09	18.579
Sntg2	-0.977759	-12.5678	2.58233e-11	2.77226e-09	18.5237
Rdm1	-1.28625	-12.5522	2.64379e-11	2.81553e-09	18.5027
Acat3	-1.11097	-12.5256	2.75165e-11	2.90714e-09	18.4671
1300013J15Rik	-1.65794	-12.514	2.80002e-11	2.93495e-09	18.4515
Galm	-1.96193	-12.4913	2.89736e-11	3.00273e-09	18.421
Keg1	-4.75693	-12.4885	2.9098e-11	3.00273e-09	18.4172
Hsd17b6	-0.647669	-12.4652	3.01398e-11	3.08632e-09	18.3858
4432416J03Rik	-1.68472	-12.4508	3.07988e-11	3.12972e-09	18.3665
Ak3l1	-1.0871	-12.317	3.77371e-11	3.80573e-09	18.1848
Zfp26	1.05045	12.3024	3.85869e-11	3.86218e-09	18.1649
Ube2n	-0.652131	-12.1832	4.63088e-11	4.59512e-09	18.0013
Slc22a1	-1.74949	-12.1779	4.66904e-11	4.59512e-09	17.9939
Nme3	-1.22273	-12.1743	4.69453e-11	4.59512e-09	17.989
Sorbs1	-1.31717	-12.1606	4.7952e-11	4.65939e-09	17.97
Cirbp	1.80932	12.1499	4.87457e-11	4.67346e-09	17.9552
Rab30	0.53872	12.1492	4.87989e-11	4.67346e-09	17.9543
Acy3	-1.56494	-12.1259	5.05852e-11	4.80993e-09	17.922
Proc	-0.846562	-12.107	5.20817e-11	4.91711e-09	17.8958
Slc17a2	-1.15503	-12.0978	5.28213e-11	4.95181e-09	17.8831
Aacs	-2.43932	-12.0645	5.56139e-11	5.17715e-09	17.8367
Nit2	-1.01476	-12.0503	5.68556e-11	5.25598e-09	17.8169
Cyp2c67	-1.78574	-12.0398	5.77857e-11	5.30513e-09	17.8023
Cyp2u1	-0.637869	-12.0301	5.86569e-11	5.34822e-09	17.7888
Cml2	-1.38945	-11.9705	6.43522e-11	5.82759e-09	17.7053
Gck	-2.6284	-11.9306	6.84896e-11	6.16036e-09	17.6492
Socs7	0.543784	11.9181	6.98426e-11	6.2399e-09	17.6315
Adrb2	1.68786	11.9121	7.04993e-11	6.25658e-09	17.6231
Xkr9	-1.10092	-11.896	7.229e-11	6.37301e-09	17.6004
Aatk	-1.40378	-11.8828	7.38023e-11	6.46353e-09	17.5817
1700052N19Rik	-0.943723	-11.8768	7.44957e-11	6.48161e-09	17.5733
Sucnr1	-1.80691	-11.8093	8.28311e-11	7.16005e-09	17.4775
Lcn2	6.82414	11.7977	8.43495e-11	7.23376e-09	17.4611
Grn	1.48471	11.7946	8.47707e-11	7.23376e-09	17.4566
Cpb2	0.989916	11.7328	9.34466e-11	7.92332e-09	17.3684
Sult1c2	-1.30288	-11.7134	9.63569e-11	8.11837e-09	17.3407
Slc47a1	-0.640861	-11.703	9.79535e-11	8.20099e-09	17.3258
Ddi2	0.947276	11.6617	1.04593e-10	8.70214e-09	17.2664
Acbd5	-0.8727	-11.6175	1.12216e-10	9.27838e-09	17.2026
Arfl4	0.935124	11.5763	1.19828e-10	9.84658e-09	17.143
Ggnbp2	1.33289	11.5394	1.27109e-10	1.03808e-08	17.0895
Qprt	-0.925297	-11.5137	1.32459e-10	1.07518e-08	17.052
Sec22c	0.81978	11.4969	1.3608e-10	1.09645e-08	17.0275
Acss2	-1.29934	-11.4939	1.36727e-10	1.09645e-08	17.0232
Litaf	1.61018	11.4782	1.40212e-10	1.11766e-08	17.0003
Rtn3	-1.16841	-11.4681	1.42513e-10	1.12925e-08	16.9855
Treh	1.21327	11.4428	1.48444e-10	1.16928e-08	16.9484
1110031B06Rik	-0.817325	-11.4146	1.55352e-10	1.2165e-08	16.907
Zfp91-cntf	0.975397	11.407	1.57252e-10	1.22417e-08	16.8959
Sirt5	-0.880623	-11.3746	1.6571e-10	1.28252e-08	16.8482
LOC100043257	2.60247	11.3584	1.7012e-10	1.30904e-08	16.8243
Nfkbib	2.29635	11.2855	1.91496e-10	1.46505e-08	16.7164
Dgat2	-1.85283	-11.2803	1.93107e-10	1.46894e-08	16.7087
1190005F20Rik	-1.11607	-11.2496	2.03025e-10	1.53172e-08	16.663
Mrpl14	-1.21368	-11.2476	2.03662e-10	1.53172e-08	16.6602
Alad	-1.47087	-11.2433	2.0511e-10	1.53395e-08	16.6537
Gpd1	-0.97085	-11.2042	2.18641e-10	1.626e-08	16.5953
Igfals	-2.68088	-11.1504	2.38783e-10	1.76484e-08	16.5148
Cyp4a14	3.50408	11.1474	2.39961e-10	1.76484e-08	16.5103
2310065K24Rik	-0.778364	-11.1319	2.46148e-10	1.8004e-08	16.487
Uox	-1.07036	-11.0799	2.6816e-10	1.95068e-08	16.4086
Car3	-5.68983	-11.0617	2.76298e-10	1.99895e-08	16.3812
S100a6	2.19346	11.054	2.79833e-10	2.01359e-08	16.3696
Bola2	1.3374	11.0372	2.87721e-10	2.05921e-08	16.3441
Myo6	-0.877845	-11.0283	2.9201e-10	2.07873e-08	16.3306
Syradb	-0.923879	-11.0176	2.97187e-10	2.10434e-08	16.3145
Bdh1	-1.58208	-11.0041	3.03945e-10	2.1408e-08	16.2939
Abca9	-0.662138	-10.9824	3.1508e-10	2.20383e-08	16.2609
Ngef	-0.863868	-10.9802	3.16205e-10	2.20383e-08	16.2576
C9	-1.05142	-10.9722	3.20453e-10	2.22181e-08	16.2454
Gstm1	-1.01301	-10.959	3.27563e-10	2.25933e-08	16.2252
Cyb5b	-2.03891	-10.929	3.44294e-10	2.35058e-08	16.1795
Atxn2	-1.29778	-10.929	3.44323e-10	2.35058e-08	16.1794
Cyp4a12a	-1.28589	-10.918	3.50679e-10	2.38176e-08	16.1626
Gbp1	-0.613813	-10.9037	3.59152e-10	2.42692e-08	16.1407
Bmper	1.97024	10.8918	3.6631e-10	2.46279e-08	16.1226
Nope	1.52469	10.8858	3.70033e-10	2.47532e-08	16.1133
Tmem62	1.38633	10.8335	4.03848e-10	2.68801e-08	16.0329
Pip4k2b	-0.483074	-10.8286	4.07193e-10	2.69679e-08	16.0254
Sfrs7	-1.43985	-10.815	4.16551e-10	2.74511e-08	16.0045
Slc17a3	-1.18606	-10.8108	4.19491e-10	2.75087e-08	15.998
Gstp1	-1.74308	-10.7918	4.33108e-10	2.82624e-08	15.9686
Chchd8	-1.05688	-10.7065	5.00025e-10	3.24699e-08	15.8363
Lrit1	-0.454461	-10.6985	5.06874e-10	3.27549e-08	15.8238
Ugt3a2	-1.17896	-10.6861	5.17554e-10	3.31335e-08	15.8046
Hrsp12	-1.24272	-10.6859	5.17711e-10	3.31335e-08	15.8043
2610024G14Rik	-0.842774	-10.675	5.27397e-10	3.35919e-08	15.7872
Shprh	-0.666147	-10.6707	5.31253e-10	3.36764e-08	15.7805
Slc39a14	0.658369	10.6638	5.37531e-10	3.39129e-08	15.7697
Es1	-1.6138	-10.6574	5.43394e-10	3.41211e-08	15.7597
AA467197	3.26564	10.6376	5.61923e-10	3.51188e-08	15.7288
Afm	-1.29202	-10.6328	5.66463e-10	3.51734e-08	15.7213
Lbp	1.40466	10.6312	5.6808e-10	3.51734e-08	15.7187
Cyb5r3	-1.22358	-10.613	5.85832e-10	3.60711e-08	15.6903
Armcx5	0.850062	10.6109	5.87998e-10	3.60711e-08	15.6869
LOC545056	1.01667	10.5833	6.16204e-10	3.74841e-08	15.6437
Shmt2	-0.717006	-10.5829	6.16663e-10	3.74841e-08	15.643
Ociad2	-1.65462	-10.5626	6.38357e-10	3.86264e-08	15.611
Gstt1	-1.74133	-10.5508	6.51306e-10	3.92316e-08	15.5925
Fads2	-0.992613	-10.5335	6.70849e-10	4.02268e-08	15.5652
Depdc6	-0.825762	-10.5264	6.79071e-10	4.05372e-08	15.5539
S100a9	4.62891	10.5039	7.05734e-10	4.19407e-08	15.5183
Spg20	-0.949128	-10.4707	7.46997e-10	4.41957e-08	15.4658
LOC100043671	-1.3398	-10.4673	7.51435e-10	4.42615e-08	15.4603
Aldoc	-1.02456	-10.4645	7.55026e-10	4.42771e-08	15.4559
Ccno	0.774472	10.4605	7.60215e-10	4.43859e-08	15.4496
Decr1	-0.906682	-10.395	8.50966e-10	4.94675e-08	15.3452
Zfp91	0.883049	10.3615	9.0155e-10	5.21802e-08	15.2917
Cpne8	1.36126	10.3582	9.06697e-10	5.22509e-08	15.2865
LOC100048313	-1.16064	-10.3544	9.12761e-10	5.23736e-08	15.2803
Cpeb2	0.692902	10.3502	9.19312e-10	5.25231e-08	15.2737
Cml4	-0.732677	-10.3461	9.2596e-10	5.26769e-08	15.267
Mt2	3.01166	10.282	1.0348e-09	5.83838e-08	15.1639
Cbx5	-0.739412	-10.2818	1.03505e-09	5.83838e-08	15.1637
Bdh2	-1.64244	-10.271	1.05469e-09	5.92166e-08	15.1463
Saa3	5.37682	10.2688	1.05871e-09	5.92166e-08	15.1427
Chi3l1	2.55556	10.2554	1.08376e-09	6.03373e-08	15.1211
Serpina3n	2.94278	10.2532	1.08781e-09	6.03373e-08	15.1176
Lrrc28	-0.78714	-10.2442	1.10505e-09	6.0791e-08	15.103
Golga5	0.685444	10.2442	1.10513e-09	6.0791e-08	15.1029
Mmd2	-1.10492	-10.2261	1.14051e-09	6.24793e-08	15.0737
Rpl38	0.579719	10.2218	1.14911e-09	6.26923e-08	15.0667
Zkscan1	-0.825559	-10.1879	1.21908e-09	6.62386e-08	15.0118
P2ry2	0.861615	10.1457	1.31253e-09	7.10259e-08	14.9432
Rbm47	0.588653	10.142	1.32114e-09	7.12027e-08	14.9371
Aig1	1.04735	10.1316	1.34538e-09	7.22166e-08	14.9202
2310009E04Rik	-0.769027	-10.0932	1.43929e-09	7.69474e-08	14.8574
Sult1d1	0.818557	10.0748	1.48685e-09	7.89979e-08	14.8272
Fastkd5	-1.14513	-10.0738	1.48952e-09	7.89979e-08	14.8255
Pter	-1.23554	-10.0691	1.50188e-09	7.93376e-08	14.8178
Clec4f	-0.670932	-10.0278	1.61531e-09	8.48074e-08	14.75
Tmprss2	1.53427	10.0268	1.61817e-09	8.48074e-08	14.7484
Socs4	0.932277	10.0166	1.6476e-09	8.57931e-08	14.7316
Wdr6	-0.869529	-10.0158	1.64987e-09	8.57931e-08	14.7303
Abcd3	-1.40222	-9.99615	1.70833e-09	8.84876e-08	14.6979
Arrdc4	2.449	9.93876	1.89143e-09	9.75575e-08	14.603
Pcyox1	-1.24224	-9.93678	1.89809e-09	9.75575e-08	14.5997
Sdsl	1.54418	9.92329	1.94418e-09	9.95419e-08	14.5773
EG433016	1.9447	9.9134	1.97872e-09	1.00922e-07	14.5609
1700029I15Rik	0.463264	9.90395	2.01229e-09	1.02243e-07	14.5452
Slc7a2	1.27284	9.89082	2.05994e-09	1.04266e-07	14.5234
Mkks	-0.748634	-9.88837	2.06894e-09	1.04325e-07	14.5193
Pbld	-1.36543	-9.87215	2.1297e-09	1.06983e-07	14.4923
Pdzk1	-1.29103	-9.84769	2.22487e-09	1.11344e-07	14.4515
Fam109a	1.00442	9.82861	2.30213e-09	1.14779e-07	14.4196
Il1rap	-0.781584	-9.82083	2.33443e-09	1.15551e-07	14.4066
Fem1b	-1.02821	-9.8207	2.33499e-09	1.15551e-07	14.4064
Setdb2	1.09175	9.81622	2.35378e-09	1.1605e-07	14.3989
Fem1c	0.751158	9.80623	2.39635e-09	1.17713e-07	14.3821
Mrpl49	-0.507288	-9.79323	2.45285e-09	1.20046e-07	14.3604
Hibadh	-1.54612	-9.78496	2.48955e-09	1.21395e-07	14.3465
Galnt11	-1.03209	-9.76367	2.58664e-09	1.25669e-07	14.3107
Mrpl35	-0.593524	-9.76149	2.59684e-09	1.25706e-07	14.307
EG622320	-0.736854	-9.75807	2.61283e-09	1.26022e-07	14.3013
Qsox1	0.84652	9.75526	2.62607e-09	1.26203e-07	14.2966
Hdhd2	-0.90593	-9.74212	2.68894e-09	1.2854e-07	14.2744
LOC100047200	-1.13183	-9.73996	2.69941e-09	1.2854e-07	14.2708
1110007M04Rik	0.934248	9.73909	2.70367e-09	1.2854e-07	14.2693
382044	-1.32736	-9.72685	2.76397e-09	1.30939e-07	14.2487
9530008L14Rik	-0.985048	-9.72429	2.77675e-09	1.31078e-07	14.2444
Ptms	-0.856823	-9.7223	2.78673e-09	1.31085e-07	14.241
Catsper2	0.708523	9.71697	2.81364e-09	1.31884e-07	14.232
Slc40a1	-2.37389	-9.71031	2.84764e-09	1.3301e-07	14.2208
Qdpr	-1.23819	-9.69458	2.92973e-09	1.35666e-07	14.1942
Ddo	-0.847148	-9.69389	2.93337e-09	1.35666e-07	14.1931
2310016C08Rik	2.34896	9.69357	2.93507e-09	1.35666e-07	14.1925
Nudt18	1.44439	9.68851	2.96201e-09	1.36437e-07	14.184
2810439F02Rik	-0.934614	-9.68338	2.98961e-09	1.37234e-07	14.1753
Eif1a	2.06886	9.67935	3.01149e-09	1.37763e-07	14.1685
Cyp2c70	-1.98759	-9.67087	3.05805e-09	1.39413e-07	14.1541
Glrx	1.21872	9.65306	3.15825e-09	1.43009e-07	14.1239
Rreb1	-0.990903	-9.65304	3.15841e-09	1.43009e-07	14.1239
Tarsl2	-0.581942	-9.64402	3.21046e-09	1.44873e-07	14.1085
Slc25a23	-1.08873	-9.64203	3.22201e-09	1.44903e-07	14.1052
Arl4a	1.5953	9.62197	3.34146e-09	1.49769e-07	14.0711
Rhod	0.80799	9.61599	3.37795e-09	1.50897e-07	14.0609
2810410C14Rik	-0.644178	-9.61337	3.39408e-09	1.5111e-07	14.0564
Sord	-1.73619	-9.5842	3.57892e-09	1.5851e-07	14.0068
Mtss1	1.16437	9.58341	3.5841e-09	1.5851e-07	14.0054
Igsf4a	-0.822609	-9.57999	3.6065e-09	1.58973e-07	13.9996
Dbp	-2.13145	-9.57787	3.6204e-09	1.59059e-07	13.996
Ugt2b36	-1.66916	-9.56673	3.69464e-09	1.61786e-07	13.9769
Zfp288	-0.518105	-9.55312	3.78745e-09	1.65307e-07	13.9537
Spp2	-1.1218	-9.54979	3.81055e-09	1.65771e-07	13.948
Scnn1a	-1.08424	-9.54201	3.86504e-09	1.67594e-07	13.9346
Sh3bp5l	-0.771276	-9.53511	3.91401e-09	1.69035e-07	13.9228
Dclk3	-1.85884	-9.53376	3.92367e-09	1.69035e-07	13.9205
6430706D22Rik	-1.11723	-9.49033	4.24803e-09	1.82418e-07	13.846
Atg2a	0.842529	9.48418	4.29615e-09	1.83892e-07	13.8354
Haao	-2.04975	-9.47409	4.3764e-09	1.86726e-07	13.818
Ugt3a1	-1.2789	-9.46888	4.4184e-09	1.87916e-07	13.8091
Dact2	0.957777	9.46326	4.46421e-09	1.89105e-07	13.7994
Bcdo2	-0.9858	-9.46197	4.47476e-09	1.89105e-07	13.7972
Odf2	0.669726	9.4005	5.01029e-09	2.11066e-07	13.691
LOC381302	-1.15371	-9.39362	5.0742e-09	2.13084e-07	13.6791
Nat15	-0.422519	-9.38983	5.10976e-09	2.13903e-07	13.6725
Car14	-1.17378	-9.38111	5.19265e-09	2.16691e-07	13.6574
Hdhd3	-1.34287	-9.37878	5.21504e-09	2.16946e-07	13.6533
5133400G04Rik	1.05171	9.36877	5.3123e-09	2.20303e-07	13.636
Arpp19	-0.709149	-9.36496	5.34982e-09	2.20724e-07	13.6294
Fahd2a	-0.733708	-9.36437	5.35561e-09	2.20724e-07	13.6283
Glipr2	0.657181	9.33902	5.6126e-09	2.30239e-07	13.5843
Ppp1r10	-1.01894	-9.33821	5.62108e-09	2.30239e-07	13.5828
2410018M08Rik	1.09668	9.31101	5.91148e-09	2.41328e-07	13.5355
Stard8	-0.751751	-9.3095	5.92805e-09	2.41328e-07	13.5328
Tmem150	-0.816337	-9.29745	6.06197e-09	2.46027e-07	13.5118
Pqlc2	0.771711	9.2934	6.10773e-09	2.47131e-07	13.5047
Dcbld1	0.973545	9.26802	6.40264e-09	2.58279e-07	13.4603
Acaa1b	-3.12209	-9.2657	6.43029e-09	2.5861e-07	13.4563
Magix	-0.969521	-9.26266	6.46674e-09	2.58741e-07	13.451
Fgf1	-0.974202	-9.26168	6.47851e-09	2.58741e-07	13.4492
Abhd14b	-1.828	-9.26058	6.49184e-09	2.58741e-07	13.4473
Fpgs	-0.842163	-9.25063	6.61316e-09	2.62789e-07	13.4299
Aldh4a1	-1.72526	-9.23946	6.75207e-09	2.6751e-07	13.4103
Tsku	-1.19659	-9.22422	6.94661e-09	2.74402e-07	13.3835
AI317395	-0.487795	-9.21377	7.08331e-09	2.78973e-07	13.3652
Abcc6	-0.951817	-9.21049	7.12683e-09	2.79297e-07	13.3594
Tmem166	-0.591013	-9.20999	7.13348e-09	2.79297e-07	13.3585
Mmp15	-1.39074	-9.19986	7.26974e-09	2.82693e-07	13.3407
0610012D14Rik	-1.01655	-9.19886	7.2833e-09	2.82693e-07	13.3389
Ptprd	-1.51466	-9.19881	7.28394e-09	2.82693e-07	13.3389
S100a11	2.5074	9.18927	7.41499e-09	2.86943e-07	13.3221
Stk24	0.876501	9.18388	7.49003e-09	2.89007e-07	13.3126
Megf9	1.01033	9.16597	7.74525e-09	2.97991e-07	13.281
A530082C11Rik	-0.546426	-9.16427	7.76999e-09	2.98081e-07	13.278
Slc31a1	-1.21024	-9.15098	7.96579e-09	3.04715e-07	13.2545
Gnat1	1.03182	9.1415	8.10863e-09	3.09289e-07	13.2377
Rdh7	-0.705171	-9.13721	8.17414e-09	3.10898e-07	13.2302
Cdkn1a	1.91739	9.12192	8.41208e-09	3.19036e-07	13.2031
4930570C03Rik	0.857291	9.09354	8.87293e-09	3.35558e-07	13.1528
Scrn2	-0.622584	-9.08734	8.97712e-09	3.38536e-07	13.1418
Gsta3	-1.77763	-9.08284	9.05335e-09	3.40447e-07	13.1338
Cidec	1.69427	9.07177	9.24405e-09	3.46639e-07	13.1141
Cat	-1.60207	-9.05936	9.4628e-09	3.53845e-07	13.092
Gtf2ird2	-0.598138	-9.03406	9.92569e-09	3.70114e-07	13.0469
Atp6v0e	0.865891	9.01574	1.02753e-08	3.8208e-07	13.0142
Onecut2	-0.565269	-8.99696	1.06471e-08	3.94801e-07	12.9806
Rit1	1.10636	8.98784	1.08324e-08	3.99597e-07	12.9643
Zfp472	1.10611	8.98765	1.08364e-08	3.99597e-07	12.964
Cldn1	-0.932611	-8.98023	1.09899e-08	4.04135e-07	12.9507
Mfsd2	2.48397	8.97227	1.11569e-08	4.09147e-07	12.9364
Lnx2	0.947287	8.961	1.13981e-08	4.16161e-07	12.9162
LOC435565	-0.93025	-8.95986	1.14228e-08	4.16161e-07	12.9142
Kctd20	0.717856	8.95898	1.14419e-08	4.16161e-07	12.9126
Ttc23	-0.799789	-8.95002	1.16381e-08	4.22144e-07	12.8965
Mrpl38	-0.776594	-8.94258	1.18039e-08	4.26994e-07	12.8831
D130043K22Rik	-0.456692	-8.93497	1.19758e-08	4.32037e-07	12.8695
D430028G21Rik	-1.28855	-8.92877	1.2118e-08	4.35986e-07	12.8583
BC030183	-0.772556	-8.92146	1.22876e-08	4.40895e-07	12.8452
Pdlim1	1.18051	8.91368	1.24708e-08	4.46269e-07	12.8312
Samd4b	0.743537	8.88066	1.3281e-08	4.73987e-07	12.7716
Slc46a1	-0.765867	-8.87548	1.34131e-08	4.77422e-07	12.7623
Cxcl2	3.10444	8.85916	1.38378e-08	4.91225e-07	12.7327
Tm4sf4	0.689267	8.85489	1.39511e-08	4.93927e-07	12.725
Acad10	-0.761855	-8.83952	1.43674e-08	5.07318e-07	12.6972
Slc38a3	-1.77537	-8.82475	1.47794e-08	5.20483e-07	12.6704
Ddah1	-2.03622	-8.80644	1.53073e-08	5.37653e-07	12.6372
Dak	-1.33801	-8.79118	1.57621e-08	5.52171e-07	12.6095
Cyp2d13	-0.417035	-8.78808	1.58562e-08	5.5401e-07	12.6038
Gpr182	-0.82587	-8.77166	1.63644e-08	5.69455e-07	12.5739
Tbcel	-1.29395	-8.77104	1.63838e-08	5.69455e-07	12.5728
Fkbp4	-1.63383	-8.7556	1.68779e-08	5.85101e-07	12.5446
Dexi	-0.813245	-8.73337	1.76159e-08	6.08817e-07	12.5041
Rpl35	0.741437	8.73227	1.76535e-08	6.08817e-07	12.5021
Adh7	1.6006	8.72766	1.7811e-08	6.12662e-07	12.4936
Cog4	-0.809201	-8.72364	1.79497e-08	6.15562e-07	12.4863
Ankrd56	0.96207	8.72254	1.79878e-08	6.15562e-07	12.4843
Ubtd2	0.389018	8.71851	1.8128e-08	6.18099e-07	12.4769
Dio1	-1.36997	-8.71775	1.81548e-08	6.18099e-07	12.4755
Slc41a3	0.570638	8.71358	1.83013e-08	6.21496e-07	12.4679
Mtdh	0.856438	8.69588	1.89376e-08	6.41468e-07	12.4355
Sccpdh	0.934129	8.69203	1.90789e-08	6.44617e-07	12.4284
Adh4	-1.57154	-8.69038	1.914e-08	6.45041e-07	12.4254
Pla2g12a	0.799456	8.68683	1.92717e-08	6.47842e-07	12.4189
Abcd1	-0.728159	-8.68145	1.94733e-08	6.52968e-07	12.409
D0H4S114	-2.64427	-8.67747	1.96239e-08	6.56366e-07	12.4017
LOC100046232	2.16936	8.67357	1.97725e-08	6.59679e-07	12.3945
Trp53	-1.12467	-8.67124	1.98618e-08	6.61e-07	12.3903
LOC100047490	0.728329	8.6651	2.00994e-08	6.6724e-07	12.379
Crcp	1.5378	8.66005	2.02967e-08	6.72113e-07	12.3697
Rps5	0.77072	8.64854	2.07546e-08	6.85571e-07	12.3485
Plxna1	-0.633132	-8.64607	2.08541e-08	6.87153e-07	12.344
Lsm8	0.967384	8.64292	2.09818e-08	6.89653e-07	12.3382
Fvt1	-0.555242	-8.63118	2.1465e-08	7.03798e-07	12.3166
Brms1	0.687069	8.6062	2.25322e-08	7.36975e-07	12.2705
3110049J23Rik	-2.12946	-8.58907	2.32957e-08	7.60079e-07	12.2389
Gadd45g	3.04785	8.58768	2.33587e-08	7.60272e-07	12.2363
Alox5ap	2.31207	8.5798	2.37199e-08	7.70143e-07	12.2217
Rpl12	1.05036	8.5709	2.41345e-08	7.81698e-07	12.2053
Slc25a29	0.752562	8.56423	2.44501e-08	7.9e-07	12.1929
Tfpi	-0.391815	-8.55559	2.48657e-08	8.01483e-07	12.1769
Arl6ip1	-1.41118	-8.54784	2.52444e-08	8.11723e-07	12.1626
Rps14	0.697261	8.51551	2.68904e-08	8.62567e-07	12.1025
Glo1	-1.0327	-8.51253	2.70472e-08	8.64222e-07	12.097
Gm1821	0.543602	8.51207	2.70719e-08	8.64222e-07	12.0961
Ehd3	-0.727691	-8.50847	2.7263e-08	8.68233e-07	12.0895
Gpatch2	-0.851235	-8.50726	2.73279e-08	8.68233e-07	12.0872
Mapk1	-0.783327	-8.48013	2.88192e-08	9.13432e-07	12.0367
Slc6a13	-0.733829	-8.47733	2.89778e-08	9.16276e-07	12.0315
Aard	-0.537183	-8.46742	2.95461e-08	9.32033e-07	12.013
Gnl2	0.722208	8.46461	2.97098e-08	9.34981e-07	12.0077
BC048546	1.27731	8.4623	2.98448e-08	9.37014e-07	12.0034
4833418A01Rik	-0.511981	-8.45044	3.05479e-08	9.56833e-07	11.9813
Mgmt	-0.523229	-8.44666	3.07755e-08	9.61697e-07	11.9742
Dnajc30	0.706169	8.44416	3.09267e-08	9.62186e-07	11.9695
C87436	-0.427877	-8.44358	3.09621e-08	9.62186e-07	11.9685
Brpf1	0.655994	8.44283	3.10079e-08	9.62186e-07	11.967
Plekhb1	-0.929115	-8.43768	3.13235e-08	9.69268e-07	11.9574
Asprv1	1.4988	8.43673	3.13818e-08	9.69268e-07	11.9556
Col14a1	-0.652944	-8.42524	3.20993e-08	9.89133e-07	11.9341
Gata6	1.07755	8.42383	3.21884e-08	9.89589e-07	11.9315
EG241041	-1.70221	-8.41842	3.25328e-08	9.97874e-07	11.9214
3110057O12Rik	-0.366597	-8.41438	3.27928e-08	1.00353e-06	11.9138
Rps7	0.720121	8.40126	3.36509e-08	1.02743e-06	11.8892
Acat1	0.907482	8.39786	3.38772e-08	1.03198e-06	11.8828
Gm2a	-1.50142	-8.39454	3.40997e-08	1.03638e-06	11.8766
Prmt6	1.02282	8.38556	3.47088e-08	1.05249e-06	11.8597
Slc25a1	-0.608309	-8.38428	3.47972e-08	1.05277e-06	11.8573
Dcun1d2	-0.631243	-8.37616	3.53587e-08	1.06733e-06	11.8421
Nmt1	0.745897	8.3739	3.55171e-08	1.06969e-06	11.8378
Lonp2	-1.6691	-8.36525	3.6129e-08	1.08566e-06	11.8216
Mto1	-0.847326	-8.36175	3.63797e-08	1.09074e-06	11.815
Calu	0.682941	8.35487	3.68776e-08	1.10167e-06	11.802
Nadk	-1.22243	-8.3532	3.69998e-08	1.10167e-06	11.7989
Pet112l	-0.581791	-8.35307	3.70093e-08	1.10167e-06	11.7986
Setd4	-0.332647	-8.35217	3.70753e-08	1.10167e-06	11.7969
2010007H12Rik	-0.746993	-8.33637	3.82522e-08	1.13311e-06	11.7672
Maf1	1.15973	8.33569	3.83039e-08	1.13311e-06	11.7659
Chmp4b	1.04409	8.32687	3.89784e-08	1.15051e-06	11.7493
Tmem147	-0.941395	-8.32533	3.90975e-08	1.15147e-06	11.7464
Dguok	-1.03188	-8.32113	3.94241e-08	1.15853e-06	11.7384
Dct	-0.969125	-8.30302	4.08654e-08	1.19824e-06	11.7042
Tmem120a	1.22587	8.29486	4.15325e-08	1.21346e-06	11.6888
Ripk4	0.710726	8.29373	4.16256e-08	1.21346e-06	11.6866
2900024O10Rik	-0.762058	-8.29307	4.16803e-08	1.21346e-06	11.6854
Chic2	1.39291	8.29224	4.1749e-08	1.21346e-06	11.6838
Snx7	0.948308	8.28766	4.21304e-08	1.22187e-06	11.6752
Rnaset2	-0.793316	-8.28215	4.2594e-08	1.23263e-06	11.6647
Nat1	-0.385328	-8.27246	4.34218e-08	1.25386e-06	11.6464
Deadc1	0.874893	8.26113	4.44106e-08	1.27964e-06	11.6249
F730014I05Rik	0.562422	8.25134	4.52843e-08	1.302e-06	11.6063
Gtf2ird1	0.659432	8.24932	4.54671e-08	1.30444e-06	11.6025
Mnd1	-0.510461	-8.2471	4.56686e-08	1.3074e-06	11.5983
Gemin4	-0.928735	-8.24599	4.57695e-08	1.30748e-06	11.5962
Ifitm2	1.55171	8.24172	4.61607e-08	1.31583e-06	11.5881
1190007F08Rik	-0.983374	-8.23539	4.67461e-08	1.32967e-06	11.576
Osm	0.968742	8.2116	4.90175e-08	1.3913e-06	11.5308
Dnttip1	0.792411	8.20917	4.92556e-08	1.39509e-06	11.5262
Fxyd5	1.42001	8.19276	5.08967e-08	1.43851e-06	11.4949
Ddit4	3.05751	8.1886	5.13212e-08	1.44743e-06	11.487
1110007L15Rik	0.828995	8.18275	5.19248e-08	1.45899e-06	11.4758
Gjb1	-0.541858	-8.18251	5.19504e-08	1.45899e-06	11.4754
Hsd3b7	-1.21485	-8.17988	5.22238e-08	1.46359e-06	11.4703
Lmo4	1.55398	8.17405	5.2837e-08	1.47766e-06	11.4592
1700020C11Rik	-0.735843	-8.17212	5.30408e-08	1.48025e-06	11.4555
Ndufs8	-0.958785	-8.16086	5.42504e-08	1.51084e-06	11.434
EG408196	0.421258	8.15597	5.47841e-08	1.52252e-06	11.4247
Aste1	0.943487	8.15271	5.51432e-08	1.52931e-06	11.4184
Hist1h1c	2.49978	8.14681	5.5799e-08	1.54427e-06	11.4071
Kbtbd4	-0.568016	-8.137	5.69073e-08	1.57168e-06	11.3884
Arl2bp	0.990748	8.12518	5.82724e-08	1.60605e-06	11.3657
Stk38l	-0.765076	-8.12295	5.85338e-08	1.60992e-06	11.3615
Slco1b2	-1.42597	-8.11247	5.97791e-08	1.64078e-06	11.3414
Slc20a1	0.65349	8.10393	6.08139e-08	1.66575e-06	11.325
Mpst	-0.808769	-8.09936	6.13746e-08	1.67476e-06	11.3162
Casp7	-0.777042	-8.0992	6.13943e-08	1.67476e-06	11.3159
Tmem14c	-1.05694	-8.09099	6.24172e-08	1.69918e-06	11.3001
Sgk1	2.40777	8.08594	6.30542e-08	1.71302e-06	11.2904
Hemk1	-0.662881	-8.08385	6.33204e-08	1.71674e-06	11.2864
Zfand6	0.40331	8.07219	6.4824e-08	1.75105e-06	11.264
scl0003251.1_21	0.95615	8.072	6.48489e-08	1.75105e-06	11.2636
Alg10b	0.686983	8.06791	6.53854e-08	1.76196e-06	11.2557
4930402H24Rik	-0.911928	-8.05353	6.73081e-08	1.80718e-06	11.228
Nqo2	-1.42949	-8.05334	6.7335e-08	1.80718e-06	11.2277
Synj2bp	-0.542858	-8.05106	6.76447e-08	1.81127e-06	11.2233
BC024139	-0.460656	-8.05022	6.77594e-08	1.81127e-06	11.2217
Ccs	-1.23184	-8.037	6.9592e-08	1.85653e-06	11.1962
Bbs4	1.04046	8.0245	7.13709e-08	1.90018e-06	11.172
C130032J12Rik	0.856849	8.0222	7.17028e-08	1.90521e-06	11.1676
Rtn4ip1	-0.897968	-8.00909	7.36287e-08	1.95248e-06	11.1423
F13b	-0.606349	-8.00563	7.41472e-08	1.96143e-06	11.1356
Pus3	0.730547	8.00422	7.43579e-08	1.96143e-06	11.1328
Retsat	1.32559	8.00389	7.44081e-08	1.96143e-06	11.1322
OTTMUSG00000004551	-1.01085	-8.00066	7.48966e-08	1.9704e-06	11.1259
Vegfb	-1.09888	-7.97614	7.87096e-08	2.06663e-06	11.0785
Igf2r	-0.786264	-7.97476	7.89295e-08	2.06833e-06	11.0758
Socs2	1.72144	7.96124	8.11234e-08	2.12164e-06	11.0496
Zhx3	0.601999	7.95757	8.17307e-08	2.13333e-06	11.0424
LOC100047323	-0.625833	-7.95483	8.2187e-08	2.14104e-06	11.0371
Hagh	-1.18158	-7.95182	8.26907e-08	2.14996e-06	11.0313
LOC100047261	1.22276	7.94647	8.35939e-08	2.1692e-06	11.0209
Psmd8	1.33257	7.94039	8.46315e-08	2.19186e-06	11.0091
Rpl34	0.756628	7.93641	8.53188e-08	2.20537e-06	11.0013
Rps10	0.666786	7.92595	8.71526e-08	2.2484e-06	10.981
Dnajc3	1.23549	7.91993	8.82267e-08	2.27171e-06	10.9693
Zfp60	-0.491542	-7.9176	8.86464e-08	2.27811e-06	10.9647
Fads1	-1.33845	-7.91577	8.89779e-08	2.28222e-06	10.9612
H3f3b	1.7451	7.91251	8.95694e-08	2.29298e-06	10.9548
Stbd1	-1.27971	-7.9079	9.04134e-08	2.30627e-06	10.9458
Ripk1	0.689499	7.90779	9.04351e-08	2.30627e-06	10.9456
AV028368	0.682288	7.90169	9.15655e-08	2.33063e-06	10.9337
Ugt1a6a	-0.805004	-7.89088	9.36043e-08	2.37305e-06	10.9126
Cd14	3.36884	7.89009	9.37546e-08	2.37305e-06	10.9111
C330001K17Rik	-0.362871	-7.89003	9.37669e-08	2.37305e-06	10.911
Ces5	-1.26521	-7.86157	9.93724e-08	2.51014e-06	10.8554
Ell	1.32318	7.86039	9.96129e-08	2.51145e-06	10.8531
Klf6	1.51524	7.84729	1.02316e-07	2.57472e-06	10.8274
Serpinf1	-1.44635	-7.84174	1.03483e-07	2.59918e-06	10.8166
Eif4b	-0.573438	-7.83276	1.05401e-07	2.64238e-06	10.799
Med8	0.527135	7.82591	1.0689e-07	2.67466e-06	10.7856
Spsb2	-0.777151	-7.80996	1.10439e-07	2.75827e-06	10.7543
Aldh8a1	-0.74982	-7.802	1.12256e-07	2.79842e-06	10.7386
6720456H20Rik	-0.450878	-7.79963	1.12802e-07	2.80268e-06	10.734
Ccl6	1.51989	7.79943	1.12848e-07	2.80268e-06	10.7336
5830404H04Rik	-1.03362	-7.7983	1.1311e-07	2.80396e-06	10.7314
Fbxo9	-0.537465	-7.78884	1.15328e-07	2.85361e-06	10.7128
Btg1	1.96941	7.78528	1.16173e-07	2.8692e-06	10.7058
Mars2	0.635203	7.7795	1.1756e-07	2.89808e-06	10.6944
Timm10	0.851849	7.77436	1.18808e-07	2.92342e-06	10.6843
Lgals3	1.88967	7.77207	1.19368e-07	2.93179e-06	10.6798
Crls1	0.56425	7.76539	1.21016e-07	2.96679e-06	10.6666
Shmt1	-1.36716	-7.76241	1.21761e-07	2.97956e-06	10.6608
Slc26a1	-0.858109	-7.74496	1.2621e-07	3.08276e-06	10.6264
Arih1	0.663791	7.73486	1.28863e-07	3.1418e-06	10.6064
Tmem186	-0.839149	-7.73328	1.29281e-07	3.14624e-06	10.6033
Dok3	1.23531	7.72024	1.32802e-07	3.22603e-06	10.5775
Fbxo3	-0.503757	-7.71047	1.35506e-07	3.28571e-06	10.5582
Gpr109a	1.67565	7.70439	1.37216e-07	3.32113e-06	10.5462
Slc46a3	-1.66594	-7.69971	1.38547e-07	3.34727e-06	10.5369
Ireb2	0.868373	7.69271	1.40565e-07	3.38985e-06	10.5231
Mid1ip1	-1.1592	-7.68529	1.42736e-07	3.43559e-06	10.5084
Cbx2	0.717165	7.68396	1.43129e-07	3.43559e-06	10.5057
Pfkm	-0.699102	-7.6836	1.43236e-07	3.43559e-06	10.505
Habp2	-0.810668	-7.68023	1.44236e-07	3.45337e-06	10.4983
Scand1	0.766327	7.6783	1.44812e-07	3.46094e-06	10.4945
Smarca2	-0.690407	-7.67167	1.46811e-07	3.50243e-06	10.4814
Rnf5	-1.03812	-7.66327	1.49383e-07	3.55739e-06	10.4647
Gmcl1	-0.804067	-7.65913	1.50668e-07	3.5816e-06	10.4565
N4bp2	-0.428331	-7.63805	1.57392e-07	3.73477e-06	10.4146
Dis3l2	-0.501411	-7.63596	1.58076e-07	3.73783e-06	10.4104
Prrc1	0.818445	7.63594	1.58083e-07	3.73783e-06	10.4104
Cfl1	1.32187	7.62174	1.62807e-07	3.84271e-06	10.3821
Fam134b	2.46521	7.61461	1.65232e-07	3.8927e-06	10.368
Cideb	-0.86471	-7.6138	1.6551e-07	3.8927e-06	10.3663
Ttc7	-0.780969	-7.61067	1.66588e-07	3.91115e-06	10.3601
Zfhx2	-0.715675	-7.60473	1.68658e-07	3.95277e-06	10.3483
Exoc8	-0.682978	-7.60047	1.70155e-07	3.98086e-06	10.3398
2200001I15Rik	-1.09775	-7.59516	1.72041e-07	4.01208e-06	10.3292
Ptgr2	-0.62005	-7.59502	1.72093e-07	4.01208e-06	10.3289
Hmgcs2	-2.4083	-7.58574	1.75447e-07	4.07681e-06	10.3104
Cebpe	-0.548977	-7.58564	1.75482e-07	4.07681e-06	10.3102
Ulk2	-0.727835	-7.57364	1.79917e-07	4.17256e-06	10.2862
LOC218963	0.774775	7.56711	1.82379e-07	4.21774e-06	10.2732
LOC100047670	0.684676	7.5668	1.82499e-07	4.21774e-06	10.2725
Macrod1	-0.9522	-7.559	1.85487e-07	4.27939e-06	10.2569
Maob	-1.43888	-7.55588	1.86697e-07	4.29881e-06	10.2507
Anxa2	1.89543	7.55516	1.86975e-07	4.29881e-06	10.2493
Uxt	0.501733	7.55124	1.8851e-07	4.32307e-06	10.2414
Ugt2b35	-0.889131	-7.55081	1.8868e-07	4.32307e-06	10.2406
D10Ertd641e	1.25107	7.53757	1.93959e-07	4.4364e-06	10.214
Bcap29	0.677686	7.52452	1.99312e-07	4.55101e-06	10.1879
Slc30a9	-0.32854	-7.51724	2.02367e-07	4.60722e-06	10.1733
D830050J10Rik	0.603201	7.517	2.02466e-07	4.60722e-06	10.1728
Zkscan6	0.554446	7.51016	2.05379e-07	4.66555e-06	10.1591
2610020O08Rik	-0.637726	-7.50444	2.0785e-07	4.71363e-06	10.1476
Ing3	0.490311	7.49527	2.11877e-07	4.79678e-06	10.1292
Nus1	0.670301	7.48827	2.15003e-07	4.85928e-06	10.1151
Lrp5	0.56766	7.4776	2.19858e-07	4.9606e-06	10.0936
Gpsn2	-0.896943	-7.47382	2.21604e-07	4.99153e-06	10.086
Aptx	-0.441726	-7.47154	2.22662e-07	5.0069e-06	10.0815
Aadac	-0.800342	-7.46542	2.25539e-07	5.06303e-06	10.0691
Cmah	-0.611012	-7.45144	2.32247e-07	5.19669e-06	10.0409
Ctdsp1	-0.562843	-7.45138	2.32274e-07	5.19669e-06	10.0408
Ccbp2	0.934822	7.44604	2.34893e-07	5.24647e-06	10.0301
Avpi1	-0.515035	-7.43312	2.41348e-07	5.38161e-06	10.004
0610040J01Rik	-0.691302	-7.43148	2.42183e-07	5.39121e-06	10.0007
Nip7	1.21173	7.42902	2.43435e-07	5.41004e-06	9.99572
Slc22a18	-0.560937	-7.42791	2.44004e-07	5.41363e-06	9.99348
Cdc42ep5	1.22861	7.42588	2.45047e-07	5.42772e-06	9.98938
2310039H08Rik	0.803662	7.42377	2.46134e-07	5.44275e-06	9.98512
Reep4	0.873481	7.42101	2.4757e-07	5.45902e-06	9.97952
Gtf2f2	0.703162	7.42078	2.4769e-07	5.45902e-06	9.97906
Slc27a5	-0.829151	-7.41527	2.50572e-07	5.51341e-06	9.96794
Serpina9	-0.408128	-7.41411	2.51185e-07	5.51777e-06	9.96559
Mlxipl	-0.999228	-7.40791	2.5448e-07	5.57324e-06	9.95305
Nsun4	-0.801103	-7.40779	2.54547e-07	5.57324e-06	9.9528
Mmab	-0.295618	-7.40518	2.55949e-07	5.58914e-06	9.94752
Atp8b1	-1.02454	-7.40487	2.56113e-07	5.58914e-06	9.9469
Hao1	-1.79635	-7.4026	2.57337e-07	5.60665e-06	9.94232
Ece1	-0.514033	-7.38971	2.64419e-07	5.75154e-06	9.91621
Mtmr3	0.491472	7.38641	2.66259e-07	5.78211e-06	9.90954
Plk3	2.21882	7.38539	2.66834e-07	5.78517e-06	9.90747
P4hb	1.02471	7.37391	2.73367e-07	5.91633e-06	9.8842
Cyp7b1	-1.30257	-7.37321	2.73773e-07	5.91633e-06	9.88278
Rab3ip	-0.36401	-7.36839	2.76564e-07	5.96698e-06	9.87302
Hc	-0.870423	-7.36138	2.80685e-07	6.03087e-06	9.85879
Sap30l	0.621454	7.36132	2.80723e-07	6.03087e-06	9.85866
Nr1h4	-1.64339	-7.36104	2.80885e-07	6.03087e-06	9.85811
LOC677317	-0.666792	-7.35997	2.81523e-07	6.03483e-06	9.85592
Masp2	-0.670034	-7.35443	2.8483e-07	6.09591e-06	9.84469
2510049I19Rik	0.47405	7.3514	2.86657e-07	6.12515e-06	9.83854
Grina	0.805305	7.34428	2.90999e-07	6.20799e-06	9.82407
BC031853	-0.398495	-7.33744	2.95234e-07	6.28825e-06	9.81017
Clec4d	2.26974	7.33225	2.98493e-07	6.3475e-06	9.79961
Bhmt2	-0.887501	-7.32672	3.01998e-07	6.41181e-06	9.78837
Cd59b	-0.315324	-7.31528	3.09395e-07	6.55218e-06	9.76509
Lrp10	0.723626	7.31498	3.09595e-07	6.55218e-06	9.76447
Fus	0.957383	7.31167	3.11769e-07	6.58773e-06	9.75773
Bcl6	-1.62877	-7.30702	3.1485e-07	6.64229e-06	9.74827
3830402I07Rik	-0.857059	-7.29823	3.20769e-07	6.75645e-06	9.73034
D730039F16Rik	-1.07552	-7.27903	3.34088e-07	7.02588e-06	9.69118
Abhd3	-0.467197	-7.25237	3.53533e-07	7.42309e-06	9.63671
D14Ertd171e	-0.408038	-7.25037	3.55037e-07	7.44292e-06	9.63263
Ces3	-2.98889	-7.24801	3.56824e-07	7.46157e-06	9.62779
Acnat2	0.476681	7.24772	3.57048e-07	7.46157e-06	9.62719
Mir16	1.34194	7.24693	3.57641e-07	7.46226e-06	9.62559
Ntn2l	-0.310874	-7.23763	3.6478e-07	7.59931e-06	9.60656
Taf1d	1.54494	7.23282	3.6853e-07	7.66543e-06	9.59671
Acot7	-0.742356	-7.2308	3.70117e-07	7.67941e-06	9.59257
Nipsnap1	-1.40674	-7.2305	3.70356e-07	7.67941e-06	9.59195
Prkd3	-1.29101	-7.2297	3.70989e-07	7.68057e-06	9.59031
Adi1	-0.945523	-7.21994	3.78772e-07	7.82027e-06	9.57031
LOC626152	1.06267	7.21943	3.79185e-07	7.82027e-06	9.56926
Zbtb43	0.569797	7.21904	3.79499e-07	7.82027e-06	9.56846
Akr7a5	-0.911525	-7.21789	3.80426e-07	7.82725e-06	9.56611
Mup5	-0.839944	-7.21026	3.86662e-07	7.94328e-06	9.55045
3110082I17Rik	-0.583979	-7.20821	3.88351e-07	7.96569e-06	9.54625
Mphosph6	0.942451	7.20058	3.94718e-07	8.08383e-06	9.53059
Pfn2	0.497994	7.18237	4.10341e-07	8.38694e-06	9.4932
9130011J15Rik	0.706982	7.18187	4.10779e-07	8.38694e-06	9.49217
Mcee	-0.829048	-7.18	4.12419e-07	8.40547e-06	9.48833
Aldh3a2	-1.66262	-7.17937	4.1298e-07	8.40547e-06	9.48702
Mfsd7c	0.697233	7.17869	4.1358e-07	8.40547e-06	9.48562
Hyi	-1.28005	-7.17614	4.15839e-07	8.4362e-06	9.48037
Trak1	-0.806603	-7.17555	4.1636e-07	8.4362e-06	9.47917
St3gal3	-0.542348	-7.17402	4.17724e-07	8.45099e-06	9.47601
Urod	-0.735102	-7.16737	4.23691e-07	8.55869e-06	9.46235
Jund1	0.877928	7.16646	4.24521e-07	8.56246e-06	9.46046
Aqp9	-1.17033	-7.15885	4.31473e-07	8.68951e-06	9.44481
Sesn2	0.363625	7.13974	4.49466e-07	9.03821e-06	9.40544
Atp6v1e1	0.735006	7.13619	4.52892e-07	9.09336e-06	9.39812
AI553587	-0.35066	-7.13526	4.53796e-07	9.09779e-06	9.3962
AA415398	-0.531178	-7.1341	4.54922e-07	9.10664e-06	9.39381
LOC100041725	0.645282	7.12632	4.62566e-07	9.24577e-06	9.37775
Vmo1	-0.82103	-7.12471	4.64161e-07	9.26374e-06	9.37443
Smarcd2	-0.750592	-7.11637	4.72526e-07	9.41658e-06	9.35722
Uros	-0.555364	-7.11229	4.76678e-07	9.4851e-06	9.34879
Manbal	0.592134	7.11128	4.77709e-07	9.49143e-06	9.3467
Pnpla2	1.9083	7.10298	4.86284e-07	9.6474e-06	9.32955
Echdc3	-0.791295	-7.09446	4.95242e-07	9.81051e-06	9.31195
V1rd6	-0.369487	-7.09366	4.96097e-07	9.81285e-06	9.31029
Eif4ebp3	2.41216	7.09075	4.99207e-07	9.8597e-06	9.30427
Tmed4	0.607977	7.08462	5.05811e-07	9.97535e-06	9.2916
2610003J06Rik	-0.917945	-7.08108	5.09678e-07	1.00367e-05	9.28425
Cttnbp2nl	0.741919	7.07621	5.15034e-07	1.01272e-05	9.27417
Vezf1	-0.847577	-7.07503	5.16333e-07	1.01378e-05	9.27174
Pex26	-0.785765	-7.07215	5.19543e-07	1.01858e-05	9.26577
Faah	-0.957482	-7.07108	5.20742e-07	1.01943e-05	9.26355
Mettl3	-0.774436	-7.06714	5.25167e-07	1.02658e-05	9.25539
Hist2h3c1	0.785042	7.06051	5.32701e-07	1.03978e-05	9.24165
Cyp17a1	1.63451	7.05889	5.34558e-07	1.04188e-05	9.2383
Sec14l2	-0.835075	-7.0563	5.37549e-07	1.04618e-05	9.23291
Smn1	0.814027	7.05267	5.41757e-07	1.05283e-05	9.22539
1810055G02Rik	1.21725	7.05056	5.44217e-07	1.05589e-05	9.22102
Rnf125	1.59808	7.04947	5.45494e-07	1.05589e-05	9.21877
1200003I07Rik	0.741929	7.04929	5.45711e-07	1.05589e-05	9.21838
Rap2a	-0.768163	-7.04859	5.46527e-07	1.05593e-05	9.21694
C6	-1.57067	-7.04764	5.47646e-07	1.05656e-05	9.21497
2410017P07Rik	-0.472055	-7.04378	5.52222e-07	1.06338e-05	9.20694
Gadd45b	1.38398	7.04331	5.5278e-07	1.06338e-05	9.20597
Timp1	1.81391	7.03517	5.62542e-07	1.0806e-05	9.18908
1700021K19Rik	-0.867633	-7.03302	5.65156e-07	1.08406e-05	9.18461
Gja4	1.34585	7.03108	5.67523e-07	1.08703e-05	9.18058
Epc1	0.483868	7.02298	5.77509e-07	1.10392e-05	9.16376
Adap2	-0.569456	-7.02259	5.77997e-07	1.10392e-05	9.16294
Slc2a1	1.06914	7.02069	5.80367e-07	1.10685e-05	9.15899
1500001L15Rik	0.726211	7.0175	5.84371e-07	1.1129e-05	9.15236
BC004044	-0.504634	-7.00983	5.94117e-07	1.12984e-05	9.13641
Apoc2	0.58435	7.00547	5.99731e-07	1.13889e-05	9.12733
BC003236	0.816664	7.00132	6.05123e-07	1.14749e-05	9.1187
Pank1	-1.05025	-6.98967	6.20522e-07	1.17502e-05	9.09445
Abi3	-0.69691	-6.98898	6.21459e-07	1.17512e-05	9.093
Ndfip1	-0.678166	-6.9834	6.28985e-07	1.18767e-05	9.08138
Pcsk4	-0.576896	-6.97703	6.37708e-07	1.20243e-05	9.06809
Pxmp4	-0.777721	-6.97524	6.40175e-07	1.20538e-05	9.06437
Fam158a	-0.936288	-6.97145	6.45432e-07	1.21356e-05	9.05648
Jmjd6	0.514809	6.96584	6.53315e-07	1.22549e-05	9.04476
Xpnpep3	-0.721458	-6.96536	6.53999e-07	1.22549e-05	9.04375
Usp53	0.718422	6.96497	6.54541e-07	1.22549e-05	9.04295
B230312A22Rik	0.908298	6.95942	6.62446e-07	1.23855e-05	9.03137
Acaa2	-1.11655	-6.95485	6.69026e-07	1.2491e-05	9.02183
LOC100048105	0.859085	6.95206	6.73086e-07	1.25492e-05	9.01599
Pim3	1.80905	6.94424	6.84565e-07	1.27454e-05	8.99967
Nudc-ps1	0.572598	6.94084	6.89634e-07	1.28218e-05	8.99255
Hspb8	1.50661	6.93856	6.93045e-07	1.28592e-05	8.98779
5830468K18Rik	-0.599082	-6.9382	6.93576e-07	1.28592e-05	8.98705
Nudc	0.582787	6.93133	7.03983e-07	1.30014e-05	8.97267
Il1r2	1.58438	6.93117	7.04221e-07	1.30014e-05	8.97234
Cxcl13	2.75484	6.93078	7.04826e-07	1.30014e-05	8.97151
Rbm4	-0.678896	-6.93056	7.05156e-07	1.30014e-05	8.97106
Otc	-0.837718	-6.92876	7.07912e-07	1.30342e-05	8.9673
Pcbd1	-1.08307	-6.92786	7.09292e-07	1.30416e-05	8.96542
Ppara	-0.458844	-6.92431	7.14771e-07	1.31242e-05	8.95799
Rps9	0.70075	6.92011	7.21316e-07	1.32261e-05	8.94919
Spsb4	-0.636094	-6.91013	7.371e-07	1.34969e-05	8.92829
Itprip	1.17568	6.90507	7.45236e-07	1.36272e-05	8.9177
Psmc4	0.733484	6.90252	7.49372e-07	1.3684e-05	8.91235
Tnfrsf12a	2.58564	6.90058	7.52522e-07	1.37227e-05	8.9083
Ier3ip1	0.49764	6.89162	7.67316e-07	1.39733e-05	8.88951
Srpk2	-0.503918	-6.88767	7.7392e-07	1.40743e-05	8.88123
Hgsnat	0.648804	6.87826	7.89913e-07	1.43456e-05	8.86148
Plg	0.521656	6.87333	7.98429e-07	1.4474e-05	8.85113
Zfand2a	1.29565	6.8725	7.99869e-07	1.4474e-05	8.84939
Hamp	1.19722	6.87228	8.00245e-07	1.4474e-05	8.84893
Acy1	-1.18998	-6.86176	8.18767e-07	1.47889e-05	8.82684
Nampt	0.891639	6.85908	8.23568e-07	1.48555e-05	8.82119
Mthfd1	-1.03064	-6.85785	8.25769e-07	1.4875e-05	8.81861
Rnf144a	0.990437	6.84981	8.40354e-07	1.51173e-05	8.8017
Sirt3	-0.87283	-6.84585	8.47635e-07	1.52277e-05	8.79337
Adora1	0.676283	6.84327	8.52408e-07	1.52928e-05	8.78795
BC023151	-0.369815	-6.84143	8.55818e-07	1.53313e-05	8.78409
Cd99l2	-0.383059	-6.84088	8.56857e-07	1.53313e-05	8.78292
Csprs	-0.3589	-6.83822	8.61829e-07	1.53996e-05	8.77733
Il1rl1l	-0.520735	-6.83512	8.67679e-07	1.54833e-05	8.7708
Ndufs7	-0.77119	-6.82739	8.82427e-07	1.57254e-05	8.75452
Alas2	-2.05121	-6.82055	8.95678e-07	1.59402e-05	8.74012
Atp6v1g1	0.59307	6.81855	8.99587e-07	1.59712e-05	8.73591
Mapkapk2	1.28225	6.81844	8.9982e-07	1.59712e-05	8.73566
Slpi	2.91539	6.81485	9.06878e-07	1.6075e-05	8.72812
Tbx3	-0.482885	-6.81007	9.16404e-07	1.62223e-05	8.71802
1110002N22Rik	-0.536872	-6.80675	9.2307e-07	1.63186e-05	8.71102
B2m	-0.671548	-6.80487	9.26859e-07	1.63639e-05	8.70706
1810020D17Rik	-0.865137	-6.80353	9.29566e-07	1.63899e-05	8.70424
C430004E15Rik	0.902511	6.80054	9.35663e-07	1.64756e-05	8.69793
Lass2	-0.630487	-6.79893	9.38959e-07	1.65118e-05	8.69453
Col27a1	-0.426367	-6.79656	9.43822e-07	1.65754e-05	8.68954
Nfe2l2	-0.790684	-6.795	9.4705e-07	1.66102e-05	8.68624
Bbs7	-0.514815	-6.78531	9.67322e-07	1.69434e-05	8.66578
Nthl1	-0.51029	-6.7775	9.83976e-07	1.71929e-05	8.64928
Apex1	0.448085	6.77742	9.84147e-07	1.71929e-05	8.64912
F7	-0.427363	-6.77366	9.92286e-07	1.73123e-05	8.64116
Gphn	-1.14033	-6.76877	1.00294e-06	1.74753e-05	8.63084
Apom	-0.702243	-6.76403	1.01341e-06	1.76347e-05	8.6208
Dsg2	-0.705978	-6.76108	1.01998e-06	1.77258e-05	8.61456
3110004L20Rik	-0.740391	-6.75911	1.02438e-06	1.77704e-05	8.61039
Irf2	-1.33053	-6.75874	1.02521e-06	1.77704e-05	8.60961
9130409I23Rik	-0.468679	-6.75502	1.03359e-06	1.78923e-05	8.60175
Rwdd1	0.476516	6.75193	1.04061e-06	1.79901e-05	8.59521
Nat2	-1.00533	-6.75135	1.04194e-06	1.79901e-05	8.59397
Zbtb46	0.554548	6.74748	1.0508e-06	1.81195e-05	8.58579
LOC100042179	-0.911317	-6.74033	1.06739e-06	1.83818e-05	8.57064
LOC100046891	-0.762861	-6.73557	1.07859e-06	1.85487e-05	8.56056
Tnfrsf22	0.518208	6.73503	1.07987e-06	1.85487e-05	8.55941
Rpl3	0.679735	6.73329	1.084e-06	1.85957e-05	8.55572
Sdc1	0.627207	6.72996	1.09194e-06	1.87077e-05	8.54867
Rpl3l	0.485503	6.72923	1.09369e-06	1.87136e-05	8.54712
Mib1	0.691569	6.7265	1.10026e-06	1.88018e-05	8.54134
Acat2	-1.05422	-6.72343	1.1077e-06	1.89048e-05	8.53481
Fbxo6	0.701717	6.71569	1.12667e-06	1.92039e-05	8.5184
C130022K22Rik	0.643149	6.71398	1.13091e-06	1.92515e-05	8.51477
Cdc23	0.311411	6.71272	1.13404e-06	1.92802e-05	8.5121
Zfp276	-0.563622	-6.71163	1.13677e-06	1.93018e-05	8.50978
Ei24	0.694604	6.70782	1.1463e-06	1.94389e-05	8.50171
Clstn3	-0.524292	-6.70649	1.14967e-06	1.94713e-05	8.49887
LOC100046320	0.646755	6.70538	1.15247e-06	1.94939e-05	8.49651
LOC100048187	0.845177	6.69811	1.17102e-06	1.97825e-05	8.48108
Atf4	1.14202	6.6947	1.17983e-06	1.99061e-05	8.47383
Arsb	-0.46026	-6.69405	1.18152e-06	1.99068e-05	8.47245
BC038156	-0.773492	-6.69353	1.18287e-06	1.99068e-05	8.47135
Stard4	-1.50756	-6.69003	1.192e-06	2.00353e-05	8.46391
Zbtb41	0.538244	6.68794	1.19747e-06	2.01019e-05	8.45948
Senp3	0.418557	6.67283	1.23795e-06	2.0741e-05	8.42734
Tmem23	0.876224	6.67257	1.23867e-06	2.0741e-05	8.42678
Pcgf5	0.917426	6.67104	1.24283e-06	2.07846e-05	8.42354
Matr3	0.929213	6.67032	1.24482e-06	2.07917e-05	8.42199
Nmd3	0.75135	6.66449	1.26088e-06	2.10336e-05	8.4096
Apol9b	-1.2924	-6.65591	1.28492e-06	2.13859e-05	8.39133
Plekhf2	0.6473	6.65581	1.28521e-06	2.13859e-05	8.39111
Gne	-1.02725	-6.64307	1.32181e-06	2.19675e-05	8.36396
Mgll	-1.25504	-6.63673	1.3404e-06	2.22486e-05	8.35045
Nfkbiz	1.94559	6.63439	1.34736e-06	2.23362e-05	8.34545
Rps12	0.658068	6.63318	1.35096e-06	2.23681e-05	8.34287
Uck2	1.06232	6.62685	1.36996e-06	2.26545e-05	8.32936
Slc35e1	0.669246	6.62521	1.37492e-06	2.27083e-05	8.32586
Mtap	-0.470329	-6.62185	1.38514e-06	2.28489e-05	8.31869
Pitpnm2	-0.466065	-6.6117	1.41654e-06	2.33379e-05	8.29701
Rbm8a	-0.50422	-6.61094	1.41889e-06	2.33477e-05	8.29541
Cryz	-0.53948	-6.60831	1.42717e-06	2.34549e-05	8.28978
D10Wsu102e	0.745743	6.60131	1.44941e-06	2.3791e-05	8.27483
Tmem19	-1.00359	-6.59843	1.45867e-06	2.39104e-05	8.26867
N6amt2	-0.634837	-6.59793	1.46027e-06	2.39104e-05	8.2676
Exdl2	-0.54769	-6.5845	1.5043e-06	2.4601e-05	8.23887
Rhbg	-0.402556	-6.58234	1.5115e-06	2.46885e-05	8.23425
Josd3	1.07089	6.58142	1.51456e-06	2.47081e-05	8.23229
Gpn2	0.642922	6.58062	1.51724e-06	2.47216e-05	8.23058
2810405K02Rik	-1.14299	-6.5787	1.52373e-06	2.47969e-05	8.22645
Fbxo30	-0.379981	-6.57802	1.52602e-06	2.48039e-05	8.225
Dcps	-0.654026	-6.57042	1.55188e-06	2.51934e-05	8.20874
Dot1l	1.09453	6.56615	1.56664e-06	2.5402e-05	8.19958
Cops8	0.469899	6.5626	1.579e-06	2.55714e-05	8.19198
Pcca	-0.667598	-6.55905	1.59144e-06	2.57415e-05	8.18438
Rbbp5	-0.54481	-6.55478	1.60659e-06	2.59271e-05	8.17522
Insig2	1.91967	6.55472	1.60681e-06	2.59271e-05	8.17509
2610036D13Rik	-0.488031	-6.54952	1.62541e-06	2.61955e-05	8.16395
1110019N10Rik	-0.524048	-6.54499	1.64183e-06	2.64104e-05	8.15422
Luzp1	0.660285	6.54475	1.64271e-06	2.64104e-05	8.1537
Atl2	0.838017	6.54409	1.64511e-06	2.6417e-05	8.15229
Ccdc86	0.958801	6.53618	1.67419e-06	2.68516e-05	8.13533
Thnsl2	-0.621152	-6.53504	1.67843e-06	2.68873e-05	8.13289
Kat2b	-0.551609	-6.53326	1.68509e-06	2.69615e-05	8.12905
Inhbe	-0.979403	-6.52846	1.70313e-06	2.72174e-05	8.11875
Trim8	0.778312	6.52674	1.70962e-06	2.72883e-05	8.11507
Atp5c1	-0.515042	-6.52449	1.7182e-06	2.73924e-05	8.11023
Scly	-0.623274	-6.52344	1.72222e-06	2.74236e-05	8.10797
Rplp0	0.719145	6.52187	1.72823e-06	2.74574e-05	8.10459
Slc30a1	1.42631	6.5218	1.72848e-06	2.74574e-05	8.10445
Slc16a6	0.91789	6.52127	1.73052e-06	2.74574e-05	8.10331
4833421E05Rik	-0.644195	-6.51854	1.74105e-06	2.75657e-05	8.09744
Scarf1	-0.558169	-6.51842	1.74149e-06	2.75657e-05	8.09719
F8	-0.380561	-6.51391	1.75904e-06	2.78104e-05	8.08749
Wrn	-0.563274	-6.50701	1.78619e-06	2.82061e-05	8.07267
Rnd2	0.550496	6.50567	1.79153e-06	2.82569e-05	8.06978
Aes	-0.928146	-6.50272	1.8033e-06	2.83981e-05	8.06344
Mettl8	-0.383447	-6.50236	1.80475e-06	2.83981e-05	8.06266
Chi3l3	2.21452	6.50112	1.80972e-06	2.84427e-05	8.06
Irf3	-0.771222	-6.4994	1.81667e-06	2.85183e-05	8.05629
Atf3	1.59873	6.49391	1.83896e-06	2.88222e-05	8.04449
Ncaph2	0.699933	6.49356	1.84039e-06	2.88222e-05	8.04373
Lama1	-0.311768	-6.49304	1.84252e-06	2.88222e-05	8.04261
Med26	0.71619	6.49225	1.84576e-06	2.88389e-05	8.04091
C1s	-0.514243	-6.48699	1.86747e-06	2.91439e-05	8.0296
Stx17	-0.637303	-6.48596	1.87175e-06	2.91764e-05	8.02738
Ccl3	2.67916	6.48094	1.89277e-06	2.94696e-05	8.01657
Tsc22d2	1.01605	6.47651	1.91152e-06	2.97269e-05	8.00703
Mospd3	-0.650023	-6.47537	1.91637e-06	2.97675e-05	8.00457
Irf9	-0.731965	-6.47253	1.92854e-06	2.99216e-05	7.99845
Cabc1	-0.34424	-6.46988	1.93997e-06	3.00412e-05	7.99273
1500010J02Rik	-0.485085	-6.46944	1.94185e-06	3.00412e-05	7.99179
Psma7	0.552018	6.46917	1.94302e-06	3.00412e-05	7.99121
Idh3b	-0.746708	-6.46519	1.96031e-06	3.02733e-05	7.98263
Rnf214	-0.610275	-6.46119	1.97784e-06	3.05087e-05	7.97401
Cxcl12	-0.897616	-6.45972	1.98434e-06	3.05736e-05	7.97083
Rps26	0.720185	6.45761	1.9937e-06	3.06823e-05	7.96628
LOC327956	-0.551564	-6.45287	2.01487e-06	3.09722e-05	7.95606
LOC546015	0.933472	6.45116	2.02255e-06	3.10544e-05	7.95237
Asl	1.3179	6.44684	2.04214e-06	3.1319e-05	7.94304
Slc35a1	-0.579111	-6.44476	2.05161e-06	3.14281e-05	7.93856
Hdc	1.83662	6.44231	2.06283e-06	3.1558e-05	7.93328
Gde1	1.09295	6.44144	2.06686e-06	3.1558e-05	7.93139
Mettl1	0.681907	6.4407	2.07029e-06	3.1558e-05	7.92978
Tusc4	-0.704483	-6.44061	2.07067e-06	3.1558e-05	7.92961
Tmem60	0.583424	6.44034	2.07194e-06	3.1558e-05	7.92901
Taf3	0.336987	6.42598	2.13938e-06	3.25478e-05	7.898
Rsl1d1	0.725198	6.4132	2.20131e-06	3.34519e-05	7.87037
Cstf3	-0.501508	-6.4087	2.22352e-06	3.37246e-05	7.86064
Dhodh	-0.423411	-6.40854	2.22433e-06	3.37246e-05	7.86029
Mtif3	-0.434096	-6.40791	2.22749e-06	3.37341e-05	7.85892
Nle1	0.456262	6.40313	2.25137e-06	3.40351e-05	7.84859
BC087945	0.438783	6.40291	2.25247e-06	3.40351e-05	7.84812
4921505C17Rik	0.460791	6.39824	2.27611e-06	3.43532e-05	7.83801
P2ry13	-0.63235	-6.3937	2.29936e-06	3.46649e-05	7.82817
Id3	0.867858	6.39132	2.31162e-06	3.48103e-05	7.82302
Ocln	-0.372286	-6.38536	2.34264e-06	3.52376e-05	7.81011
Orm1	1.04284	6.37945	2.37382e-06	3.56264e-05	7.7973
Sfrs3	-0.589912	-6.37944	2.37384e-06	3.56264e-05	7.79729
Fmo5	-1.03321	-6.37211	2.41311e-06	3.6175e-05	7.7814
Sult5a1	-0.484942	-6.37104	2.4189e-06	3.6221e-05	7.77908
9330134C04Rik	-0.626689	-6.36613	2.44565e-06	3.65804e-05	7.76843
Rbm18	0.538156	6.36434	2.45546e-06	3.66551e-05	7.76456
Sema4g	-1.01758	-6.36402	2.45725e-06	3.66551e-05	7.76385
Ttc36	-1.21702	-6.36372	2.45891e-06	3.66551e-05	7.76319
Tubg1	-0.53196	-6.3622	2.46728e-06	3.67388e-05	7.7599
Pcdh1	0.662207	6.35885	2.48588e-06	3.69743e-05	7.75263
Brp17	-1.18465	-6.35808	2.49016e-06	3.69966e-05	7.75096
Tmem143	-0.335189	-6.35567	2.50362e-06	3.71551e-05	7.74574
D10Jhu81e	-0.804867	-6.35241	2.52196e-06	3.73857e-05	7.73867
Cstb	1.09152	6.35123	2.52868e-06	3.74436e-05	7.73609
Lrrc8	-0.796025	-6.35027	2.53411e-06	3.74823e-05	7.73401
Chrna4	-0.252782	-6.34032	2.59127e-06	3.82853e-05	7.71241
2400010D15Rik	-0.760379	-6.3398	2.5943e-06	3.82875e-05	7.71128
Psmd13	0.663153	6.3365	2.61355e-06	3.85289e-05	7.70411
Klhl25	0.888242	6.32863	2.66015e-06	3.91724e-05	7.687
Aldh2	-0.678933	-6.32619	2.67471e-06	3.93434e-05	7.68171
Higd2a	-0.529959	-6.32532	2.67994e-06	3.93768e-05	7.67982
Lima1	-0.781997	-6.31965	2.71429e-06	3.98255e-05	7.66748
Pxmp2	-0.995729	-6.31929	2.71646e-06	3.98255e-05	7.6667
Cyp2g1	-0.216458	-6.31665	2.73265e-06	4.00086e-05	7.66095
BC048355	-0.311717	-6.31627	2.73496e-06	4.00086e-05	7.66013
LOC100040592	-2.17684	-6.3155	2.73972e-06	4.00342e-05	7.65844
Polr1e	0.638579	6.31453	2.74565e-06	4.00768e-05	7.65635
Fam102a	-1.22081	-6.31114	2.76668e-06	4.03396e-05	7.64896
1700065O13Rik	-0.279184	-6.30068	2.83246e-06	4.12378e-05	7.62619
Glyat	-1.02158	-6.30036	2.83448e-06	4.12378e-05	7.6255
Kptn	-0.457339	-6.29811	2.84885e-06	4.14016e-05	7.6206
Cyp26a1	0.698714	6.29616	2.86139e-06	4.15385e-05	7.61635
Slc30a10	-1.39128	-6.29171	2.89014e-06	4.19102e-05	7.60666
Tbk1	0.86543	6.28936	2.90546e-06	4.20865e-05	7.60154
Aasdh	-0.565026	-6.28885	2.90877e-06	4.20887e-05	7.60043
B020018G12Rik	0.740553	6.28769	2.91639e-06	4.21531e-05	7.5979
L2hgdh	-0.711339	-6.28208	2.9534e-06	4.2617e-05	7.58568
Ormdl3	0.745364	6.28186	2.95489e-06	4.2617e-05	7.58519
Ankrd50	0.816644	6.28038	2.96474e-06	4.27129e-05	7.58197
Irf2bp1	-0.592188	-6.27797	2.98087e-06	4.28987e-05	7.57671
Rnaset2b	-0.645	-6.27459	3.00362e-06	4.31795e-05	7.56934
BC031781	0.546377	6.27274	3.01615e-06	4.33128e-05	7.56531
Fh1	0.904219	6.26163	3.0925e-06	4.43613e-05	7.54109
E130012A19Rik	1.09945	6.25799	3.11799e-06	4.46783e-05	7.53313
C330023M02Rik	0.763657	6.25752	3.12131e-06	4.46783e-05	7.5321
Spcs1	0.676138	6.25591	3.13264e-06	4.47924e-05	7.52859
Tufm	-0.895308	-6.25493	3.13954e-06	4.48429e-05	7.52645
Smad2	-0.427504	-6.24999	3.17468e-06	4.52962e-05	7.51567
Ppp2cb	0.914958	6.24241	3.22936e-06	4.60271e-05	7.49912
Mmp9	1.22745	6.24009	3.24632e-06	4.62193e-05	7.49404
Pla2g15	-0.676048	-6.23038	3.31824e-06	4.71927e-05	7.47281
Ppp1r13b	-0.400003	-6.2296	3.32404e-06	4.72248e-05	7.47112
Gba	0.356284	6.22599	3.35127e-06	4.75609e-05	7.46321
LOC100047762	2.16843	6.22315	3.37282e-06	4.78157e-05	7.457
Pqlc1	-1.09002	-6.22159	3.38465e-06	4.78923e-05	7.4536
Pskh1	-0.535099	-6.22149	3.38542e-06	4.78923e-05	7.45338
Cib2	-0.470487	-6.21959	3.39996e-06	4.8047e-05	7.44923
Sf3b5	0.492032	6.21797	3.41244e-06	4.81603e-05	7.44568
Zrsr2	0.85245	6.21732	3.41749e-06	4.81603e-05	7.44425
Cyp2b10	2.00109	6.21714	3.41883e-06	4.81603e-05	7.44386
F11	-0.806426	-6.2158	3.4292e-06	4.82552e-05	7.44093
Egr1	2.24279	6.20882	3.48366e-06	4.89503e-05	7.42566
Thtpa	-0.683176	-6.20818	3.48868e-06	4.89503e-05	7.42426
Pcmtd1	-0.348148	-6.20807	3.48962e-06	4.89503e-05	7.424
EG433224	-0.655881	-6.19981	3.55534e-06	4.98197e-05	7.40592
Ier3	2.28248	6.19804	3.56957e-06	4.99331e-05	7.40205
Cox19	-0.520297	-6.19787	3.57094e-06	4.99331e-05	7.40167
Abcg8	-1.24246	-6.19527	3.59194e-06	5.01741e-05	7.39599
Gstk1	-0.930641	-6.19287	3.61149e-06	5.03943e-05	7.39073
Pglyrp1	1.52316	6.19017	3.63362e-06	5.06091e-05	7.38481
Mme	-0.52363	-6.18968	3.63764e-06	5.06091e-05	7.38373
Suclg2	-0.498811	-6.1896	3.63829e-06	5.06091e-05	7.38356
Pard6a	-0.35015	-6.1869	3.66057e-06	5.08659e-05	7.37764
Fbxo31	0.955641	6.18426	3.6825e-06	5.11172e-05	7.37186
Gstm4	-0.611288	-6.18185	3.70262e-06	5.13431e-05	7.36657
Tbl2	0.627352	6.18014	3.71695e-06	5.1488e-05	7.36283
Smcr7	-0.591513	-6.17554	3.75588e-06	5.19733e-05	7.35273
U2af1l4	-0.456023	-6.16867	3.81474e-06	5.27329e-05	7.33766
C1qtnf1	0.803536	6.16593	3.83844e-06	5.30055e-05	7.33165
Rnf186	-0.686531	-6.16113	3.88034e-06	5.34819e-05	7.32113
Ctsj	0.427657	6.16106	3.88097e-06	5.34819e-05	7.32097
Napg	-0.497721	-6.15919	3.89746e-06	5.36535e-05	7.31686
A730008H23Rik	-0.57394	-6.15677	3.9189e-06	5.38252e-05	7.31154
Tubb6	1.50238	6.15632	3.9229e-06	5.38252e-05	7.31055
Mkrn2	0.43572	6.15621	3.92389e-06	5.38252e-05	7.31031
BC049806	-0.663465	-6.15596	3.9261e-06	5.38252e-05	7.30976
Psmd4	0.779507	6.15266	3.95549e-06	5.41723e-05	7.30253
Tmem43	0.599905	6.15168	3.96436e-06	5.42379e-05	7.30036
Nrbp2	1.36246	6.15021	3.97757e-06	5.43628e-05	7.29714
Ppp3cb	-0.738589	-6.1457	4.01838e-06	5.4834e-05	7.28724
Tmem53	-0.394269	-6.14549	4.02028e-06	5.4834e-05	7.28678
Trap1	-0.570434	-6.13172	4.14776e-06	5.65148e-05	7.25652
Slc4a2	-0.447735	-6.12433	4.21793e-06	5.74121e-05	7.24025
LOC674706	0.823325	6.12114	4.24852e-06	5.77694e-05	7.23324
9130422G05Rik	-0.787605	-6.1161	4.29737e-06	5.8374e-05	7.22216
Gsta1	1.27287	6.11554	4.30283e-06	5.83886e-05	7.22093
Acads	-0.480698	-6.11348	4.32303e-06	5.8603e-05	7.21639
Akr1c12	-0.872241	-6.11189	4.33866e-06	5.87551e-05	7.21289
Cyb561	1.20352	6.11063	4.35107e-06	5.88633e-05	7.21012
Ces1	-0.560894	-6.10567	4.40035e-06	5.94695e-05	7.1992
Nedd4l	1.13665	6.10461	4.41102e-06	5.95532e-05	7.19685
Cryl1	-0.59973	-6.1037	4.42013e-06	5.96158e-05	7.19485
LOC100047353	0.700663	6.1022	4.43514e-06	5.97577e-05	7.19156
Tsc22d1	-1.26788	-6.09476	4.51081e-06	6.07157e-05	7.17516
Echdc2	-0.46527	-6.09408	4.51774e-06	6.07476e-05	7.17367
Fam120b	-0.427446	-6.08907	4.56949e-06	6.13815e-05	7.16262
Dscr2	-0.531543	-6.08618	4.59957e-06	6.17233e-05	7.15626
Rabif	-0.412394	-6.08414	4.62098e-06	6.19482e-05	7.15176
Gbl	-0.565556	-6.08203	4.64322e-06	6.21836e-05	7.1471
Slc9a3r2	-0.485643	-6.08148	4.64898e-06	6.21982e-05	7.1459
F10	-0.859988	-6.07949	4.67009e-06	6.2418e-05	7.14151
Wdr68	-0.578103	-6.07885	4.67685e-06	6.24456e-05	7.14011
Morf4l1	0.679306	6.07829	4.68282e-06	6.24626e-05	7.13887
LOC100047937	-0.943899	-6.07784	4.68766e-06	6.24645e-05	7.13787
Tmed9	0.612773	6.06554	4.82061e-06	6.4172e-05	7.11075
Aldh1l1	-0.67659	-6.06188	4.861e-06	6.46449e-05	7.10266
Tsc2	-0.560336	-6.0549	4.93878e-06	6.5591e-05	7.08726
Nrg4	0.915654	6.05462	4.94199e-06	6.5591e-05	7.08663
Pdia6	0.566301	6.05374	4.95196e-06	6.56578e-05	7.08468
Inhba	-0.730973	-6.05269	4.96379e-06	6.57492e-05	7.08236
Slc22a5	0.73416	6.0504	4.9897e-06	6.60267e-05	7.07731
Proz	-1.07009	-6.04994	4.99498e-06	6.6031e-05	7.07629
Tbc1d2b	-0.553839	-6.04563	5.04417e-06	6.6615e-05	7.06678
Acsl5	-0.965051	-6.03609	5.15509e-06	6.80124e-05	7.04569
St3gal6	0.802635	6.03125	5.2122e-06	6.86978e-05	7.035
Polg2	-0.661951	-6.02761	5.25572e-06	6.92029e-05	7.02694
Copz1	-0.739732	-6.02581	5.27723e-06	6.94174e-05	7.02298
2017-03-07	0.705201	6.02438	5.29447e-06	6.95755e-05	7.01981
C030048B08Rik	0.521218	6.0228	5.31367e-06	6.9759e-05	7.0163
Nub1	-0.611487	-6.02076	5.33836e-06	7.00141e-05	7.01181
Phf5a	0.448189	6.01526	5.40575e-06	7.08281e-05	6.99964
Crebl2	-0.602689	-6.01277	5.43657e-06	7.11619e-05	6.99412
Trp53inp2	-0.764843	-6.00009	5.59625e-06	7.31801e-05	6.96605
Bat1a	0.562635	5.99279	5.69025e-06	7.43363e-05	6.94989
Plekha6	-0.89686	-5.99141	5.70833e-06	7.44993e-05	6.94681
Oxnad1	-0.277972	-5.98769	5.75704e-06	7.50614e-05	6.93857
Ece2	0.4728	5.98717	5.76383e-06	7.50764e-05	6.93743
Dedd2	1.2109	5.98157	5.83808e-06	7.59692e-05	6.92501
Akr1a4	-0.532065	-5.98018	5.85656e-06	7.61353e-05	6.92194
Myg1	-0.509483	-5.97933	5.86796e-06	7.62091e-05	6.92006
Slc25a45	-0.636266	-5.97723	5.89627e-06	7.6502e-05	6.91539
Sepx1	-0.894887	-5.97539	5.92104e-06	7.67487e-05	6.91132
Pycrl	-0.966458	-5.97284	5.95568e-06	7.71226e-05	6.90566
Clip1	0.721397	5.97174	5.97077e-06	7.72428e-05	6.90321
Ppm1k	-0.84905	-5.97063	5.98589e-06	7.73581e-05	6.90076
Npr2	-0.569843	-5.96995	5.9952e-06	7.73581e-05	6.89925
2610103J23Rik	0.706467	5.96981	5.99711e-06	7.73581e-05	6.89894
1810049H13Rik	-0.763419	-5.96257	6.09723e-06	7.85734e-05	6.88288
Rhbdl7	0.443926	5.95975	6.13677e-06	7.90064e-05	6.87661
Scp2	-0.66616	-5.95564	6.19475e-06	7.96758e-05	6.86749
Zswim4	0.870825	5.95023	6.27184e-06	8.05896e-05	6.85549
Phkb	-0.346058	-5.94767	6.30877e-06	8.09858e-05	6.84979
Rsrc1	-0.504139	-5.94589	6.33454e-06	8.12383e-05	6.84584
Srxn1	1.12095	5.94328	6.37244e-06	8.16458e-05	6.84005
Wbp11	0.555956	5.93367	6.51429e-06	8.33829e-05	6.81869
Arf2	0.819178	5.93192	6.54037e-06	8.36189e-05	6.81482
Serinc3	0.732057	5.93159	6.54529e-06	8.36189e-05	6.81409
2410002O22Rik	-0.580703	-5.92827	6.59533e-06	8.41774e-05	6.8067
Map3k7ip2	0.788212	5.92617	6.62711e-06	8.4502e-05	6.80203
Nutf2	-0.486046	-5.92323	6.67195e-06	8.49923e-05	6.79549
LOC675813	0.509379	5.92278	6.67886e-06	8.49991e-05	6.79449
6720458F09Rik	1.33778	5.9202	6.71845e-06	8.54212e-05	6.78875
Trp53inp1	1.64895	5.91736	6.76231e-06	8.58968e-05	6.78244
Pomt2	0.458899	5.91615	6.78113e-06	8.60537e-05	6.77974
Sesn1	1.08904	5.91332	6.82523e-06	8.65309e-05	6.77346
Slc35b3	0.64427	5.91151	6.85373e-06	8.67296e-05	6.76941
Mrap	1.21452	5.91149	6.85393e-06	8.67296e-05	6.76938
Galt	-0.455418	-5.90932	6.88817e-06	8.70801e-05	6.76455
Gmds	1.04095	5.89785	7.07186e-06	8.93137e-05	6.73901
Mrps16	-0.583742	-5.89745	7.07827e-06	8.93137e-05	6.73814
Lrfn3	0.775533	5.89439	7.12816e-06	8.9858e-05	6.73132
Cog3	0.531941	5.89349	7.14291e-06	8.99587e-05	6.72932
Pcif1	0.421284	5.892	7.16737e-06	9.01199e-05	6.726
Slc25a33	1.28271	5.89189	7.16925e-06	9.01199e-05	6.72574
Nat6	-0.379947	-5.89113	7.1818e-06	9.01926e-05	6.72405
Ddx1	0.447453	5.88812	7.23148e-06	9.07308e-05	6.71736
Hax1	-0.630177	-5.88714	7.2479e-06	9.08053e-05	6.71516
Nedd9	0.921746	5.88695	7.25106e-06	9.08053e-05	6.71474
Ttc1	0.572032	5.88335	7.31121e-06	9.14726e-05	6.70672
Hmg20a	-0.392797	-5.8791	7.38287e-06	9.22825e-05	6.69725
Slc35a5	-0.363212	-5.87807	7.40037e-06	9.23991e-05	6.69496
Derl3	1.54835	5.87773	7.40608e-06	9.23991e-05	6.69421
Tk1	-0.416096	-5.87433	7.46428e-06	9.30379e-05	6.68661
Zdhhc3	0.399205	5.87068	7.52703e-06	9.37323e-05	6.67849
LOC386486	-0.646366	-5.86998	7.53912e-06	9.37951e-05	6.67693
LOC100044776	0.69244	5.86487	7.62821e-06	9.48149e-05	6.66553
Slc10a6	1.12263	5.86351	7.6522e-06	9.50243e-05	6.66249
Cebpb	1.71345	5.85329	7.83409e-06	9.71924e-05	6.63969
Gpr146	-0.679917	-5.85212	7.85517e-06	9.73632e-05	6.63709
0610007P14Rik	-0.899385	-5.85121	7.87159e-06	9.74759e-05	6.63506
EG434858	0.477126	5.84532	7.97893e-06	9.87133e-05	6.62192
Oraov1	-0.634565	-5.84173	8.04525e-06	9.94414e-05	6.61389
Psg23	-0.770367	-5.841	8.05863e-06	9.95143e-05	6.61227
Ugt1a10	-1.09959	-5.83014	8.26265e-06	0.000101939	6.58801
Slc35b4	-0.672173	-5.82792	8.30506e-06	0.000102368	6.58304
Fech	-0.545111	-5.82654	8.33146e-06	0.000102566	6.57996
Golga1	-0.551899	-5.82625	8.33697e-06	0.000102566	6.57932
BC029214	-0.582656	-5.82587	8.3443e-06	0.000102566	6.57847
Wwp1	-0.575859	-5.8243	8.37451e-06	0.000102843	6.57496
Ibtk	0.708253	5.82085	8.44132e-06	0.000103568	6.56725
Dock4	-0.507418	-5.8154	8.54796e-06	0.000104779	6.55507
Stoml2	-0.368071	-5.81193	8.61657e-06	0.000105523	6.54731
Wsb2	0.82657	5.80834	8.68816e-06	0.000106302	6.53928
Kiss1	0.249343	5.80564	8.74249e-06	0.000106869	6.53323
6330416G13Rik	0.84853	5.79803	8.89726e-06	0.000108661	6.5162
Tsga14	-0.274172	-5.79708	8.9167e-06	0.000108798	6.51408
Acbd4	-0.696399	-5.79578	8.94345e-06	0.000109025	6.51118
Mapk8	-0.585368	-5.7945	8.96979e-06	0.000109246	6.50832
Socs6	0.721246	5.79209	9.01979e-06	0.000109545	6.50293
Psma2	0.506912	5.79171	9.02777e-06	0.000109545	6.50207
Ccrk	0.593495	5.79143	9.03369e-06	0.000109545	6.50143
Narg1	-0.371005	-5.79118	9.03876e-06	0.000109545	6.50089
Ppp2r5e	-0.483626	-5.79102	9.04217e-06	0.000109545	6.50052
Cldn12	-0.51268	-5.79094	9.04375e-06	0.000109545	6.50035
Psmc1	0.694722	5.78979	9.06794e-06	0.000109739	6.49776
Igfbp2	0.672866	5.78717	9.12284e-06	0.000110303	6.4919
Arhgef15	-0.307498	-5.78507	9.16721e-06	0.000110739	6.48719
Hus1	0.407915	5.78379	9.19421e-06	0.000110964	6.48434
Klhdc4	0.516214	5.77894	9.29762e-06	0.00011211	6.47349
Ubb	0.432755	5.77845	9.30829e-06	0.000112137	6.47237
Agpat9	0.50423	5.77684	9.34299e-06	0.000112454	6.46876
Pstpip1	0.927724	5.77622	9.35621e-06	0.000112511	6.46739
Lrg1	2.20263	5.77105	9.46864e-06	0.00011376	6.4558
LOC100044439	1.6059	5.76985	9.49484e-06	0.000113938	6.45312
Map3k1	-0.767598	-5.76959	9.50053e-06	0.000113938	6.45253
Ppp2r2d	0.647102	5.76828	9.52941e-06	0.000114181	6.44959
Mrps22	-0.727035	-5.76634	9.57224e-06	0.000114591	6.44524
Rab31	1.04817	5.76371	9.63039e-06	0.000115184	6.43936
Tsfm	-0.558433	-5.75873	9.74193e-06	0.000116413	6.42818
Zap70	-0.68853	-5.75537	9.81786e-06	0.000117141	6.42065
Nob1	0.67299	5.75526	9.82038e-06	0.000117141	6.4204
Med4	0.495936	5.75376	9.85438e-06	0.000117423	6.41704
Bclaf1	0.441798	5.7531	9.86933e-06	0.000117423	6.41557
Ssr4	0.934675	5.75305	9.87056e-06	0.000117423	6.41545
Cdc14b	-0.713775	-5.74661	1.00186e-05	0.000119079	6.401
LOC677144	-0.772227	-5.7462	1.00281e-05	0.000119085	6.40008
Cd9	0.935168	5.7453	1.00489e-05	0.000119226	6.39807
[truncated: 12,190 more rows]

## Sheet: FMT vs Control (Speen)
Table S1. List of differently expressed genes in response AC-FMT and FMT across all tissues and within each of the tissues studied
[truncated: 13,313 more rows]

[truncated: 4 more sheets: AC-FMT vs Control (Speen), FMT vs Control (Cecum), AC-FMT vs Control (Cecum), Only AC-FMT DE genes]
