# Supplementary material for: Fecal microbiota transplant rescues mice from human pathogen mediated sepsis by restoring systemic immunity
Source: Nat Commun. 2020 May 11;11:2354. doi: 10.1038/s41467-020-15545-w (PMC7214422; doi:10.1038/s41467-020-15545-w)
Supplement: Supplementary file 5 — Supplementary Data 2 [file 41467_2020_15545_MOESM5_ESM.xlsx]

## Sheet: Sheet1
Table S3. Gene set enrichment analysis for genes showing a significant response in AC-FMT but not in FMT treated mice as compared to untreated animals
GO term	Description	P-value	FDR q-value	Fold Enrichment
GO:0006464	cellular protein modification process	4.4e-08	0.000619	1.93
GO:0036211	protein modification process	4.4e-08	0.00031	1.93
GO:0044267	cellular protein metabolic process	1.45e-07	0.000681	1.81
GO:1902531	regulation of intracellular signal transduction	1.79e-07	0.00063	2.08
GO:0044260	cellular macromolecule metabolic process	3.21e-07	0.000903	1.46
GO:0043412	macromolecule modification	1.09e-06	0.00255	1.76
GO:0019538	protein metabolic process	1.58e-06	0.00317	1.61
GO:0044237	cellular metabolic process	3.04e-06	0.00535	1.33
GO:0031323	regulation of cellular metabolic process	3.34e-06	0.00522	1.42
GO:0019222	regulation of metabolic process	3.48e-06	0.0049	1.4
GO:0060255	regulation of macromolecule metabolic process	4.09e-06	0.00523	1.42
GO:1901564	organonitrogen compound metabolic process	6.02e-06	0.00705	1.49
GO:0009966	regulation of signal transduction	6.52e-06	0.00706	1.69
GO:0043170	macromolecule metabolic process	7.03e-06	0.00707	1.37
GO:0031325	positive regulation of cellular metabolic process	9.69e-06	0.00909	1.6
GO:0070647	protein modification by small protein conjugation or removal	1.01e-05	0.00886	2.63
GO:0080090	regulation of primary metabolic process	1.01e-05	0.00836	1.4
GO:0051171	regulation of nitrogen compound metabolic process	1.26e-05	0.00985	1.41
GO:0006807	nitrogen compound metabolic process	1.55e-05	0.0114	1.32
GO:0016567	protein ubiquitination	1.76e-05	0.0124	2.93
GO:0032270	positive regulation of cellular protein metabolic process	1.87e-05	0.0126	1.92
GO:0042325	regulation of phosphorylation	2.35e-05	0.0151	1.89
GO:0009893	positive regulation of metabolic process	2.96e-05	0.0181	1.54
GO:0008152	metabolic process	3.46e-05	0.0203	1.26
GO:0051174	regulation of phosphorus metabolic process	3.66e-05	0.0206	1.79
GO:0044238	primary metabolic process	3.67e-05	0.0199	1.28
GO:0032268	regulation of cellular protein metabolic process	4.22e-05	0.022	1.64
GO:0051173	positive regulation of nitrogen compound metabolic process	4.82e-05	0.0242	1.57
GO:0023051	regulation of signaling	5.39e-05	0.0262	1.56
GO:0031399	regulation of protein modification process	5.49e-05	0.0258	1.78
GO:0071704	organic substance metabolic process	5.54e-05	0.0251	1.26
GO:0010604	positive regulation of macromolecule metabolic process	5.68e-05	0.025	1.55
GO:0050730	regulation of peptidyl-tyrosine phosphorylation	5.95e-05	0.0254	3.44
GO:0051247	positive regulation of protein metabolic process	5.99e-05	0.0248	1.82
GO:0019220	regulation of phosphate metabolic process	6.74e-05	0.0271	1.76
GO:0001932	regulation of protein phosphorylation	6.89e-05	0.0269	1.87
GO:0032446	protein modification by small protein conjugation	7.16e-05	0.0272	2.65
GO:0010646	regulation of cell communication	7.97e-05	0.0295	1.55
GO:0050794	regulation of cellular process	0.0001	0.0362	1.21
GO:1901698	response to nitrogen compound	0.000101	0.0356	2.29
GO:0033554	cellular response to stress	0.000117	0.04	1.84
GO:0051716	cellular response to stimulus	0.00012	0.0403	1.61
GO:0048583	regulation of response to stimulus	0.000124	0.0407	1.48
GO:0051246	regulation of protein metabolic process	0.000155	0.0496	1.56
GO:0010468	regulation of gene expression	0.000186	0.0581	1.42
GO:0070534	protein K63-linked ubiquitination	0.000194	0.0593	8.99
GO:0042509	regulation of tyrosine phosphorylation of STAT protein	0.000202	0.0605	6.91
GO:0050789	regulation of biological process	0.000222	0.0651	1.19
GO:0006796	phosphate-containing compound metabolic process	0.000249	0.0716	1.71
GO:0016310	phosphorylation	0.000259	0.0728	1.99
GO:0050790	regulation of catalytic activity	0.000261	0.072	1.67
GO:0048518	positive regulation of biological process	0.000271	0.0732	1.32
GO:0071216	cellular response to biotic stimulus	0.000278	0.0738	3.84
GO:0018209	peptidyl-serine modification	0.000309	0.0806	3.51
GO:0006793	phosphorus metabolic process	0.00032	0.0819	1.68
GO:0048522	positive regulation of cellular process	0.000328	0.0823	1.34
GO:0032436	positive regulation of proteasomal ubiquitin-dependent protein catabolic process	0.000353	0.0871	5.24
GO:0065007	biological regulation	0.000363	0.0881	1.17
GO:0042327	positive regulation of phosphorylation	0.000393	0.0936	1.94
GO:0050801	ion homeostasis	0.000407	0.0954	2.17
GO:0006468	protein phosphorylation	0.000422	0.0972	2.08
GO:0051603	proteolysis involved in cellular protein catabolic process	0.000428	0.0971	2.45
GO:0032879	regulation of localization	0.000448	0.0999	1.5
GO:0010033	response to organic substance	0.000449	0.0987	1.65
GO:0010243	response to organonitrogen compound	0.000478	0.103	2.19
GO:0055099	response to high density lipoprotein particle	0.000493	0.105	44.95
GO:1901532	regulation of hematopoietic progenitor cell differentiation	0.000574	0.12	9.99
GO:1901800	positive regulation of proteasomal protein catabolic process	0.000579	0.12	4.84
GO:0065009	regulation of molecular function	0.000601	0.122	1.52
GO:1901652	response to peptide	0.000602	0.121	3.05
GO:0018105	peptidyl-serine phosphorylation	0.000607	0.12	3.48
GO:1902532	negative regulation of intracellular signal transduction	0.000626	0.122	2.31
GO:2001244	positive regulation of intrinsic apoptotic signaling pathway	0.000644	0.124	5.62
GO:0000209	protein polyubiquitination	0.000645	0.123	3.46
GO:0009267	cellular response to starvation	0.000672	0.126	3.75
GO:0033043	regulation of organelle organization	0.0007	0.13	1.77
GO:0051128	regulation of cellular component organization	0.000707	0.129	1.5
GO:0044093	positive regulation of molecular function	0.000713	0.129	1.7
GO:0061099	negative regulation of protein tyrosine kinase activity	0.000714	0.127	9.46
GO:0061097	regulation of protein tyrosine kinase activity	0.00072	0.127	5.5
GO:0032956	regulation of actin cytoskeleton organization	0.000728	0.126	2.7
GO:1903364	positive regulation of cellular protein catabolic process	0.000749	0.129	4.09
GO:0048519	negative regulation of biological process	0.000769	0.13	1.32
GO:0018193	peptidyl-amino acid modification	0.00078	0.131	2.07
GO:0001934	positive regulation of protein phosphorylation	0.000826	0.137	1.9
GO:0033210	leptin-mediated signaling pathway	0.000829	0.136	14.98
GO:0021756	striatum development	0.000829	0.134	14.98
GO:0048523	negative regulation of cellular process	0.000855	0.137	1.34
GO:1902533	positive regulation of intracellular signal transduction	0.000948	0.15	1.88
