# Supplementary material for: Fecal microbiota transplant rescues mice from human pathogen mediated sepsis by restoring systemic immunity
Source: Nat Commun. 2020 May 11;11:2354. doi: 10.1038/s41467-020-15545-w (PMC7214422; doi:10.1038/s41467-020-15545-w)
Supplement: Supplementary file 6 — Supplementary Data 3 [file 41467_2020_15545_MOESM6_ESM.xlsx]

## Sheet: PanelA Untreated vs PC
phylum	order; family	buk/but	buk	but	OTU label	family; genus species	best_SeqMatch_hit_type_strain	Sab
Firmicutes	or. Clostridiales; fa. Undefined	N/A	none	none	denovo4667	fa. Lachnospiraceae; Clostridium indolis	Clostridium indolis (T) (order Clostridiales; family Lachnospiraceae; genus Clostridium XlVa)	0.739
Firmicutes	or. Clostridiales; fa. Undefined	buk	putative butyrate kinase 2	none	denovo7065	fa. Clostridiaceae 1; Clostridium ljungdahlii	Clostridium ljungdahlii (T) (order Clostridiales; family Clostridiaceae 1; genus Clostridium sensu stricto)	0.486
Firmicutes	or. Clostridiales; fa. Undefined	N/A	none	none	denovo10230	fa. Lachnospiraceae; Hespellia stercorisuis	Hespellia stercorisuis (T) (order Clostridiales; family Lachnospiraceae; genus Hespellia)	0.567
Firmicutes	or. Clostridiales; fa. Undefined	N/A	none	none	denovo8397	fa. Lachnospiraceae; Clostridium aldenense	Clostridium aldenense (T) (order Clostridiales; family Lachnospiraceae; genus Clostridium XlVa)	0.788
Firmicutes	or. Clostridiales; fa. Undefined	N/A	none	none	denovo2901	fa. Lachnospiraceae; Anaerosporobacter mobilis	Anaerosporobacter mobilis (T) (order Clostridiales; family Lachnospiraceae; genus Anaerosporobacter)	0.764
Tenericutes	or. RF39; fa. Undefined	N/A	none	none	denovo7225	fa. undefined; Natranaerovirga hydrolytica	Natranaerovirga hydrolytica (order Clostridiales; genus Natranaerovirga)	0.49

## Sheet: PanelB PC vs PC+FMT
phylum	order; family	buk/but	buk	but	OTUlabel	family; genus species	best_SeqMatch_hit_type_strain	Sab
Bacteroidetes	or. Bacteroidales; fa. Bacteroidaceae	N/A	none	none	denovo4047	fa. Bacteroidaceae; Bacteroides acidifaciens	Bacteroides acidifaciens (T) (order "Bacteroidales"; family Bacteroidaceae; genus Bacteroides)	0.935
Bacteroidetes	or. Bacteroidales; fa. Bacteroidaceae	N/A	none	none	denovo4215	fa. Bacteroidaceae; Bacteroides acidifaciens	Bacteroides acidifaciens (T) (order "Bacteroidales"; family Bacteroidaceae; genus Bacteroides)	0.935
Bacteroidetes	or. Bacteroidales; fa. Bacteroidaceae	buk	propionate kinase	none	denovo11409	fa. Bacteroidaceae; Bacteroides rodentium	Bacteroides rodentium (T) (family Bacteroidaceae)	0.914
Bacteroidetes	or. Bacteroidales; fa. Prevotellaceae	N/A	none	none	denovo10176	fa. "Prevotellaceae"; Prevotella shahii	Prevotella shahii (T) (family "Prevotellaceae")	0.684
Bacteroidetes	or. Bacteroidales; fa. Prevotellaceae	N/A	none	none	denovo4879	fa. "Prevotellaceae"; Prevotella copri	Prevotella copri (T) (family "Prevotellaceae")	0.616
Bacteroidetes	or. Bacteroidales; fa. Prevotellaceae	N/A	none	none	denovo2271	fa. "Prevotellaceae"; Prevotella copri	Prevotella copri (T) (family "Prevotellaceae")	0.619
Bacteroidetes	or. Bacteroidales; fa. Prevotellaceae	buk/but	butyrate kinase	acetyl-CoA hydrolase	denovo4846	fa. "Prevotellaceae"; Prevotella copri	Prevotella copri (T) (family "Prevotellaceae")	0.819
Bacteroidetes	or. Bacteroidales; fa. Rikenellaceae	buk/but	butyrate kinase	acetyl-CoA hydrolase	denovo2073	fa. "Rikenellaceae"; Alistipes finegoldii	Alistipes finegoldii (T) (family "Rikenellaceae")	0.839
Bacteroidetes	or. Bacteroidales; fa. Rikenellaceae	buk/but	butyrate kinase	acetyl-CoA hydrolase	denovo10748	fa. "Rikenellaceae"; Alistipes finegoldii	Alistipes finegoldii (T) (family "Rikenellaceae")	0.817
Bacteroidetes	or. Bacteroidales; fa. Rikenellaceae	N/A	none	none	denovo9582	fa. "Rikenellaceae"; Alistipes onderdonkii	Alistipes onderdonkii (T) (order "Bacteroidales"; family "Rikenellaceae"; genus Alistipes)	0.761
Bacteroidetes	or. Bacteroidales; fa. Rikenellaceae	N/A	none	none	denovo2612	fa. "Rikenellaceae"; Alistipes onderdonkii	Alistipes onderdonkii (T) (family "Rikenellaceae")	0.79
Bacteroidetes	or. Bacteroidales; fa. S24-7	but	none	succinate CoA transferase	denovo3555	fa. "Porphyromonadaceae"; Barnesiella intestinihominis	Barnesiella intestinihominis (T) (family "Porphyromonadaceae")	0.649
Bacteroidetes	or. Bacteroidales; fa. S24-7	but	none	acetyl-CoA hydrolase	denovo11423	fa. "Porphyromonadaceae"; Coprobacter fastidiosus	Coprobacter fastidiosus (T) (family "Porphyromonadaceae")	0.618
Bacteroidetes	or. Bacteroidales; fa. S24-7	but	none	succinate CoA transferase	denovo4466	fa. "Porphyromonadaceae"; Parabacteroides merdae	Parabacteroides merdae (T) (family "Porphyromonadaceae")	0.667
Bacteroidetes	or. Bacteroidales; fa. S24-7	but	none	succinate CoA transferase	denovo5581	fa. "Porphyromonadaceae"; Barnesiella intestinihominis	Barnesiella intestinihominis (T) (family "Porphyromonadaceae")	0.571
Bacteroidetes	or. Bacteroidales; fa. S24-7	but	none	succinate CoA transferase	denovo5476	fa. "Porphyromonadaceae"; Barnesiella intestinihominis	Barnesiella intestinihominis (T) (order "Bacteroidales"; family "Porphyromonadaceae"; genus Barnesiella)	0.539
Bacteroidetes	or. Bacteroidales; fa. S24-7	N/A	none	none	denovo6946	fa. "Porphyromonadaceae"; Parabacteroides chinchillae	Parabacteroides chinchillae (T) (family "Porphyromonadaceae"; genus Parabacteroides)	0.62
Bacteroidetes	or. Bacteroidales; fa. S24-7	but	none	succinate CoA transferase	denovo9449	fa. "Porphyromonadaceae"; Barnesiella intestinihominis	Barnesiella intestinihominis (T) (family "Porphyromonadaceae")	0.6
Bacteroidetes	or. Bacteroidales; fa. S24-7	but	none	succinate CoA transferase	denovo6484	fa. "Porphyromonadaceae"; Barnesiella intestinihominis	Barnesiella intestinihominis (T) (order "Bacteroidales"; family "Porphyromonadaceae"; genus Barnesiella)	0.642
Bacteroidetes	or. Bacteroidales; fa. S24-7	but	none	acetyl-CoA hydrolase	denovo9608	fa. "Porphyromonadaceae"; Barnesiella viscericola	Barnesiella viscericola (T) (family "Porphyromonadaceae")	0.627
Bacteroidetes	or. Bacteroidales; fa. S24-7	but	none	succinate CoA transferase	denovo10144	fa. "Porphyromonadaceae"; Barnesiella intestinihominis	Barnesiella intestinihominis (T) (order "Bacteroidales"; family "Porphyromonadaceae"; genus Barnesiella)	0.63
Bacteroidetes	or. Bacteroidales; fa. S24-7	but	none	succinate CoA transferase	denovo6841	fa. "Porphyromonadaceae"; Barnesiella intestinihominis	Barnesiella intestinihominis (T) (order "Bacteroidales"; family "Porphyromonadaceae"; genus Barnesiella)	0.617
Bacteroidetes	or. Bacteroidales; fa. S24-7	but	none	succinate CoA transferase	denovo5062	fa. "Porphyromonadaceae"; Barnesiella intestinihominis	Barnesiella intestinihominis (T) (order "Bacteroidales"; family "Porphyromonadaceae"; genus Barnesiella)	0.546
Bacteroidetes	or. Bacteroidales; fa. S24-7	but	none	acetyl-CoA hydrolase	denovo6485	fa. "Porphyromonadaceae"; Coprobacter fastidiosus	Coprobacter fastidiosus (T) (family "Porphyromonadaceae")	0.648
Bacteroidetes	or. Bacteroidales; fa. S24-7	N/A	none	none	denovo8786	fa. "Porphyromonadaceae"; Parabacteroides chinchillae	Parabacteroides chinchillae (T) (family "Porphyromonadaceae"; genus Parabacteroides)	0.612
Bacteroidetes	or. Bacteroidales; fa. S24-7	but	none	succinate CoA transferase	denovo5065	fa. "Porphyromonadaceae"; Barnesiella intestinihominis	Barnesiella intestinihominis (T) (order "Bacteroidales"; family "Porphyromonadaceae"; genus Barnesiella)	0.626
Bacteroidetes	or. Bacteroidales; fa. S24-7	but	none	acetyl-CoA hydrolase	denovo3796	fa. "Porphyromonadaceae"; Barnesiella viscericola	Barnesiella viscericola (T) (family "Porphyromonadaceae")	0.657
Bacteroidetes	or. Bacteroidales; fa. S24-7	but	none	succinate CoA transferase	denovo687	fa. "Porphyromonadaceae"; Barnesiella intestinihominis	Barnesiella intestinihominis (T) (family "Porphyromonadaceae")	0.61
Bacteroidetes	or. Bacteroidales; fa. S24-7	but	none	succinate CoA transferase	denovo5046	fa. "Porphyromonadaceae"; Barnesiella intestinihominis	Barnesiella intestinihominis (T) (order "Bacteroidales"; family "Porphyromonadaceae"; genus Barnesiella)	0.61
Bacteroidetes	or. Bacteroidales; fa. S24-7	but	none	succinate CoA transferase	denovo5895	fa. "Porphyromonadaceae"; Parabacteroides distasonis	Parabacteroides distasonis (T) (family "Porphyromonadaceae")	0.643
Bacteroidetes	or. Bacteroidales; fa. S24-7	but	none	succinate CoA transferase	denovo2873	fa. "Porphyromonadaceae"; Barnesiella intestinihominis	Barnesiella intestinihominis (T) (family "Porphyromonadaceae")	0.658
Bacteroidetes	or. Bacteroidales; fa. S24-7	but	none	succinate CoA transferase	denovo818	fa. "Porphyromonadaceae"; Barnesiella intestinihominis	Barnesiella intestinihominis (T) (family "Porphyromonadaceae")	0.649
Bacteroidetes	or. Bacteroidales; fa. S24-7	but	none	succinate CoA transferase	denovo7858	fa. "Porphyromonadaceae"; Barnesiella intestinihominis	Barnesiella intestinihominis (T) (order "Bacteroidales"; family "Porphyromonadaceae"; genus Barnesiella)	0.634
Bacteroidetes	or. Bacteroidales; fa. S24-7	but	none	succinate CoA transferase	denovo145	fa. "Porphyromonadaceae"; Barnesiella intestinihominis	Barnesiella intestinihominis (T) (family "Porphyromonadaceae")	0.634
Bacteroidetes	or. Bacteroidales; fa. S24-7	but	none	succinate CoA transferase	denovo8745	fa. "Porphyromonadaceae"; Barnesiella intestinihominis	Barnesiella intestinihominis (T) (family "Porphyromonadaceae")	0.663
Bacteroidetes	or. Bacteroidales; fa. S24-7	but	none	succinate CoA transferase	denovo836	fa. "Porphyromonadaceae"; Barnesiella intestinihominis	Barnesiella intestinihominis (T) (order "Bacteroidales"; family "Porphyromonadaceae"; genus Barnesiella)	0.683
Bacteroidetes	or. Bacteroidales; fa. S24-7	but	none	succinate CoA transferase	denovo9833	fa. "Porphyromonadaceae"; Barnesiella intestinihominis	Barnesiella intestinihominis (T) (family "Porphyromonadaceae")	0.585
Bacteroidetes	or. Bacteroidales; fa. S24-7	but	none	succinate CoA transferase	denovo8462	fa. "Porphyromonadaceae"; Barnesiella intestinihominis	Barnesiella intestinihominis (T) (family "Porphyromonadaceae")	0.675
Firmicutes	or. Clostridiales; fa. Undefined	buk/but	acetate kinase	4-hydroxybutyrate:acetyl-CoA CoA transferase	denovo9891	fa. Catabacteriaceae; Catabacter hongkongensis	Catabacter hongkongensis (T) (order Clostridiales; family Catabacteriaceae; genus Catabacter)	0.559
Firmicutes	or. Clostridiales; fa. Undefined	buk	butyrate kinase	none	denovo7359	fa. Lachnospiraceae; Butyrivibrio crossotus	Butyrivibrio crossotus (T) (order Clostridiales; family Lachnospiraceae; genus Butyrivibrio)	0.752
Firmicutes	or. Clostridiales; fa. Lachnospiraceae	buk	butyrate kinase	none	denovo10664	fa. Lachnospiraceae; Butyrivibrio crossotus	Butyrivibrio crossotus (T) (order Clostridiales; family Lachnospiraceae; genus Butyrivibrio)	0.841
Firmicutes	or. Clostridiales; fa. Ruminococcaceae	N/A	none	none	denovo8324	fa. Eubacteriaceae; Eubacterium coprostanoligenes	Eubacterium coprostanoligenes (T) (order Clostridiales; family Eubacteriaceae; genus Eubacterium)	0.592
Firmicutes	or. Erysipelotrichales; fa. Erysipelotrichaceae	N/A	none	none	denovo3251	fa. Erysipelotrichaceae; Allobaculum stercoricanis	Allobaculum stercoricanis (T) (family Erysipelotrichaceae)	0.577
Unassigned	Unassigned	buk	butyrate kinase	none	denovo8683	fa. Erysipelotrichaceae; Erysipelothrix rhusiopathiae	Erysipelothrix rhusiopathiae (T) (order Erysipelotrichales; family Erysipelotrichaceae; genus Erysipelothrix)	0.636

## Sheet: PanelC Untreated vs PC+FMT
phylum	order; family	buk/but	buk	but	OTUlabel	family; genus species	best_SeqMatch_hit_type_strain	Sab
Bacteroidetes	or. Bacteroidales; fa. Bacteroidaceae	N/A	none	none	denovo4047	fa. Bacteroidaceae; Bacteroides acidifaciens	Bacteroides acidifaciens (T) (order "Bacteroidales"; family Bacteroidaceae; genus Bacteroides)	0.935
Bacteroidetes	or. Bacteroidales; fa. Bacteroidaceae	N/A	none	none	denovo4215	fa. Bacteroidaceae; Bacteroides acidifaciens	Bacteroides acidifaciens (T) (order "Bacteroidales"; family Bacteroidaceae; genus Bacteroides)	0.935
Bacteroidetes	or. Bacteroidales; fa. Bacteroidaceae	buk	propionate kinase	none	denovo11409	fa. Bacteroidaceae; Bacteroides rodentium	Bacteroides rodentium (T) (order "Bacteroidales"; family Bacteroidaceae; genus Bacteroides)	0.914
Bacteroidetes	or. Bacteroidales; fa. Prevotellaceae	N/A	none	none	denovo10176	fa. "Prevotellaceae"; Prevotella shahii	Prevotella shahii (T) (order "Bacteroidales"; family "Prevotellaceae"; genus Prevotella)	0.684
Bacteroidetes	or. Bacteroidales; fa. Prevotellaceae	N/A	none	none	denovo4879	fa. "Prevotellaceae"; Prevotella copri	Prevotella copri (T) (order "Bacteroidales"; family "Prevotellaceae"; genus Prevotella)	0.616
Bacteroidetes	or. Bacteroidales; fa. Prevotellaceae	N/A	none	none	denovo2271	fa. "Prevotellaceae"; Prevotella copri	Prevotella copri (T) (order "Bacteroidales"; family "Prevotellaceae"; genus Prevotella)	0.616
Bacteroidetes	or. Bacteroidales; fa. Prevotellaceae	buk/but	butyrate kinase	acetyl-CoA hydrolase	denovo4846	fa. "Rikenellaceae"; Alistipes finegoldii	Alistipes finegoldii (T) (order "Bacteroidales"; family "Rikenellaceae"; genus Alistipes)	0.848
Bacteroidetes	or. Bacteroidales; fa. Rikenellaceae	buk/but	butyrate kinase	acetyl-CoA hydrolase	denovo2073	fa. "Rikenellaceae"; Alistipes finegoldii	Alistipes finegoldii (T) (order "Bacteroidales"; family "Rikenellaceae"; genus Alistipes)	0.839
Bacteroidetes	or. Bacteroidales; fa. Rikenellaceae	buk/but	butyrate kinase	acetyl-CoA hydrolase	denovo10748	fa. "Rikenellaceae"; Alistipes finegoldii	Alistipes finegoldii (T) (order "Bacteroidales"; family "Rikenellaceae"; genus Alistipes)	0.817
Bacteroidetes	or. Bacteroidales; fa. Rikenellaceae	N/A	none	none	denovo9582	fa. "Rikenellaceae"; Alistipes timonensis	Alistipes timonensis (T) (order "Bacteroidales"; family "Rikenellaceae"; genus Alistipes)	0.737
Bacteroidetes	or. Bacteroidales; fa. Rikenellaceae	N/A	none	none	denovo2612	fa. "Rikenellaceae"; Alistipes onderdonkii	Alistipes onderdonkii (T) (order "Bacteroidales"; family "Rikenellaceae"; genus Alistipes)	0.79
Bacteroidetes	or. Bacteroidales; fa. S24-7	but	none	succinate CoA transferase	denovo3555	fa. "Porphyromonadaceae"; Barnesiella intestinihominis	Barnesiella intestinihominis (T) (order "Bacteroidales"; family "Porphyromonadaceae"; genus Barnesiella)	0.649
Bacteroidetes	or. Bacteroidales; fa. S24-7	but	none	acetyl-CoA hydrolase	denovo11423	fa. "Porphyromonadaceae"; Coprobacter fastidiosus	Coprobacter fastidiosus (T) (order "Bacteroidales"; family "Porphyromonadaceae"; genus Coprobacter)	0.618
Bacteroidetes	or. Bacteroidales; fa. S24-7	but	none	propionyl-CoA:succinate CoA transferase	denovo4466	fa. "Porphyromonadaceae"; Parabacteroides merdae	Parabacteroides merdae (T) (order "Bacteroidales"; family "Porphyromonadaceae"; genus Parabacteroides)	0.667
Bacteroidetes	or. Bacteroidales; fa. S24-7	but	none	succinate CoA transferase	denovo5581	fa. "Porphyromonadaceae"; Barnesiella intestinihominis	Barnesiella intestinihominis (T) (order "Bacteroidales"; family "Porphyromonadaceae"; genus Barnesiella)	0.571
Bacteroidetes	or. Bacteroidales; fa. S24-7	but	none	succinate CoA transferase	denovo5476	fa. "Porphyromonadaceae"; Barnesiella intestinihominis	Barnesiella intestinihominis (T) (order "Bacteroidales"; family "Porphyromonadaceae"; genus Barnesiella)	0.539
Bacteroidetes	or. Bacteroidales; fa. S24-7	N/A	none	none	denovo6946	fa. "Porphyromonadaceae"; Parabacteroides chinchillae	Parabacteroides chinchillae (T) (order "Bacteroidales"; family "Porphyromonadaceae"; genus Parabacteroides)	0.62
Bacteroidetes	or. Bacteroidales; fa. S24-7	but	none	succinate CoA transferase	denovo9449	fa. "Porphyromonadaceae"; Barnesiella intestinihominis	Barnesiella intestinihominis (T) (order "Bacteroidales"; family "Porphyromonadaceae"; genus Barnesiella)	0.6
Bacteroidetes	or. Bacteroidales; fa. S24-7	but	none	succinate CoA transferase	denovo6484	fa. "Porphyromonadaceae"; Barnesiella intestinihominis	Barnesiella intestinihominis (T) (order "Bacteroidales"; family "Porphyromonadaceae"; genus Barnesiella)	0.642
Bacteroidetes	or. Bacteroidales; fa. S24-7	but	none	acetyl-CoA hydrolase	denovo9608	fa. "Porphyromonadaceae"; Barnesiella viscericola	Barnesiella viscericola (T) (order "Bacteroidales"; family "Porphyromonadaceae"; genus Barnesiella)	0.627
Bacteroidetes	or. Bacteroidales; fa. S24-7	but	none	succinate CoA transferase	denovo10144	fa. "Porphyromonadaceae"; Barnesiella intestinihominis	Barnesiella intestinihominis (T) (order "Bacteroidales"; family "Porphyromonadaceae"; genus Barnesiella)	0.63
Bacteroidetes	or. Bacteroidales; fa. S24-7	but	none	succinate CoA transferase	denovo6841	fa. "Porphyromonadaceae"; Barnesiella intestinihominis	Barnesiella intestinihominis (T) (order "Bacteroidales"; family "Porphyromonadaceae"; genus Barnesiella)	0.617
Bacteroidetes	or. Bacteroidales; fa. S24-7	but	none	succinate CoA transferase	denovo5062	fa. "Porphyromonadaceae"; Barnesiella intestinihominis	Barnesiella intestinihominis (T) (order "Bacteroidales"; family "Porphyromonadaceae"; genus Barnesiella)	0.546
Bacteroidetes	or. Bacteroidales; fa. S24-7	but	none	acetyl-CoA hydrolase	denovo6485	fa. "Porphyromonadaceae"; Coprobacter fastidiosus	Coprobacter fastidiosus (T) (order "Bacteroidales"; family "Porphyromonadaceae"; genus Coprobacter)	0.648
Bacteroidetes	or. Bacteroidales; fa. S24-7	N/A	none	none	denovo8786	fa. "Porphyromonadaceae"; Parabacteroides chinchillae	Parabacteroides chinchillae (T) (order "Bacteroidales"; family "Porphyromonadaceae"; genus Parabacteroides)	0.612
Bacteroidetes	or. Bacteroidales; fa. S24-7	but	none	succinate CoA transferase	denovo5065	fa. "Porphyromonadaceae"; Barnesiella intestinihominis	Barnesiella intestinihominis (T) (order "Bacteroidales"; family "Porphyromonadaceae"; genus Barnesiella)	0.626
Bacteroidetes	or. Bacteroidales; fa. S24-7	but	none	acetyl-CoA hydrolase	denovo3796	fa. "Porphyromonadaceae"; Barnesiella viscericola	Barnesiella viscericola (T) (order "Bacteroidales"; family "Porphyromonadaceae"; genus Barnesiella)	0.657
Bacteroidetes	or. Bacteroidales; fa. S24-7	but	none	succinate CoA transferase	denovo687	fa. "Porphyromonadaceae"; Barnesiella intestinihominis	Barnesiella intestinihominis (T) (order "Bacteroidales"; family "Porphyromonadaceae"; genus Barnesiella)	0.61
Bacteroidetes	or. Bacteroidales; fa. S24-7	but	none	succinate CoA transferase	denovo5046	fa. "Porphyromonadaceae"; Barnesiella intestinihominis	Barnesiella intestinihominis (T) (order "Bacteroidales"; family "Porphyromonadaceae"; genus Barnesiella)	0.61
Bacteroidetes	or. Bacteroidales; fa. S24-7	but	none	succinate CoA transferase	denovo5895	fa. "Porphyromonadaceae"; Parabacteroides distasonis	Parabacteroides distasonis (T) (order "Bacteroidales"; family "Porphyromonadaceae"; genus Parabacteroides)	0.643
Bacteroidetes	or. Bacteroidales; fa. S24-7	but	none	succinate CoA transferase	denovo10000	fa. "Porphyromonadaceae"; Parabacteroides distasonis	Parabacteroides distasonis (T) (order "Bacteroidales"; family "Porphyromonadaceae"; genus Parabacteroides)	0.623
Bacteroidetes	or. Bacteroidales; fa. S24-7	but	none	succinate CoA transferase	denovo2873	fa. "Porphyromonadaceae"; Barnesiella intestinihominis	Barnesiella intestinihominis (T) (order "Bacteroidales"; family "Porphyromonadaceae"; genus Barnesiella)	0.658
Bacteroidetes	or. Bacteroidales; fa. S24-7	but	none	succinate CoA transferase	denovo818	fa. "Porphyromonadaceae"; Barnesiella intestinihominis	Barnesiella intestinihominis (T) (order "Bacteroidales"; family "Porphyromonadaceae"; genus Barnesiella)	0.649
Bacteroidetes	or. Bacteroidales; fa. S24-7	but	none	succinate CoA transferase	denovo7858	fa. "Porphyromonadaceae"; Barnesiella intestinihominis	Barnesiella intestinihominis (T) (order "Bacteroidales"; family "Porphyromonadaceae"; genus Barnesiella)	0.634
Bacteroidetes	or. Bacteroidales; fa. S24-7	but	none	succinate CoA transferase	denovo145	fa. "Porphyromonadaceae"; Barnesiella intestinihominis	Barnesiella intestinihominis (T) (order "Bacteroidales"; family "Porphyromonadaceae"; genus Barnesiella)	0.634
Bacteroidetes	or. Bacteroidales; fa. S24-7	but	none	succinate CoA transferase	denovo8745	fa. "Porphyromonadaceae"; Barnesiella intestinihominis	Barnesiella intestinihominis (T) (order "Bacteroidales"; family "Porphyromonadaceae"; genus Barnesiella)	0.663
Bacteroidetes	or. Bacteroidales; fa. S24-7	but	none	succinate CoA transferase	denovo836	fa. "Porphyromonadaceae"; Barnesiella intestinihominis	Barnesiella intestinihominis (T) (order "Bacteroidales"; family "Porphyromonadaceae"; genus Barnesiella)	0.683
Bacteroidetes	or. Bacteroidales; fa. S24-7	but	none	succinate CoA transferase	denovo9833	fa. "Porphyromonadaceae"; Barnesiella intestinihominis	Barnesiella intestinihominis (T) (order "Bacteroidales"; family "Porphyromonadaceae"; genus Barnesiella)	0.585
Bacteroidetes	or. Bacteroidales; fa. S24-7	but	none	succinate CoA transferase	denovo8462	fa. "Porphyromonadaceae"; Barnesiella intestinihominis	Barnesiella intestinihominis (T) (order "Bacteroidales"; family "Porphyromonadaceae"; genus Barnesiella)	0.675
Firmicutes	or. Clostridiales; fa. undefined	N/A	none	none	denovo4213	fa. Lachnospiraceae; Acetatifactor muris	Acetatifactor muris (T) (order Clostridiales; family Lachnospiraceae; genus Acetatifactor)	0.576
Firmicutes	or. Clostridiales; fa. undefined	N/A	none	none	denovo4667	fa. Lachnospiraceae; Clostridium methoxybenzovorans	Clostridium methoxybenzovorans (T) (order Clostridiales; family Lachnospiraceae; genus Clostridium XlVa)	0.739
Firmicutes	or. Clostridiales; fa. undefined	N/A	none	none	denovo10230	fa. Lachnospiraceae; Hespellia stercorisuis	Hespellia stercorisuis (T) (order Clostridiales; family Lachnospiraceae; genus Hespellia)	0.567
Firmicutes	or. Clostridiales; fa. undefined	N/A	none	none	denovo9655	fa. Clostridiaceae 2; Alkaliphilus crotonatoxidans	Alkaliphilus crotonatoxidans (T) (order Clostridiales; family Clostridiaceae 2; genus Alkaliphilus)	0.598
Firmicutes	or. Clostridiales; fa. undefined	N/A	none	none	denovo4990	fa. Clostridiaceae 1; Clostridium gasigenes	Clostridium gasigenes (T) (order Clostridiales; family Clostridiaceae 1; genus Clostridium sensu stricto)	0.582
Firmicutes	or. Clostridiales; fa. undefined	N/A	none	none	denovo9105	fa. Peptostreptococcaceae; Filifactor villosus	Filifactor villosus (T) (order Clostridiales; family Peptostreptococcaceae; genus Filifactor)	0.584
Firmicutes	or. Clostridiales; fa. undefined	buk	acetate kinase	none	denovo3435	fa. Lachnospiraceae; Marvinbryantia formatexigens	Marvinbryantia formatexigens (T) (order Clostridiales; family Lachnospiraceae; genus Marvinbryantia)	0.7
Firmicutes	or. Clostridiales; fa. Clostridiaceae	N/A	none	none	denovo1702	fa. Peptostreptococcaceae; Romboutsia sedimentorum	Romboutsia sedimentorum (T) (order Clostridiales; family Peptostreptococcaceae; genus Romboutsia)	0.909
Firmicutes	or. Clostridiales; fa. Ruminococcaceae	buk	acetate kinase	none	denovo15	fa. Ruminococcaceae; Eubacterium siraeum	Eubacterium siraeum (T) (order Clostridiales; family Ruminococcaceae; genus Clostridium IV)	0.79
Firmicutes	or. Clostridiales; fa. unassigned	but	none	4-hydroxybutyrate coenzyme A transferase	denovo9857	fa. Lachnospiraceae; Roseburia faecis	Roseburia faecis (T) (order Clostridiales; family Lachnospiraceae; genus Roseburia)	0.808
Firmicutes	or. Erysipelotrichales; fa. Erysipelotrichaceae	N/A	none	none	denovo3251	fa. Erysipelotrichaceae; Allobaculum stercoricanis	Allobaculum stercoricanis (T) (order Erysipelotrichales; family Erysipelotrichaceae; genus Allobaculum)	0.577
Firmicutes	or. Erysipelotrichales; fa. Erysipelotrichaceae	buk	acetate kinase	none	denovo6283	fa. Erysipelotrichaceae; Eubacterium dolichum	Eubacterium dolichum (T) (order Erysipelotrichales; family Erysipelotrichaceae; genus Erysipelotrichaceae_incertae_sedis)	0.671
Proteobacteria	or. Desulfovibrionales; fa. Desulfovibrionaceae	buk	butyrate kinase	none	denovo5996	fa. Desulfovibrionaceae; Bilophila wadsworthia	Bilophila wadsworthia (T) (order Desulfovibrionales; family Desulfovibrionaceae; genus Bilophila)	0.979
Proteobacteria	or. Enterobacteriales; fa. Enterobacteriaceae	buk/but	propionate/acetate kinase	acetyl-CoA hydrolase	denovo395	fa. Enterobacteriaceae; Shigella flexneri	Escherichia/Shigella flexneri (T) (order "Enterobacteriales"; family Enterobacteriaceae; genus Escherichia/Shigella)	1
Tenericutes	or. RF39; fa. undefined	N/A	none	none	denovo898	fa. Erysipelotrichaceae; Holdemania filiformis	Holdemania filiformis (T) (order Erysipelotrichale; family Erysipelotrichaceae; genus Holdemania)	0.527
Unassigned	Unassigned	buk	butyrate kinase	none	denovo8683	fa. Erysipelotrichaceae; Erysipelothrix rhusiopathiae	Erysipelothrix rhusiopathiae (T) (order Erysipelotrichale; family Erysipelotrichaceae; genus Erysipelothrix)	0.636
