# Supplementary material for: Fecal microbiota transplant rescues mice from human pathogen mediated sepsis by restoring systemic immunity
Source: Nat Commun. 2020 May 11;11:2354. doi: 10.1038/s41467-020-15545-w (PMC7214422; doi:10.1038/s41467-020-15545-w)
Supplement: Supplementary file 8 — Source Data [file 41467_2020_15545_MOESM8_ESM.xlsx]

## Sheet: Fig 1b
	Untreated	POD1
Blood	0/5	5/7
	0	0.714286
Liver	0/5	6/8
	0	0.75
Lung	0/5	6/8
	0	0.75
Spleen	0/5	6/7
	0	0.857143

## Sheet: Fig 1c
Days post surgery	Surgery	Surgery + PC	Surgery + PC + FMT	Surgery + PC + AC-FMT
2		1		1
2		1		1
2		1		1
2		1		1
2		1		1
2		1		1
2		1		1
2		1		1
2		1		1
2		1		1
2		1		1
2		1
3			1	1
7	0	0	0	0
7	0	0	0	0
7	0	0	0	0
7	0		0
7	0		0
7	0		0
7	0		0
7	0		0
7	0		0
7	0		0
7	0		0
7	0		0
7	0		0
7	0		0
7	0

## Sheet: Fig 1d
Model	Pathogen	Group	ID	Organ	Value
Full	Candida	AC	AC1	Blood	0
Full	Candida	AC	AC2	Blood	0
Full	Candida	AC	AC3	Blood	0
Full	Candida	AC	AC4	Blood	0
Full	Candida	AC	AC5	Blood	0
Full	Candida	FMT	FMT 1	Blood	0
Full	Candida	FMT	FMT 2	Blood	0
Full	Candida	FMT	FMT 3	Blood	0
Full	Candida	FMT	FMT 4	Blood	0
Full	Candida	FMT	FMT 5	Blood	0
Full	Candida	AC	AC1	Liver	19
Full	Candida	AC	AC2	Liver	200
Full	Candida	AC	AC3	Liver	41500
Full	Candida	AC	AC4	Liver	3
Full	Candida	AC	AC5	Liver	150000
Full	Candida	FMT	FMT 1	Liver	0
Full	Candida	FMT	FMT 2	Liver	214
Full	Candida	FMT	FMT 3	Liver	0
Full	Candida	FMT	FMT 4	Liver	0
Full	Candida	FMT	FMT 5	Liver	0
Full	Candida	AC	AC1	Spleen	3
Full	Candida	AC	AC2	Spleen	0
Full	Candida	AC	AC3	Spleen	74
Full	Candida	AC	AC4	Spleen	100
Full	Candida	AC	AC5	Spleen	5000
Full	Candida	FMT	FMT 1	Spleen	0
Full	Candida	FMT	FMT 2	Spleen	0
Full	Candida	FMT	FMT 3	Spleen	0
Full	Candida	FMT	FMT 4	Spleen	0
Full	Candida	FMT	FMT 5	Spleen	0
Full	Enterococcus	AC	AC1	Blood	520
Full	Enterococcus	AC	AC2	Blood	10000
Full	Enterococcus	AC	AC3	Blood	2000
Full	Enterococcus	AC	AC4	Blood	20
Full	Enterococcus	AC	AC5	Blood	20
Full	Enterococcus	FMT	FMT 1	Blood	17400
Full	Enterococcus	FMT	FMT 2	Blood	1000
Full	Enterococcus	FMT	FMT 3	Blood	0
Full	Enterococcus	FMT	FMT 4	Blood	0
Full	Enterococcus	FMT	FMT 5	Blood	0
Full	Enterococcus	AC	AC1	Liver	600
Full	Enterococcus	AC	AC2	Liver	800
Full	Enterococcus	AC	AC3	Liver	50000
Full	Enterococcus	AC	AC4	Liver	15
Full	Enterococcus	AC	AC5	Liver	5000
Full	Enterococcus	FMT	FMT 1	Liver	740
Full	Enterococcus	FMT	FMT 2	Liver	6400
Full	Enterococcus	FMT	FMT 3	Liver	28
Full	Enterococcus	FMT	FMT 4	Liver	5
Full	Enterococcus	FMT	FMT 5	Liver	120
Full	Enterococcus	AC	AC1	Spleen	9
Full	Enterococcus	AC	AC2	Spleen	1
Full	Enterococcus	AC	AC3	Spleen	500000
Full	Enterococcus	AC	AC4	Spleen	30000
Full	Enterococcus	AC	AC5	Spleen	32000
Full	Enterococcus	FMT	FMT 1	Spleen	0
Full	Enterococcus	FMT	FMT 2	Spleen	540
Full	Enterococcus	FMT	FMT 3	Spleen	30
Full	Enterococcus	FMT	FMT 4	Spleen	0
Full	Enterococcus	FMT	FMT 5	Spleen	1640
Full	Klebsiella	AC	AC1	Blood	0
Full	Klebsiella	AC	AC2	Blood	700
Full	Klebsiella	AC	AC3	Blood	8000
Full	Klebsiella	AC	AC4	Blood	0
Full	Klebsiella	AC	AC5	Blood	0
Full	Klebsiella	FMT	FMT 1	Blood	0
Full	Klebsiella	FMT	FMT 2	Blood	0
Full	Klebsiella	FMT	FMT 3	Blood	400
Full	Klebsiella	FMT	FMT 4	Blood	0
Full	Klebsiella	FMT	FMT 5	Blood	0
Full	Klebsiella	AC	AC1	Liver	35
Full	Klebsiella	AC	AC2	Liver	2100
Full	Klebsiella	AC	AC3	Liver	30000
Full	Klebsiella	AC	AC4	Liver	0
Full	Klebsiella	AC	AC5	Liver	1400
Full	Klebsiella	FMT	FMT 1	Liver	55
Full	Klebsiella	FMT	FMT 2	Liver	5150
Full	Klebsiella	FMT	FMT 3	Liver	0
Full	Klebsiella	FMT	FMT 4	Liver	0
Full	Klebsiella	FMT	FMT 5	Liver	20
Full	Klebsiella	AC	AC1	Spleen	0
Full	Klebsiella	AC	AC2	Spleen	0
Full	Klebsiella	AC	AC3	Spleen	15000000
Full	Klebsiella	AC	AC4	Spleen	1000
Full	Klebsiella	AC	AC5	Spleen	24000
Full	Klebsiella	FMT	FMT 1	Spleen	0
Full	Klebsiella	FMT	FMT 2	Spleen	36
Full	Klebsiella	FMT	FMT 3	Spleen	20
Full	Klebsiella	FMT	FMT 4	Spleen	0
Full	Klebsiella	FMT	FMT 5	Spleen	0
Full	Serratia	AC	AC1	Blood	43200000
Full	Serratia	AC	AC2	Blood	27400000
Full	Serratia	AC	AC3	Blood	1220
Full	Serratia	AC	AC4	Blood	40
Full	Serratia	AC	AC5	Blood	5000000
Full	Serratia	FMT	FMT 1	Blood	0
Full	Serratia	FMT	FMT 2	Blood	0
Full	Serratia	FMT	FMT 3	Blood	0
Full	Serratia	FMT	FMT 4	Blood	0
Full	Serratia	FMT	FMT 5	Blood	183400
Full	Serratia	AC	AC1	Liver	24000
Full	Serratia	AC	AC2	Liver	60000
Full	Serratia	AC	AC3	Liver	70000
Full	Serratia	AC	AC4	Liver	21
Full	Serratia	AC	AC5	Liver	120000
Full	Serratia	FMT	FMT 1	Liver	470
Full	Serratia	FMT	FMT 2	Liver	3160
Full	Serratia	FMT	FMT 3	Liver	0
Full	Serratia	FMT	FMT 4	Liver	0
Full	Serratia	FMT	FMT 5	Liver	70
Full	Serratia	AC	AC1	Spleen	111000
Full	Serratia	AC	AC2	Spleen	1
Full	Serratia	AC	AC3	Spleen	35000000000
Full	Serratia	AC	AC4	Spleen	1370000
Full	Serratia	AC	AC5	Spleen	40000
Full	Serratia	FMT	FMT 1	Spleen	0
Full	Serratia	FMT	FMT 2	Spleen	2200
Full	Serratia	FMT	FMT 3	Spleen	1360
Full	Serratia	FMT	FMT 4	Spleen	560
Full	Serratia	FMT	FMT 5	Spleen	6700

## Sheet: Fig 2b
Hours	PC + AC-FMT	PC + FMT	PC
24	1
24	1
24	1
24	1
24	1
48	1
48	1
48	1
48	1
72	1
24	1
24	1
75	0
75	0
17	1
34	1
12.5	1
36	1
36	1
36	1
75	0
23	1
36	1
75	0
75	0
24		1
24		1
48		1
48		1
48		1
75		0
75		0
75		0
75		0
75		0
75		0
75		0
75		0
75		0
75		0
75		0
75		0
75		0
75		0
75		0
75		0
75		0
75		0
75		0
75		0
75		0
17			1
24			1
75			0
38			1
50			1
50			1
75			0
75			0
19			1
19			1
20			1
75			0
22			1
22			1
24			1
75			0
75			0
22			1
24			1
75			0
75			0

## Sheet: Fig 2c
Model	Pathogen	Group	ID	Organ	Value
IP	Candida	PC	PC1	Blood	0
IP	Candida	PC	PC2	Blood	6000
IP	Candida	PC	PC3	Blood	2000
IP	Candida	PC	PC4	Blood	300
IP	Candida	PC	PC5	Blood	0
IP	Candida	AC	AC1	Blood	20
IP	Candida	AC	AC2	Blood	2740
IP	Candida	AC	AC3	Blood	5380
IP	Candida	AC	AC4	Blood	4260
IP	Candida	AC	AC5	Blood	0
IP	Candida	FMT	FMT 1	Blood	474
IP	Candida	FMT	FMT 2	Blood	140
IP	Candida	FMT	FMT 3	Blood	180
IP	Candida	FMT	FMT 4	Blood	160
IP	Candida	FMT	FMT 5	Blood	60
IP	Candida	PC	PC1	Liver	100
IP	Candida	PC	PC2	Liver	1000
IP	Candida	PC	PC3	Liver	2000
IP	Candida	PC	PC4	Liver	4000
IP	Candida	PC	PC5	Liver	3000
IP	Candida	AC	AC1	Liver	5400
IP	Candida	AC	AC2	Liver	3100
IP	Candida	AC	AC3	Liver	2600
IP	Candida	AC	AC4	Liver	6500
IP	Candida	AC	AC5	Liver	28
IP	Candida	FMT	FMT 1	Liver	18
IP	Candida	FMT	FMT 2	Liver	0
IP	Candida	FMT	FMT 3	Liver	0
IP	Candida	FMT	FMT 4	Liver	0
IP	Candida	FMT	FMT 5	Liver	0
IP	Candida	PC	PC1	Spleen	2000
IP	Candida	PC	PC2	Spleen	21000
IP	Candida	PC	PC3	Spleen	28000
IP	Candida	PC	PC4	Spleen	100000
IP	Candida	PC	PC5	Spleen	12000
IP	Candida	AC	AC1	Spleen	67000
IP	Candida	AC	AC2	Spleen	65
IP	Candida	AC	AC3	Spleen	1700
IP	Candida	AC	AC4	Spleen	250
IP	Candida	AC	AC5	Spleen	210
IP	Candida	FMT	FMT 1	Spleen	45
IP	Candida	FMT	FMT 2	Spleen	0
IP	Candida	FMT	FMT 3	Spleen	1
IP	Candida	FMT	FMT 4	Spleen	1
IP	Candida	FMT	FMT 5	Spleen	0
IP	Candida	PC	PC1	P fluid	4000
IP	Candida	PC	PC2	P fluid	800
IP	Candida	PC	PC3	P fluid	39000
IP	Candida	PC	PC4	P fluid	300000
IP	Candida	PC	PC5	P fluid	20
IP	Candida	AC	AC1	P fluid	52000
IP	Candida	AC	AC2	P fluid	36000
IP	Candida	AC	AC3	P fluid	46000
IP	Candida	AC	AC4	P fluid	76000
IP	Candida	AC	AC5	P fluid	100
IP	Candida	FMT	FMT 1	P fluid	0
IP	Candida	FMT	FMT 2	P fluid	0
IP	Candida	FMT	FMT 3	P fluid	0
IP	Candida	FMT	FMT 4	P fluid	0
IP	Candida	FMT	FMT 5	P fluid	0
IP	Enterococcus	PC	PC1	Blood	300
IP	Enterococcus	PC	PC2	Blood	600
IP	Enterococcus	PC	PC3	Blood	100
IP	Enterococcus	PC	PC4	Blood	300
IP	Enterococcus	PC	PC5	Blood	0
IP	Enterococcus	AC	AC1	Blood	680000
IP	Enterococcus	AC	AC2	Blood	1120000
IP	Enterococcus	AC	AC3	Blood	2460000
IP	Enterococcus	AC	AC4	Blood	1560000
IP	Enterococcus	AC	AC5	Blood	180
IP	Enterococcus	FMT	FMT 1	Blood	60
IP	Enterococcus	FMT	FMT 2	Blood	20
IP	Enterococcus	FMT	FMT 3	Blood	0
IP	Enterococcus	FMT	FMT 4	Blood	0
IP	Enterococcus	FMT	FMT 5	Blood	0
IP	Enterococcus	PC	PC1	Liver	400
IP	Enterococcus	PC	PC2	Liver	3000
IP	Enterococcus	PC	PC3	Liver	60
IP	Enterococcus	PC	PC4	Liver	3000
IP	Enterococcus	PC	PC5	Liver	120
IP	Enterococcus	AC	AC1	Liver	235000
IP	Enterococcus	AC	AC2	Liver	470000
IP	Enterococcus	AC	AC3	Liver	5400000
IP	Enterococcus	AC	AC4	Liver	640000
IP	Enterococcus	AC	AC5	Liver	3600
IP	Enterococcus	FMT	FMT 1	Liver	97
IP	Enterococcus	FMT	FMT 2	Liver	1
IP	Enterococcus	FMT	FMT 3	Liver	27
IP	Enterococcus	FMT	FMT 4	Liver	20
IP	Enterococcus	FMT	FMT 5	Liver	5
IP	Enterococcus	PC	PC1	Spleen	1000
IP	Enterococcus	PC	PC2	Spleen	5000
IP	Enterococcus	PC	PC3	Spleen	2000
IP	Enterococcus	PC	PC4	Spleen	1000
IP	Enterococcus	PC	PC5	Spleen	3
IP	Enterococcus	AC	AC1	Spleen	680000
IP	Enterococcus	AC	AC2	Spleen	560000
IP	Enterococcus	AC	AC3	Spleen	45000
IP	Enterococcus	AC	AC4	Spleen	87000
IP	Enterococcus	AC	AC5	Spleen	500
IP	Enterococcus	FMT	FMT 1	Spleen	520
IP	Enterococcus	FMT	FMT 2	Spleen	91
IP	Enterococcus	FMT	FMT 3	Spleen	33
IP	Enterococcus	FMT	FMT 4	Spleen	20
IP	Enterococcus	FMT	FMT 5	Spleen	23
IP	Enterococcus	PC	PC1	P fluid	5000
IP	Enterococcus	PC	PC2	P fluid	7000
IP	Enterococcus	PC	PC3	P fluid	560
IP	Enterococcus	PC	PC4	P fluid	260
IP	Enterococcus	PC	PC5	P fluid	400
IP	Enterococcus	AC	AC1	P fluid	9200000
IP	Enterococcus	AC	AC2	P fluid	57800000
IP	Enterococcus	AC	AC3	P fluid	5600000
IP	Enterococcus	AC	AC4	P fluid	44200000
IP	Enterococcus	AC	AC5	P fluid	76000
IP	Enterococcus	FMT	FMT 1	P fluid	560
IP	Enterococcus	FMT	FMT 2	P fluid	320
IP	Enterococcus	FMT	FMT 3	P fluid	720
IP	Enterococcus	FMT	FMT 4	P fluid	400
IP	Enterococcus	FMT	FMT 5	P fluid	100
IP	Klebsiella	PC	PC1	Blood	63000
IP	Klebsiella	PC	PC2	Blood	20100
IP	Klebsiella	PC	PC3	Blood	403000
IP	Klebsiella	PC	PC4	Blood	89000
IP	Klebsiella	PC	PC5	Blood	0
IP	Klebsiella	AC	AC1	Blood	900000
IP	Klebsiella	AC	AC2	Blood	694000
IP	Klebsiella	AC	AC3	Blood	134000
IP	Klebsiella	AC	AC4	Blood	246000
IP	Klebsiella	AC	AC5	Blood	0
IP	Klebsiella	FMT	FMT 1	Blood	0
IP	Klebsiella	FMT	FMT 2	Blood	0
IP	Klebsiella	FMT	FMT 3	Blood	0
IP	Klebsiella	FMT	FMT 4	Blood	0
IP	Klebsiella	FMT	FMT 5	Blood	0
IP	Klebsiella	PC	PC1	Liver	5000000
IP	Klebsiella	PC	PC2	Liver	153000
IP	Klebsiella	PC	PC3	Liver	40
IP	Klebsiella	PC	PC4	Liver	300000
IP	Klebsiella	PC	PC5	Liver	6000
IP	Klebsiella	AC	AC1	Liver	6900
IP	Klebsiella	AC	AC2	Liver	15600
IP	Klebsiella	AC	AC3	Liver	23400
IP	Klebsiella	AC	AC4	Liver	6300
IP	Klebsiella	AC	AC5	Liver	36
IP	Klebsiella	FMT	FMT 1	Liver	0
IP	Klebsiella	FMT	FMT 2	Liver	0
IP	Klebsiella	FMT	FMT 3	Liver	0
IP	Klebsiella	FMT	FMT 4	Liver	0
IP	Klebsiella	FMT	FMT 5	Liver	0
IP	Klebsiella	PC	PC1	Spleen	1000
IP	Klebsiella	PC	PC2	Spleen	5000
IP	Klebsiella	PC	PC3	Spleen	2000
IP	Klebsiella	PC	PC4	Spleen	1000
IP	Klebsiella	PC	PC5	Spleen	10
IP	Klebsiella	AC	AC1	Spleen	37000
IP	Klebsiella	AC	AC2	Spleen	3000
IP	Klebsiella	AC	AC3	Spleen	1000
IP	Klebsiella	AC	AC4	Spleen	800
IP	Klebsiella	AC	AC5	Spleen	3
IP	Klebsiella	FMT	FMT 1	Spleen	0
IP	Klebsiella	FMT	FMT 2	Spleen	0
IP	Klebsiella	FMT	FMT 3	Spleen	0
IP	Klebsiella	FMT	FMT 4	Spleen	0
IP	Klebsiella	FMT	FMT 5	Spleen	0
IP	Klebsiella	PC	PC1	P fluid	3000000
IP	Klebsiella	PC	PC2	P fluid	6000
IP	Klebsiella	PC	PC3	P fluid	500000
IP	Klebsiella	PC	PC4	P fluid	3000000
IP	Klebsiella	PC	PC5	P fluid	200
IP	Klebsiella	AC	AC1	P fluid	380000
IP	Klebsiella	AC	AC2	P fluid	620000
IP	Klebsiella	AC	AC3	P fluid	680000
IP	Klebsiella	AC	AC4	P fluid	940000
IP	Klebsiella	AC	AC5	P fluid	1200
IP	Klebsiella	FMT	FMT 1	P fluid	0
IP	Klebsiella	FMT	FMT 2	P fluid	0
IP	Klebsiella	FMT	FMT 3	P fluid	0
IP	Klebsiella	FMT	FMT 4	P fluid	0
IP	Klebsiella	FMT	FMT 5	P fluid	0
IP	Serratia	PC	PC1	Blood	50000000
IP	Serratia	PC	PC2	Blood	6000000
IP	Serratia	PC	PC3	Blood	6100000
IP	Serratia	PC	PC4	Blood	14000000
IP	Serratia	PC	PC5	Blood	0
IP	Serratia	AC	AC1	Blood	4680000
IP	Serratia	AC	AC2	Blood	6800000
IP	Serratia	AC	AC3	Blood	13500000
IP	Serratia	AC	AC4	Blood	560000
IP	Serratia	AC	AC5	Blood	60
IP	Serratia	FMT	FMT 1	Blood	0
IP	Serratia	FMT	FMT 2	Blood	20
IP	Serratia	FMT	FMT 3	Blood	0
IP	Serratia	FMT	FMT 4	Blood	40
IP	Serratia	FMT	FMT 5	Blood	0
IP	Serratia	PC	PC1	Liver	24000000
IP	Serratia	PC	PC2	Liver	500000
IP	Serratia	PC	PC3	Liver	1240000
IP	Serratia	PC	PC4	Liver	134000
IP	Serratia	PC	PC5	Liver	1200
IP	Serratia	AC	AC1	Liver	800000
IP	Serratia	AC	AC2	Liver	340000
IP	Serratia	AC	AC3	Liver	600000
IP	Serratia	AC	AC4	Liver	670000
IP	Serratia	AC	AC5	Liver	500
IP	Serratia	FMT	FMT 1	Liver	25
IP	Serratia	FMT	FMT 2	Liver	2
IP	Serratia	FMT	FMT 3	Liver	49
IP	Serratia	FMT	FMT 4	Liver	41
IP	Serratia	FMT	FMT 5	Liver	0
IP	Serratia	PC	PC1	Spleen	300000
IP	Serratia	PC	PC2	Spleen	1000000
IP	Serratia	PC	PC3	Spleen	2000000
IP	Serratia	PC	PC4	Spleen	800000
IP	Serratia	PC	PC5	Spleen	200
IP	Serratia	AC	AC1	Spleen	960000
IP	Serratia	AC	AC2	Spleen	1200000
IP	Serratia	AC	AC3	Spleen	1590000
IP	Serratia	AC	AC4	Spleen	345000
IP	Serratia	AC	AC5	Spleen	1500
IP	Serratia	FMT	FMT 1	Spleen	344
IP	Serratia	FMT	FMT 2	Spleen	328
IP	Serratia	FMT	FMT 3	Spleen	147
IP	Serratia	FMT	FMT 4	Spleen	0
IP	Serratia	FMT	FMT 5	Spleen	0
IP	Serratia	PC	PC1	P fluid	6000000
IP	Serratia	PC	PC2	P fluid	4000000
IP	Serratia	PC	PC3	P fluid	12000000
IP	Serratia	PC	PC4	P fluid	10000000
IP	Serratia	PC	PC5	P fluid	60
IP	Serratia	AC	AC1	P fluid	1000000
IP	Serratia	AC	AC2	P fluid	2400000
IP	Serratia	AC	AC3	P fluid	600000
IP	Serratia	AC	AC4	P fluid	4400000
IP	Serratia	AC	AC5	P fluid	68000
IP	Serratia	FMT	FMT 1	P fluid	7200
IP	Serratia	FMT	FMT 2	P fluid	10800
IP	Serratia	FMT	FMT 3	P fluid	8800
IP	Serratia	FMT	FMT 4	P fluid	7200
IP	Serratia	FMT	FMT 5	P fluid	200

## Sheet: Fig 3b
Cecum			Liver			Spleen
Untreated	AC-FMT	FMT	Untreated	AC-FMT	FMT	Untreated	AC-FMT	FMT
1.04263	1.03902	1.06453	1.07563	0.861655	1.20178	1.36556	0.864236	0.652702
0.92673	0.737248	0.952784	0.972778	0.690245	1.32886	1.06769	0.979079	0.692313
0.904518	0.199605	1.16491	1.12911	0.228486	1.26154	0.760224	0.333208	0.823304
1.02471	0.110738	1.22283	0.962715	0.173762	1.19348	0.778893	0.668731	0.731788
1.09068	0.147647	1.00015	1.21014	0.121597	1.15283	1.0066	0.489539	0.888533
1.00363	0.204507	0.413289	0.959385	0.166106	0.120757	0.888533	0.476153	0.678066
1.00711	0.519509	0.787429	0.690245	0.12853	0.812354	1.13249	0.962259	1.26971
		0.498347			0.342739			0.552673

## Sheet: Fig 3c
	Lysate Concentration
	8		40		200					1000					5000
C. albicans	0.936836	0.975656	1.02517	1.06765	0.986827	1.02772	0.986233	0.849685	0.960165	0.960165	1.07923	0.712025	0.871368	1.08673	0.870551	0.664343	0.821513	1.13288
E. faecalis	0.479921	0.499807	0.470044	0.489522	0.443151	0.461513	0.526681	0.399149	0.449488	0.449488	0.709562	0.389582	0.475117	0.598739	0.486327	0.10118	0.497013	0.773782
K. oxytoca	0.787782	0.820425	0.409197	0.426153	0.509046	0.53014	0.521233	0.376312	0.491872	0.491872	0.371131	0.193446	0.451048	0.650671	0.303549	0.284204	0.422304	0.423373
S. marcescens	0.74014	0.770808	0.580702	0.604764	0.470044	0.489522	0.156041	0.11908	0.563058	0.563058	0.111105	0.079937	0.449488	0.153893	0.103665	0.101884	0.547661	0.119493
Microbiota	0.841403	0.876268	0.904924	0.942421	1.09495	1.14032	1.02811		1.09153	1.09153	0.91067		0.983744	1.10191	0.768438		0.669592	0.965936

## Sheet: Fig 3d
Hours	WT AC	WT FMT	KO AC	KO FMT
17	1
15	1
72	0
24	1
24	1
72	0
72	0
40		1
43		1
72		0
72		0
72		0
72		0
72		0
72		0
72		0
72		0
37			1
37			1
18.5			1
46.5			1
19.5			1
14			1
14			1
20.5			1
23.5			1
36			1
72			0
20.5				1
23.5				1
23.5				1
24				1
72				0
14.5				1
22.5				1
49.5				1
20.5				1
14.5				1
13.5				1
13.5				1
14.5				1

## Sheet: Fig 3e
Model	Pathogen	Group	ID	Organ	Value
IP_KO	Candida	WT1	WT1	Blood	0
IP_KO	Candida	WT2	WT2	Blood	180
IP_KO	Candida	WT3	WT3	Blood	0
IP_KO	Candida	WT4	WT4	Blood	0
IP_KO	Candida	WT5	WT5	Blood	0
IP_KO	Candida	KO1	KO1	Blood	0
IP_KO	Candida	KO2	KO2	Blood	8900
IP_KO	Candida	KO3	KO3	Blood	264
IP_KO	Candida	KO4	KO4	Blood	430
IP_KO	Candida	KO5	KO5	Blood	0
IP_KO	Candida	WT1	WT1	Liver	0
IP_KO	Candida	WT2	WT2	Liver	1780
IP_KO	Candida	WT3	WT3	Liver	0
IP_KO	Candida	WT4	WT4	Liver	0
IP_KO	Candida	WT5	WT5	Liver	0
IP_KO	Candida	KO1	KO1	Liver	0
IP_KO	Candida	KO2	KO2	Liver	0
IP_KO	Candida	KO3	KO3	Liver	30000
IP_KO	Candida	KO4	KO4	Liver	50
IP_KO	Candida	KO5	KO5	Liver	0
IP_KO	Candida	WT1	WT1	Spleen	0
IP_KO	Candida	WT2	WT2	Spleen	490
IP_KO	Candida	WT3	WT3	Spleen	150
IP_KO	Candida	WT4	WT4	Spleen	0
IP_KO	Candida	WT5	WT5	Spleen	230
IP_KO	Candida	KO1	KO1	Spleen	110000
IP_KO	Candida	KO2	KO2	Spleen	0
IP_KO	Candida	KO3	KO3	Spleen	1690000
IP_KO	Candida	KO4	KO4	Spleen	190
IP_KO	Candida	KO5	KO5	Spleen	0
IP_KO	Candida	WT1	WT1	P fluid	0
IP_KO	Candida	WT2	WT2	P fluid	2000
IP_KO	Candida	WT3	WT3	P fluid	0
IP_KO	Candida	WT4	WT4	P fluid	0
IP_KO	Candida	WT5	WT5	P fluid	0
IP_KO	Candida	KO1	KO1	P fluid	270000
IP_KO	Candida	KO2	KO2	P fluid	8760
IP_KO	Candida	KO3	KO3	P fluid	30000
IP_KO	Candida	KO4	KO4	P fluid	30
IP_KO	Candida	KO5	KO5	P fluid	0
IP_KO	Enterococcus	WT1	WT1	Blood	0
IP_KO	Enterococcus	WT2	WT2	Blood	0
IP_KO	Enterococcus	WT3	WT3	Blood	0
IP_KO	Enterococcus	WT4	WT4	Blood	0
IP_KO	Enterococcus	WT5	WT5	Blood	0
IP_KO	Enterococcus	KO1	KO1	Blood	50000
IP_KO	Enterococcus	KO2	KO2	Blood	4500000
IP_KO	Enterococcus	KO3	KO3	Blood	2450000
IP_KO	Enterococcus	KO4	KO4	Blood	670000
IP_KO	Enterococcus	KO5	KO5	Blood	0
IP_KO	Enterococcus	WT1	WT1	Liver	0
IP_KO	Enterococcus	WT2	WT2	Liver	50
IP_KO	Enterococcus	WT3	WT3	Liver	30
IP_KO	Enterococcus	WT4	WT4	Liver	0
IP_KO	Enterococcus	WT5	WT5	Liver	0
IP_KO	Enterococcus	KO1	KO1	Liver	0
IP_KO	Enterococcus	KO2	KO2	Liver	7650000
IP_KO	Enterococcus	KO3	KO3	Liver	80000
IP_KO	Enterococcus	KO4	KO4	Liver	890000
IP_KO	Enterococcus	KO5	KO5	Liver	40
IP_KO	Enterococcus	WT1	WT1	Spleen	0
IP_KO	Enterococcus	WT2	WT2	Spleen	580
IP_KO	Enterococcus	WT3	WT3	Spleen	280
IP_KO	Enterococcus	WT4	WT4	Spleen	0
IP_KO	Enterococcus	WT5	WT5	Spleen	400
IP_KO	Enterococcus	KO1	KO1	Spleen	650000
IP_KO	Enterococcus	KO2	KO2	Spleen	1780000
IP_KO	Enterococcus	KO3	KO3	Spleen	360000
IP_KO	Enterococcus	KO4	KO4	Spleen	20000
IP_KO	Enterococcus	KO5	KO5	Spleen	100
IP_KO	Enterococcus	WT1	WT1	P fluid	0
IP_KO	Enterococcus	WT2	WT2	P fluid	0
IP_KO	Enterococcus	WT3	WT3	P fluid	0
IP_KO	Enterococcus	WT4	WT4	P fluid	0
IP_KO	Enterococcus	WT5	WT5	P fluid	0
IP_KO	Enterococcus	KO1	KO1	P fluid	1020000
IP_KO	Enterococcus	KO2	KO2	P fluid	3670000
IP_KO	Enterococcus	KO3	KO3	P fluid	4800000
IP_KO	Enterococcus	KO4	KO4	P fluid	1330000
IP_KO	Enterococcus	KO5	KO5	P fluid	0
IP_KO	Klebsiella	WT1	WT1	Blood	0
IP_KO	Klebsiella	WT2	WT2	Blood	0
IP_KO	Klebsiella	WT3	WT3	Blood	0
IP_KO	Klebsiella	WT4	WT4	Blood	0
IP_KO	Klebsiella	WT5	WT5	Blood	0
IP_KO	Klebsiella	KO1	KO1	Blood	3760000
IP_KO	Klebsiella	KO2	KO2	Blood	0
IP_KO	Klebsiella	KO3	KO3	Blood	150000
IP_KO	Klebsiella	KO4	KO4	Blood	0
IP_KO	Klebsiella	KO5	KO5	Blood	0
IP_KO	Klebsiella	WT1	WT1	Liver	0
IP_KO	Klebsiella	WT2	WT2	Liver	0
IP_KO	Klebsiella	WT3	WT3	Liver	0
IP_KO	Klebsiella	WT4	WT4	Liver	0
IP_KO	Klebsiella	WT5	WT5	Liver	0
IP_KO	Klebsiella	KO1	KO1	Liver	60000
IP_KO	Klebsiella	KO2	KO2	Liver	150000
IP_KO	Klebsiella	KO3	KO3	Liver	760000
IP_KO	Klebsiella	KO4	KO4	Liver	40000
IP_KO	Klebsiella	KO5	KO5	Liver	0
IP_KO	Klebsiella	WT1	WT1	Spleen	0
IP_KO	Klebsiella	WT2	WT2	Spleen	0
IP_KO	Klebsiella	WT3	WT3	Spleen	0
IP_KO	Klebsiella	WT4	WT4	Spleen	600
IP_KO	Klebsiella	WT5	WT5	Spleen	0
IP_KO	Klebsiella	KO1	KO1	Spleen	300000
IP_KO	Klebsiella	KO2	KO2	Spleen	0
IP_KO	Klebsiella	KO3	KO3	Spleen	250000
IP_KO	Klebsiella	KO4	KO4	Spleen	50000
IP_KO	Klebsiella	KO5	KO5	Spleen	0
IP_KO	Klebsiella	WT1	WT1	P fluid	0
IP_KO	Klebsiella	WT2	WT2	P fluid	0
IP_KO	Klebsiella	WT3	WT3	P fluid	0
IP_KO	Klebsiella	WT4	WT4	P fluid	0
IP_KO	Klebsiella	WT5	WT5	P fluid	0
IP_KO	Klebsiella	KO1	KO1	P fluid	890000
IP_KO	Klebsiella	KO2	KO2	P fluid	670000
IP_KO	Klebsiella	KO3	KO3	P fluid	1230000
IP_KO	Klebsiella	KO4	KO4	P fluid	530000
IP_KO	Klebsiella	KO5	KO5	P fluid	0
IP_KO	Serratia	WT1	WT1	Blood	0
IP_KO	Serratia	WT2	WT2	Blood	0
IP_KO	Serratia	WT3	WT3	Blood	0
IP_KO	Serratia	WT4	WT4	Blood	0
IP_KO	Serratia	WT5	WT5	Blood	50000
IP_KO	Serratia	KO1	KO1	Blood	650000
IP_KO	Serratia	KO2	KO2	Blood	2480000
IP_KO	Serratia	KO3	KO3	Blood	18000000
IP_KO	Serratia	KO4	KO4	Blood	240000
IP_KO	Serratia	KO5	KO5	Blood	0
IP_KO	Serratia	WT1	WT1	Liver	2000
IP_KO	Serratia	WT2	WT2	Liver	4000
IP_KO	Serratia	WT3	WT3	Liver	4300
IP_KO	Serratia	WT4	WT4	Liver	2300
IP_KO	Serratia	WT5	WT5	Liver	530000
IP_KO	Serratia	KO1	KO1	Liver	580000
IP_KO	Serratia	KO2	KO2	Liver	8000000
IP_KO	Serratia	KO3	KO3	Liver	1200000
IP_KO	Serratia	KO4	KO4	Liver	3500000
IP_KO	Serratia	KO5	KO5	Liver	780000
IP_KO	Serratia	WT1	WT1	Spleen	1800
IP_KO	Serratia	WT2	WT2	Spleen	1500
IP_KO	Serratia	WT3	WT3	Spleen	800
IP_KO	Serratia	WT4	WT4	Spleen	500
IP_KO	Serratia	WT5	WT5	Spleen	1530000
IP_KO	Serratia	KO1	KO1	Spleen	8900000
IP_KO	Serratia	KO2	KO2	Spleen	1500000
IP_KO	Serratia	KO3	KO3	Spleen	210000
IP_KO	Serratia	KO4	KO4	Spleen	60000
IP_KO	Serratia	KO5	KO5	Spleen	180000
IP_KO	Serratia	WT1	WT1	P fluid	400
IP_KO	Serratia	WT2	WT2	P fluid	35000
IP_KO	Serratia	WT3	WT3	P fluid	0
IP_KO	Serratia	WT4	WT4	P fluid	900
IP_KO	Serratia	WT5	WT5	P fluid	2560000
IP_KO	Serratia	KO1	KO1	P fluid	2580000
IP_KO	Serratia	KO2	KO2	P fluid	5430000
IP_KO	Serratia	KO3	KO3	P fluid	2350000
IP_KO	Serratia	KO4	KO4	P fluid	390000
IP_KO	Serratia	KO5	KO5	P fluid	590000

## Sheet: Fig 4a
Untreated	PC	PC+FMT	PC+AC-FMT
17.84	2.439	6.076	1.679
14.407	1.13	14.164	12.658
11.548	1.075	10.43	0.413
8.324	5.127	2.096	1.704
7.97	1.233	2.841	0.302
	1.347
17.8712	10.8142	7.11896	13.8322
21.346	10.3099	14.7431	8.98027
22.3953	11.0022	21.5403	9.44239
13.1185	6.62427	22.9841
		23.7234

[truncated: 7 more sheets: Fig 4c, S Fig 3a, S Fig 3b, S Fig 3c, S Fig 4, S Fig 5a, S Fig 6ab]
